# Supplementary material for: Genome-Wide Analysis of the DREB Subfamily in Saccharum spontaneum Reveals Their Functional Divergence During Cold and Drought Stresses
Source: Front Genet. 2020 Feb 5;10:1326. doi: 10.3389/fgene.2019.01326 (PMC7013043; doi:10.3389/fgene.2019.01326)
Supplement: Supplementary Table 1 — SsDREB gene information obtained in this study. [file Table_1.xlsx]

## Sheet: DREB.info
Gene ID	Name in this study	Chromosome location	Start	End	Strand	Gene Sequence	CDS Sequence	Protein Sequence	Length of protein (AA)	Molecular weight(kDa)	pI	Promoter sequence
Sspon.001A0001121	SsDREB1	Chr1A	3325339	3325947	+	ATGGAGCGGGAGCGGGAGCAGGAGGCGGGCACAGCACAGCAACTGCTCGGGAGGCGCGTGCGCGCGGACACGCGGCACCCGGTGTACCGCGGCATCCGGTACCGCGGGGGCAAGTGGGTATCGGAGATCCGGGAGCCGCGCAAGTCCAACAGGATCTGGCTGGGCACGTACCCGGCGCCGGAGATGGCGGCTGCCGCGTACGACGCCGCCGCATTGGCGCTGCGGGGCGCCGAGGCCGCGCTCAACTTCCCCGGCGCGGCCCTGTCGCGGCCCGCGCCTGCGTCGTGCTCCCCCGACGACATCCGCGCGGCCGCCGTGGCCGCCGCCGCCGCCGCGGTGATCGCCCGTTCCCATTCGCCGCAGGCGGGTGGTGAAGCTGCTGCTGCTGGTGCAAGCACG…	ATGGAGCGGGAGCGGGAGCAGGAGGCGGGCACAGCACAGCAACTGCTCGGGAGGCGCGTGCGCGCGGACACGCGGCACCCGGTGTACCGCGGCATCCGGTACCGCGGGGGCAAGTGGGTATCGGAGATCCGGGAGCCGCGCAAGTCCAACAGGATCTGGCTGGGCACGTACCCGGCGCCGGAGATGGCGGCTGCCGCGTACGACGCCGCCGCATTGGCGCTGCGGGGCGCCGAGGCCGCGCTCAACTTCCCCGGCGCGGCCCTGTCGCGGCCCGCGCCTGCGTCGTGCTCCCCCGACGACATCCGCGCGGCCGCCGTGGCCGCCGCCGCCGCCGCGGTGATCGCCCGTTCCCATTCGCCGCAGGCGGGTGGTGAAGCTGCTGCTGCTGGTGCAAGCACG…	MEREREQEAGTAQQLLGRRVRADTRHPVYRGIRYRGGKWVSEIREPRKSNRIWLGTYPAPEMAAAAYDAAALALRGAEAALNFPGAALSRPAPASCSPDDIRAAAVAAAAAAVIARSHSPQAGGEAAAAGASTSSSGAGEHRAGDRRIVDEDDVFQVPGLLAGMAEGLMMSPPRLVGPATDGAVSPEEDGSEDGVVSLWDHS*	203	20.994	5.45	GGTTACCAGTTGGAGTTGGCATCGAGACGATATGGAGATTCGGCCATACTCGAAAAAGGTACAGTTGGAAAAAGATGATTAAGTTGGTATTTATAATTTCTCTCACGGTCTGCCATTGTTCTTAGCTAAGTTTTGCTAAGAGTGTAGTAACTGATTTTTTTTCTATTCCTTTTTGCATAAATTCCTACGCATAGGTCAGCGATTGATCAAGAATATCCGCCCACTTTTTGATGGAGCTGTTATTGAGCCCTGCTTGCTTCATGGTGATCTGTGGAGCGGAAACATAAGCTCTGATAGCAACGGAGATCCTGTAATATTGGATCCTGCTTGCTACTGTAAGTAAAATTGACTGATTTTAGCATCCAAATTCGGGATCATGAGTAGTGGTTGCAAAAGGAT…
Sspon.001B0035400	SsDREB10	Chr1B	94333831	94334940	-	ATGCAGCGACAGCGACAGCAACAACAGCAGCAGTTCGTCCACCACCTGCAAGTCCACCAGCAGCAAGGTACGCACCACCAGCCGCTGCCGCCGCCGCCGCAGCAGCAGCACCAGAACAGCGGCGGCGTCGGCAGCAGCAGGGCCGCCGGTGGCCGCAGGTGCTGCCCGCTGCGCCAGTCGCGCAAGGGATGCATGAAGGGCAAGGGCGGGCCGGACAACCAGCAGTGCCCGTACCGCGGCGTCCGCCAGCGCACCTGGGGCAAGTGGGTGGCCGAGATCCGCGAGCCCAACCGCGGCACGCGCCTCTGGCTCGGCACCTTCGGCAGTGCGTTCGAGGCCGCGTGCGCCTACGACAACGCGGCCAGGAAGCTCTACGGCGACTGCGCGCACCTCAACCTG…	ATGCAGCGACAGCGACAGCAACAACAGCAGCAGTTCGTCCACCACCTGCAAGTCCACCAGCAGCAAGGTACGCACCACCAGCCGCTGCCGCCGCCGCCGCAGCAGCAGCACCAGAACAGCGGCGGCGTCGGCAGCAGCAGGGCCGCCGGTGGCCGCAGGTGCTGCCCGCTGCGCCAGTCGCGCAAGGGATGCATGAAGGGCAAGGGCGGGCCGGACAACCAGCAGTGCCCGTACCGCGGCGTCCGCCAGCGCACCTGGGGCAAGTGGGTGGCCGAGATCCGCGAGCCCAACCGCGGCACGCGCCTCTGGCTCGGCACCTTCGGCAGTGCGTTCGAGGCCGCGTGCGCCTACGACAACGCGGCCAGGAAGCTCTACGGCGACTGCGCGCACCTCAACCTG…	MQRQRQQQQQQFVHHLQVHQQQGTHHQPLPPPPQQQHQNSGGVGSSRAAGGRRCCPLRQSRKGCMKGKGGPDNQQCPYRGVRQRTWGKWVAEIREPNRGTRLWLGTFGSAFEAACAYDNAARKLYGDCAHLNLQLPPPAVAAAAAGGGGPAVVVSSPSPDTVAAGPAAAAAAGGHNRHHQYLQQQQQQQQQAAMAAAPMMMMQYSSSYSADASSSNSGSFSNSYSSSSPVTTAAVAASPTYNYNHHQMFQMTPPPSSCSGVMMAPAVPQAQGCHVNTTTTTTTTTMEMQRHQQMIRELAAAPLHQEPDDFADFMTWLPEAEDFGLQGFQEVPPEVFDEAAGGIWDHTAAAWSTPTMMIDSAAGAAQHQQ	369	39.629	7.28	ATTAATTAACACCCCAATGTGTTAGGGAAAAGGGCGAGAAAAGCGGTTCAGAATATATATTTTACGTCTAACTAAATAGGCCTGTTAAGTACCTTAAGCTGTTTTCAGGTACGGTGGTCGGTACGAGAACCCATTTAATTAGACAAAACAAACTGTAATAAAAATCTTTCTGGAACCAATAAAGGGTAAATTATATTCTTGAGCGCACAAAAGCAAAACAAGGGCATCTGGCTTTTTTTAAATAAAATTACCAATAAAGGGTAAAATAAAGTAACCTCAAACACATGGGTACTGTTGACACTTAAATTGGGCTCATACCGGTTTTAGAATCGACTCATGCTAGTTTTGGCCCAATCTTAGAAAAATTGAACGAAAACATGAAAATAGTACCATATTGGT…
Sspon.008B0015100	SsDREB100	Chr8B	45178262	45179502	+	GGCAGCCATAGATTTGTACACAAACCAGCTGAGCTCCTCCTCGTCGTCCTCCTCGGACCAGGAGCTCATGAAAGCACTCGAACCTTTTATCCGGAGTGCTTCTTCACCCACCTCCTCCACCTGCACCACCACCTCTCCCTTCTCATATTCCTACTCATACCCCTACTGCTCTGCTTTGCCTCAAGATTCGTACTACCTCCCCGCCACATCCTCTTACACCGCGCTCCCGCCGCCACCTCCTGCTCCCACCACCGCCACCTCCTTCTCGCAGCTCCCGCCTCTGCCGCAGTCCTCCTCGTCGTACAGCTCTCCGGCGGCGTCGTACCCGACGTCGTCGGCGGACGCCGCGTCGGGGCTGGCGGCGCTGAACCACCTGGGCCCGGCGCAAATCCACCAGAT…	ATGGCAGCCATAGATTTGTACACAAACCAGCTGAGCTCCTCCTCGTCGTCCTCCTCGGACCAGGAGCTCATGAAAGCACTCGAACCTTTTATCCGGAGTGCTTCTTCACCCACCTCCTCCACCTGCACCACCACCTCTCCCTTCTCATATTCCTACTCATACCCCTACTGCTCTGCTTTGCCTCAAGATTCGTACTACCTCCCCGCCACATCCTCTTACACCGCGCTCCCGCCGCCACCTCCTGCTCCCACCACCGCCACCTCCTTCTCGCAGCTCCCGCCTCTGCCGCAGTCCTCCTCGTCGTACAGCTCTCCGGCGGCGTCGTACCCGACGTCGTCGGCGGACGCCGCGTCGGGGCTGGCGGCGCTGAACCACCTGGGCCCGGCGCAAATCCACCAG…	MAAIDLYTNQLSSSSSSSSDQELMKALEPFIRSASSPTSSTCTTTSPFSYSYSYPYCSALPQDSYYLPATSSYTALPPPPPAPTTATSFSQLPPLPQSSSSYSSPAASYPTSSADAASGLAALNHLGPAQIHQIQAQLFAQHQQQQRGLLAAAFLGPRAQPMKHAGAPPPSASAANAKLFRGVRQRHWGKWVAEIRLPRNRTRLWLGTFDSAEDAALAYDKAAFRLRGDAARLNFPSLRRGGAHLAGPLDASVDAKLTAICQSLTTAEPASSKAAAASTTAAALPDSPKASASTTTTEGDESVHSACSPPSSLPAFPQQQQQNHPEMASLDFTEAPWDESAALHLNKYPSWEIDWDSILSKEFVGRRGHH*	371	39.33	7.17	AGCATAGATTGGGTTACCAGTTGGAGTTGGCATCGAGACGATATGGAGATTCGGCCATACTCGAAAAAGGTACAGTTGGAAAAAGATGATTAAGTTGGTATTTATAATTTCTCTCACGGTCTGCCATTGTTCTTAGCTAAGTTTTGCTAAGAGTGTAGTAACTGATTTTTTTTCTATTCCTTTTTGCATAAATTCCTACGCATAGGTCAGCGATTGATCAAGAATATCCGCCCACTTTTTGATGGAGCTGTTATTGAGCCCTGCTTGCTTCATGGTGATCTGTGGAGCGGAAACATAAGCTCTGATAGCAACGGAGATCCTGTAATATTGGATCCTGCTTGCTACTGTAAGTAAAATTGACTGATTTTAGCATCCAAATTCGGGATCATGAGTAGTGGT…
Sspon.008B0021400	SsDREB101	Chr8B	60925087	60926302	-	GACGACAGCCAAAGGTCGCCCAGCCGCCCAAAAGCCAGCCGCTGTCGCCATCTCCACGTGCCAGTGCCACCTCCCCACCACCTTCTTTCACCCTGCCTTCTTCCTCTGTCGCTGCCATGGCGGGGCCCCAAGTCTCCCCAATCCGCAACGTTCCTTAACGCCGTCCGCTAAGCAATGGCGTGGACCCCACCCTACGCGACGCCACGCTGACGCCAACGCGGCTTTCCCCGCCGCCTCGCCACCGTCCCGCACGGCGCACGCACTCCTGCCGTCCCCCAGCTAGTCTCCAGCTCAGCTCCGTCTCCCGCCACGCGCCCCGCTACAAACTTCTCCCGCTCTGTCTCCCCCTCCACCACCAAATCCTATATAAACCAGACCGCACACACGTTCCCACTCCAG…	ATGACGACAGCCAAAGCCAGCCGCTGTCGCCATCTCCACGTGCCAGTGCCACCTCCCCACCACCTTCTTTCACCCTGCCTTCTTCCTCTGTCGCTGCCATGGCGGGGCCCCAAGTCTCCCCAATCCGCAACCAATGGCGTGGACCCCACCCTACGCGACGCCACGCTGACGCCAACGCGGCTTTCCCCGCCGCCTCGCCACCGTCCCGCACGGCGCACGCACTCCTGCCGTCCCCCAGCTAGTCTCCAGCTCAGCTCCGTCTCCCGCCACGCGCCCCGCTACAAACTTCTCCCGCTCTGTCTCCCCCTCCACCACCAAATCCTATATAAACCAGACCGCACACACGTTCCCACTCCAGCCATCGATCCATCGCCAGCCACGCCATCCATTCCAATTTCC…	MTTAKASRCRHLHVPVPPPHHLLSPCLLPLSLPWRGPKSPQSATNGVDPTLRDATLTPTRLSPPPRHRPARRTHSCRPPASLQLSSVSRHAPRYKLLPLCLPLHHQILYKPDRTHVPTPAIDPSPATPSIPISIEPRTILDTTGTIAAAAQSMEYAVADDCGYGYDDQQDPPSSGDGDEYATVLSAPPKRPAGRTKFRETRHPVYRGVRRRGPAGRWVCEVREPNKKSRIWLGTFATAEAAARAHDVAALALRGRAACLNFADSARLLRVDPATLATPDDIRRAAIQLAEDSSASSSQQDAAAVAVAVASTTPAPSSAPSAAYQQQADAAAAAAMYGASLEFDHSYYYDDGMVGGNDWQSNSGWHSNMDGGDDGDGAAGCAGDMTLWSYY*	391	41.744	7.93	TAAATGGACTTAATCCAAAACCAAATTAAAATTTATCGATCAAACGTATCAATGTAAACAATTATCTCAAACATTAATTGACAATTACCCTTTCTTAGTGTTCAAGCCAGTTCCAACTGCAGTTCCACCTTGAGCAAGCTGCTCAGCAAGGTAATTATCAGTAGTGCTAATTTGTAAAGAAAACAAACATTAGCAGTATAGTACCTGGTACATCCGAGGTAATGTACAATTAATACGGTCAATTCCATATTTGACCTACATAGAGTCATAAACAGTTAATAAGTCTACCTGTTAATCTTAAGTGCATATAGTTAATAAATAAGACAACAAAAGATGCTGGAATAAATCCTACCTGTGTAGTGTAACCACTGAATTCTTGGCCAAGAGTCAACGGGGTGG…
Sspon.008C0014580	SsDREB102	Chr8C	47420328	47421413	-	AATGGCAGCCATAGATTTGTATACAAACCAGCTGAGCTCCTCCTCGTCGTCCTCCTCGGACCAGGAGCTCATGAAAGCACTCGAACCTTTTATCCGGAGTGCTTCTTCACCCACCTCCTCCACCTGCACCACCACCTCTCCCTTCTCCTATTCCTACTCATACCCCTACTGCTCTGCTTTGCCTCAAGATTCGTACTACCTCCCCGCCACATCCTCTTACACCGCGCTCCCGCCGCCACCTCCTGCTCCCACCACCGCCACCTCCTTCTCGCAGCTCCCGCCTCTGCCGCAGTCCTCCTCGTCGTACACCTCTCCCGCGGCGTCGTACCCGACGTCGTCGGCGGACGCCGCGTCGGGGCTGGCGGCGCTGAACCACCTGGGCCCGGCGCAAATCCACCA…	ATGGCAGCCATAGATTTGTATACAAACCAGCTGAGCTCCTCCTCGTCGTCCTCCTCGGACCAGGAGCTCATGAAAGCACTCGAACCTTTTATCCGGAGTGCTTCTTCACCCACCTCCTCCACCTGCACCACCACCTCTCCCTTCTCCTATTCCTACTCATACCCCTACTGCTCTGCTTTGCCTCAAGATTCGTACTACCTCCCCGCCACATCCTCTTACACCGCGCTCCCGCCGCCACCTCCTGCTCCCACCACCGCCACCTCCTTCTCGCAGCTCCCGCCTCTGCCGCAGTCCTCCTCGTCGTACACCTCTCCCGCGGCGTCGTACCCGACGTCGTCGGCGGACGCCGCGTCGGGGCTGGCGGCGCTGAACCACCTGGGCCCGGCGCAAATCCACCAG…	MAAIDLYTNQLSSSSSSSSDQELMKALEPFIRSASSPTSSTCTTTSPFSYSYSYPYCSALPQDSYYLPATSSYTALPPPPPAPTTATSFSQLPPLPQSSSSYTSPAASYPTSSADAASGLAALNHLGPAQIHQIQAQLLAQHQQQQRGLLAAAFLGPRAQPMKHAGAPPPSASAANAKLFRGVRQRHWGKWVAEIRLPRNRTRLWLGTFDSAEDAALAYDKAAFRLRGDAARLNFPSLRRGGAHLAGPLDASVDAKLTAICQSLTTAEPASSKAAAASTTAAAPPDSPKASASTTTTEGDESVHSAGSPPSSLPAFPQQQQQNHHPEMASLDFTEAPWDESAALHLNKYPSWEIDWDSILS*	362	38.181	6.66	TCATGCTTCGCGAACAAGATGTTCAAAATTTCATCTAATTTTACGGGAAAGGTCTTAAAAATGACTCAATTACATGAATATCATTTTTCTACGAACTTTGCTCTACTATTTTATGCACTTGCAGTTCAAATTTGACTTCTACGAAAAAAATCTTTAAATGATAAAAAATTGTTAAATATAGTAAACATGTCGAGAAATGTATCAAATTGGAATATAGAGTACAAAGTAATGTCATTGTAGTGGAGAAATAAAAAAAAGTATAGAAATCAAAAAAAAAAATTTAACTTTGCCGTGAGCCGATAGGAAATGCACGGCAAACATATATGTTTGCCGTACGCCACTAACCGGGCGCACGGCAAACATATATGTTTGCCGTGCGCCAACAACTGGGCGCACGGC…
Sspon.008C0015190	SsDREB103	Chr8C	48846590	48847090	+	ATGGTGAAGACGGCGGTGGCGGCGAGCAGCAATGACGCCGCGGCGGCGAGGCACGGCGGCAGTGGCAAGCAGAGGACGTACAAGGGCGTGCGGATGCGGAGCTGGGGCTCGTGGGTGTCGGAGGTCCGGGCGCCGGGCCAGAAGACGCGGATATGGCTGGGATCCCACTCCACCGCCGACGCCGCGGCGCGCGCCTACGACGCCGCGCTGCTCTGCCTCAAGGGCTCGGCGGCCGCGCCGGACCTCAACTTCCCGCTCCGCCTCCCGTTCGACCTGCCCCCCGCCGGCGCCATGTCGCCCAAGGCCATCCAGCGCGTGGCCGCCGCCGCCGCGGCCAGCAGCGCCACGCCCTTCGCGCCCTGCGCTGAGAATAATAATGGCAGCGCCTGTACCGACGGC…	ATGGTGAAGACGGCGGTGGCGGCGAGCAGCAATGACGCCGCGGCGGCGAGGCACGGCGGCAGTGGCAAGCAGAGGACGTACAAGGGCGTGCGGATGCGGAGCTGGGGCTCGTGGGTGTCGGAGGTCCGGGCGCCGGGCCAGAAGACGCGGATATGGCTGGGATCCCACTCCACCGCCGACGCCGCGGCGCGCGCCTACGACGCCGCGCTGCTCTGCCTCAAGGGCTCGGCGGCCGCGCCGGACCTCAACTTCCCGCTCCGCCTCCCGTTCGACCTGCCCCCCGCCGGCGCCATGTCGCCCAAGGCCATCCAGCGCGTGGCCGCCGCCGCCGCGGCCAGCAGCGCCACGCCCTTCGCGCCCTGCGCTGAGAATAATAATGGCAGCGCCTGTACCGACGGC…	MVKTAVAASSNDAAAARHGGSGKQRTYKGVRMRSWGSWVSEVRAPGQKTRIWLGSHSTADAAARAYDAALLCLKGSAAAPDLNFPLRLPFDLPPAGAMSPKAIQRVAAAAAASSATPFAPCAENNNGSACTDGDGDITPAWSSSSPARDDVSSPESTVSSESDLSGD	167	16.992	7.15	CGTGCATGTGATGGTTTCCATTTCTTTTTCTTTCAGAATAATATTCCTGAAACTCCAGTGGGCTTTGCTCAGTTTGCTGCATTCCTCCGTTCTCCCATATGCCATGTCTACCATCTAGCTACGCACCTATGAGTAGCTTCTCAATTAAGAGCAGCAAAAGGGCAAAGTGTCGGCACATGTATGTCACTGCTCCAAATTCATAGATCACCGTCGGATCCAAAACTGATATCACTATTAGAATCAGATCTGAAATAAATATGATCGTCCCTTGCTATGTAAGGGTGTGTTTAGTTCGTAAAAATTTTTGGCTTTAGCTACTGTAGCACTTTCGTTTGTATTTGTCAATTAGGCCATGTTTAGTTGCTAGAAATTTTGCAAAATTTTTCAACATTCCCCGGC…
Sspon.008C0015690	SsDREB104	Chr8C	50924149	50925979	-	CATGCCACCCAATGGGCAACTACACCCGGGCCTAGTTAGCAGAAGAGCCCAGTCGCCATTGCCGTGCCAAATCAATGTCGTAGTCATGACACTATAGCACGCCACCCTAGGGCTCGTTACTTGGATCCAGCACGCCACCGACCACGAATGGATGGATTGGAGCCCACGCCCACCACAATGGAGGCTAGGTAGGCCATAGGTGCAGATCCACCCTACTAGATGTTGGAGGAGATAGATATGACAATCGGGGCTCTAGATCCAGCCTTGGACGCTTTGGATTCGACCCGTCCACTGGTGATGCCTAGACACGAGGCTGCCAAGAAGCACATATGAAGGAGGTCACACATGAGAGGGGAAGAAGAAGCGATGGGTTAGGGCCTGCCATTGCCGTCGTTGCAC…	ATGCCACCCAATGGGCAACTACACCCGGGCCTAGTTAGCAGAAGAGCCCAGTCGCCATTGCCTCATGACACTATAGCACGCCACCCTAGGGCTCGTTACTTGGATCCAGCACGCCACCGACCACGAATGGATGGATTGGAGCCCACGCCCACCACAATGGAGGCTAGCCTTGGACGCTTTGGATTCGACCCGTCCACTGAGGGGAAGAAGAAGCGATGGGTTAGGGCCTGCCATTGCCGTCGTTGCACCAACACTATGTTGGGCGTGTGTTCAGGTGGCAGTGATGAAGAGGAGAGGCAAGACTTCCTCCGACGTGTCAAACGACTCGAGCCAAACCCTTTTAAGCAAGCGCCCTCGAACTTCCGCAGTGCCAGTTTCCCATGCACTCAGCAACAGCTG…	MPPNGQLHPGLVSRRAQSPLPHDTIARHPRARYLDPARHRPRMDGLEPTPTTMEASLGRFGFDPSTEGKKKRWVRACHCRRCTNTMLGVCSGGSDEEERQDFLRRVKRLEPNPFKQAPSNFRSASFPCTQQQLPLPVVVVDDVGAPCAIIAGVRRRKWGRWVSEIRLPNSRERIWLGSYGTPEKAARAFDAAYLCLRGPGRADGLNFPDSPPDVVGRTSDPQEVYAAAVSHANRAAAAAPWDAATGPFEPTQSTQAHGGAPVEPAAPVPSPAPSLLEVSTDDSFDWFANPPPLYSPTMVVESHAYLPASQKADADEDTEENESGSCPGLWCFDSDDAEV*	340	36.988	6.16	CAAAACACATTTTTAATTAAAAATAAAAAGGGAAAGAATAGCCGATAGAACAACAAAGGTACAGAAGGAAAAGGTTGTTTGTGCTTTTATCGCTTTTCTGCATTCTTGGCTGAGATTGAAAGTTGAAGCAATGAACTGTTGGCCTGCATTCGTTGTGGTTACACAACGCAAGGGATCGTGCATTGCCATGTCGAGTCAACCAGAAACCGTTGTGAAGAGCGGCCATCTGTGCATCAAATCCAAATGCATAGGCGGCGCCGCGTCACCATCGCATCATTGTAGTAGTACCCCTAAACCACAGACCCAGGGCCCCGGACCGTGATGCCTTTCTTCATCAGTGGCGCATTTCTGGTAATAATTCCTCTACATTGTTGTAGCTTGGAAGCAACGAGCTCCAGA…
Sspon.008D0014360	SsDREB105	Chr8D	46883567	46884652	+	CATTTTCCCAATGGCAGCCATAGATTTGTACACAAACCAGCTGAGCTCCTCCTCGTCGTCCTCCTCGGACCAGGAGCTCATGAAAGCACTCGAACCTTTTATCCGGAGTGCTTCTTCACCCACCTCCTCCACCTGCACCACCACCTCTCCCTTCTCCTATTCCTACTCATACCCCTACTGCTCTGCTTTGCCTCAAGATTCGTACTACCTCCCCGCCACATCCTCTTACACCGCGCTCCCGCCGCCACCTCCTGCTCCCACCACCGCCACTTCCTTCTCGCAGCTCCCGCCTCTGCCGCAGTCCTCCTCGTCGTACACCTCTCCGGCGGCGTCGTACCCGACGTCGTCGGCGGACGCCGCGTCGGGGCTGGCGGCGCTGAACCACCTGGGCCCGGCGCA…	ATGGCAGCCATAGATTTGTACACAAACCAGCTGAGCTCCTCCTCGTCGTCCTCCTCGGACCAGGAGCTCATGAAAGCACTCGAACCTTTTATCCGGAGTGCTTCTTCACCCACCTCCTCCACCTGCACCACCACCTCTCCCTTCTCCTATTCCTACTCATACCCCTACTGCTCTGCTTTGCCTCAAGATTCGTACTACCTCCCCGCCACATCCTCTTACACCGCGCTCCCGCCGCCACCTCCTGCTCCCACCACCGCCACTTCCTTCTCGCAGCTCCCGCCTCTGCCGCAGTCCTCCTCGTCGTACACCTCTCCGGCGGCGTCGTACCCGACGTCGTCGGCGGACGCCGCGTCGGGGCTGGCGGCGCTGAACCACCTGGGCCCGGCGCAAATCCACCAG…	MAAIDLYTNQLSSSSSSSSDQELMKALEPFIRSASSPTSSTCTTTSPFSYSYSYPYCSALPQDSYYLPATSSYTALPPPPPAPTTATSFSQLPPLPQSSSSYTSPAASYPTSSADAASGLAALNHLGPAQIHQIQAQLLAQHQQQQRGLLAAAFLGPRAQPMKHAGAPPPSASAANAKLFRGVRQRHWGKWVAEIRLPRNRTRLWLGTFDSAEDAALAYDKAAFRLRGDAARLNFPSLRRGGAHLAGPLDASVDAKLTAICQSLTAAEPASSKAAAASTTAAAPPDSPKASASTTTTEGDESVHSAGSPPSSLPAFPQQQQQNHHPEMASLDFTEAPWDESAALHLNKYPSWEIDWDSILS*	362	38.151	6.66	GGGCCTTCTATAGTGTATTTTGCTTTCTGGCAGCTAATCGATCTAGTTTAATTTTATGATTTCTAAATATGGCTTTATTATTATTGGTTTCCGACAGCATCAGCGAAGTTGGCAGTGCGTGCATGTGATGGTTTCCATTTCCTTTTCTTTCAGAATAATATTCCTGGTGGGCTTTGTTTAGATTGCAATTTTTTTGGGAAATTTCTGTAGCAATTTCATTGTTATTTGACAAAATTTGTCCAATCATGAATTAATTAGGCTCAAAAGATTCGTCTCGATATTTACAGGCAAACTGTACAATTAGTTATTTTTTACCTATATTTAATGTTCCATGCATACGTCTAAAAATTCGACATGATGGCTACAGTAATATTTTTTGGAAAGTTTTTAGTAACTAAA…
Sspon.008D0014920	SsDREB106	Chr8D	48395177	48395677	+	ATGGTGAAGACGGCGGTGGCGGCGAGCAGCAATGACGCCGCGGCGGCGAGGCACGGCGGCAGTGGCAAGCAGAGGACGTACAAGGGCGTGCGGATGCGGAGCTGGGGCTCGTGGGTGTCGGAGGTCCGGGCGCCGGGCCAGAAGACGCGGATATGGCTGGGATCCCACTCCACCGCCGACGCCGCGGCGCGCGCCTACGACGCCGCGCTGCTGTGCCTCAAGGGCTCGGCGGCCGCGCCGGACCTCAACTTCCCGCTCCGCCTCCCGTTCGACCTGCCCCCCGCCGGCGCCATGTCGCCCAAGGCCATCCAGCGCGTGGCCGCCGCCGCCGCGGCCAGCAGCGCCACGCCCTTCGCGCCCTGCGCTGAGAATAATAATGGCAGCGCCTGTACCGACGGC…	ATGGTGAAGACGGCGGTGGCGGCGAGCAGCAATGACGCCGCGGCGGCGAGGCACGGCGGCAGTGGCAAGCAGAGGACGTACAAGGGCGTGCGGATGCGGAGCTGGGGCTCGTGGGTGTCGGAGGTCCGGGCGCCGGGCCAGAAGACGCGGATATGGCTGGGATCCCACTCCACCGCCGACGCCGCGGCGCGCGCCTACGACGCCGCGCTGCTGTGCCTCAAGGGCTCGGCGGCCGCGCCGGACCTCAACTTCCCGCTCCGCCTCCCGTTCGACCTGCCCCCCGCCGGCGCCATGTCGCCCAAGGCCATCCAGCGCGTGGCCGCCGCCGCCGCGGCCAGCAGCGCCACGCCCTTCGCGCCCTGCGCTGAGAATAATAATGGCAGCGCCTGTACCGACGGC…	MVKTAVAASSNDAAAARHGGSGKQRTYKGVRMRSWGSWVSEVRAPGQKTRIWLGSHSTADAAARAYDAALLCLKGSAAAPDLNFPLRLPFDLPPAGAMSPKAIQRVAAAAAASSATPFAPCAENNNGSACTDGDGDITPAWSSSSPARDDVSSPESTVSSESDLSGD	167	16.992	7.15	AGGTAGACAGCAAGGCTAGAGCATTAAATTGTAGCTAGTGTAGTGAAGATATGATGTGGTTTATAATTCCATAAGACACCTATATATAGCTTTGGTCTTTTGGAAGTTAATAAGGCACATATACTCTCAAGCCTTTAGTTATATTTTGTAATTAGAAGATTTGGGCTAATCTTTCTCTAGGTATATAGCTTCTGTTACGTGTCTACCTAGAAAAGCCAAAACAACTTATAATTTAGAAGAGAGAGCATGGTTTAAGTAGTAAAAGCAAGACACACACTAATATCAATGCTTTACTAAACAGTAAAGCTAATAATCAGACCACTAGTACATAAAACATTTCCATTGGTGGTACTTTTTATATTTCCACTGGCGGTTTTGTAAACTGCTAGTGAAAATGGT…
Sspon.ctg0331410	SsDREB107	tig00037327	9668	13293	-	TGGGAACTGAACGCGGCCCAAGTATCCAACAGTTGGAAATTACCCCTTGAGACCTCGACAGGAAACCTGTCCAAAACGGAACGCAACCTCAGCACTCCGCAGGCCTGCCAGCCAGAGGCGTCGTCGGGTCCCGTCTCGTCACTCCGAAATAATTTGTATCCGGTAGTCTTTTTTGTTACGCCATTCCCAATGGCGCGACCAAATAACATAGTCGCGCCACATGCGTTGGCGTGACAAGATACGACACATTCGACGGCGTTTCCGACATGGAAAAATTTGTCGCGCCACCCCTATTGGCGTGACAGTACAGTCTTATCGCGCCACCGGGAATGGCACGACGAGACTGAATTTTTGAAAAATCATAACTCTTCAATACGATGTCGGATGAAGATGATTTTT…	ATGGGAACTGAACGCGGCCCAAGAAACCTGTCCAAAACGGAACGCAACCTCAGCACTCCGCAGGCCTGCCAGCCAGAGGCGTCGTCGGGTCCCGCAAGTGCCCCGCCGCGTCTCATTGGTTACCAGCGCATCCTAGGCCATAATAAGCACAAGGGTGTCGGCCGGGGGCGGAGAGGGAAGGCAAGGGAAGCGATCGATCGACGATTCCACGGTTCTGCTGAAAGGAGGAGCCATGGGAGTGGGACTGAAGAGGCAGGAAATGTGGCGGGCGGCGGCGGCGGCGGCTCCGACGGCGAGGTAAGGCGAACGTTCCCCGGCCGTTGTTTTGCGGTGCGTCTCTGTGCTTCACGATCTCTTTTTCGCGCTCGTGCTGTGGTTGCCGATCGACCTGGCGCTGGA…	MGTERGPRNLSKTERNLSTPQACQPEASSGPASAPPRLIGYQRILGHNKHKGVGRGRRGKAREAIDRRFHGSAERRSHGSGTEEAGNVAGGGGGGSDGEVRRTFPGRCFAVRLCASRSLFRARAVVADRPGAGFSLRFDLAQQALASNSPLPSRSPKGMGGPDNACHNFRGVRQRRWGKWVAEIREPNRGKRHWLGTFNNPVDAAVAYDRAAVSIHGAHYAHLNFPADHAAAAPAQCHPSSCSAAATADVFQEHEVKPMVAAALGGDGGGAETVSQQQQQQQGTPWISPDAPFDDHPHDIAMYIDFDAVSDMVPFYPGIKREDCQRERFDGDAVHSPLWPLGD*	344	36.888	8.93	CACATATTCATGCAGCATAGCACAGCATTACGAATTTACAGCCCATGAAGACAAATCCTACGGCACAGGTGGTCATGGTTGGCGACTCACTCGCTTTCAACTAGTCGGTGGTAAGAGTCCCCTTAAAACTCCATAAAATGGTTATTTGGACATTTTAGTATTCTTTTGGAAAAAAAAGGGTGGGTGTGGGAAGAGGGGAGTATAGAATATATGGTTTTGTAGATGAGGGGTTAGATAGTCAACCACAAATAGTGAGAGAATAAGGTTGAAACTACTAATTTGTTTGTACCATTTACAGAAACATTCAGCCTCCCACAATACATAAAAATACTATAAATAAATACTCGAAACTAAAGCATCACTACCTTTTTGTGAATGATGTATATAGTTTAGATATTT…
Sspon.ctg0481850	SsDREB108	tig00049338	71300	75288	+	TCAATGTCTGACCGCGGTGGGCCGGCCTCGCCGCGGTCGGGGAAGCACCCCTTCTACCGCGGCATCCGGAGCCGCAGCGGCAAGTGGGTGTCGGAGATCCGGGAGCCGAGGAAGACGCGCCGCATCTGGCTCGGCACGTTCCCGACGCCCGAGATGGCCGCCGTGGCGTACGACGTGGCCGCGCGCGCGCTGCGCGGGCCCGACGCGGCGCTCAACTTCCCGCACCTGGCCGCGTCGCGCCCCGCGCCGGCGTCCACCTCCGCGGACGACATCCGCGCCGCGGCCGCGGAGGCCGCCGCGTCGCTGCTGCAGCAGCCCGCCGATCACCAGCCGGCGGCCCGTGGCGGCGCCCCTGGACGCGGCATTGCTCCCGCGGCGGCTGGGGCAGCGCAGCAGCAG…	ATGTCTGACCGCGGTGGGCCGGCCTCGCCGCGGTCGGGGAAGCACCCCTTCTACCGCGGCATCCGGAGCCGCAGCGGCAAGTGGGTGTCGGAGATCCGGGAGCCGAGGAAGACGCGCCGCATCTGGCTCGGCACGTTCCCGACGCCCGAGATGGCCGCCGTGGCGTACGACGTGGCCGCGCGCGCGCTGCGCGGGCCCGACGCGGCGCTCAACTTCCCGCACCTGGCCGCGTCGCGCCCCGCGCCGGCGTCCACCTCCGCGGACGACATCCGCGCCGCGGCCGCGGAGGCCGCCGCGTCGCTGCTGCAGCAGCCCGCCGATCACCAGCCGGCGGCCCGTGGCGGCGCCCCTGGACGCGGCATTGCTCCCGCGGCGGCTGGGGCAGCGCAGCAGCAGCCC…	MSDRGGPASPRSGKHPFYRGIRSRSGKWVSEIREPRKTRRIWLGTFPTPEMAAVAYDVAARALRGPDAALNFPHLAASRPAPASTSADDIRAAAAEAAASLLQQPADHQPAARGGAPGRGIAPAAAGAAQQQPGGSSAAAAQQEGGSSAGNPAYFLDEEALFETPQYLRNMAAGMMMSPPRFGHNSSDDSPDHPSSSDAGDSLWSYGDPSRCPVRWSAIFAVQSSRHMCSGDSFGPPPEDESPLCPSSPRGSVANRSHTEPLKRHHKNLPNGKRHKPLTITGGGQEQSPTLANASKLLQAV*	302	31.58	9.17	TTAGACAAACACCAGAGTTGAGGGGCCATAAATGGACTTAATCCAAAACCAAATTAAAATTTATCGATCAAACGTATCAATGTAAACAAATTATCTCAAACATTAATTGACAATTACCCTTTCTTAGTGTTCAAGCCAGTTCCAACTGCAGTTCCACCTTGAGCAAGCTGCTCAGCAAGGTAATTATCAGTAGTGCTAATTTGTAAAGAAAACAAACATTAGCAGTATAGTACCTGGTACATCCGAGGTAATGTACAATTAATACGGTCAATTCCATATTTGACCTACATAGAGTCATAAACAGTTAATAAGTCTACCTGTTAATCTTAAGTGCATATAGTTAATAAATAAGACAACAAAAGATGCTGGAATAAATCCTACCTGTGTAGTGTAACCACT…
Sspon.ctg0614060	SsDREB109	tig00060936	36552	37833	-	GAGAAAACAAAACGATCCCGCGCTCGGCTCCGACCCGAAACGGTTCCCGTGCTTTCCCTGCTCGACTCCCACCGCGTACTACTCCCGCGCTCCCCGCCAGTCTGCGCGGGAAACCCATCGGTGGAAGAATCTCCATCCTTCCTCTTGGGGCTTCTTTCAACGCCAGCCCTCATCAACCCCACACCAAAAAAGCCCAGCCCACCACCGTGGCTGCTGGGTGACCGAGTCCGCCTCCCGCCCGCCGTAGCCCCATGCCTGCGCGTTGCGCGCGTCCCTTTCCGCTTCCGTGCGGCCTCCAGCTGGTCCGACAGCCAGCCAGCCCCCCGCGCCCCACCCAACCAGAACGAGAGCCCAGCCCGCCACCATCCCATCCCGCGAGGACCCGGCTCGCGCATCGGA…	AAACAAAACGATCCCGCGCTCGGCTCCGACCCGAAACGGTTCCCGTGCTTTCCCTGCTCGACTCCCACCGCGTACTACTCCCGCGCTCCCCGCCAGTCTGCGCGGGAAACCCATCGGTGGAAGAATCTCCATCCTTCCTCTTGGGGCTTCTTTCAACGCCAGCCCTCATCAACCCCACACCAAAAAAGCCCAGCCCACCACCTCCGCCTCCCGCCCGCCGTAGCCCCATGCCTGCGCGTTGCGCGCGTCCCTTTCCGCTTCCGTGCGGCCTCCAGCTGGTCCGACAGCCAGCCAGCCCCCCGCGCCCCACCCAACCAGAACGAGAGCCCAGCCCGCCACCATCCCATCCCGCGAGGACCCGGCTCGCGCATCGGACATCGCCCTTTCGCCTGGCTGGCG…	KQNDPALGSDPKRFPCFPCSTPTAYYSRAPRQSARETHRWKNLHPSSWGFFQRQPSSTPHQKSPAHHLRLPPAVAPCLRVARVPFRFRAASSWSDSQPAPRAPPNQNESPARHHPIPRGPGSRIGHRPFAWLAPLVSRRVAAVHAPASPYKYKPSPAASLPNSNQTRPHNPRGFSSGYSTTPSPPAGGVGGGDEDDAYMTVSSAPPKRRAGRTKFKETRHPVYKGVRSRNPGRWVCEVREPHSRQRIWLGTFETAEMAARAHDVAALALRGRAACLNFADSPRRLRVPAQGAGHDEIRRAAVEAAELFRPQQPGQQQHNVGGSEAAVGGGGLGGDFTYYPMDDGLEFEMHGYLDMAQGMLIDPPQPTAWIEDEYECEVSLWSY	383	42.215	9.9
Sspon.001C0001030	SsDREB11	Chr1C	2682257	2682874	+	GATGGAGCGGGAGCGGGAACAGGAGGCGGGCACAGCACAGCAACTGCTCGGGAGGCGCGTGCGCGCGGACACGCGGCACCCGGTGTACCGCGGCATCCGGTACCGCGGGGGCAAGTGGGTATCGGAGATCCGGGAGCCGCGCAAGTCCAACAGGATCTGGCTGGGCACGTACCCGGCGCCGGAGATGGCGGCTGCCGCGTACGACGCCGCCGCATTGGCGCTGCGGGGCGCCGAGGCCGCGCTCAACTTCCCCGGCGCGGCCCTGTCGCGGCCCGCGCCTGCGTCGTGCTCCCCCGACGACATCCGCGCGGCCGCCGTGGCCGCCGCCGCCGCCGCGGTGATCGCCCGTTCCCATTCGCCGCAGGCGGGTGGTGAAGCTGCTGCTGCTGCTGCTGCTGG…	ATGGAGCGGGAGCGGGAACAGGAGGCGGGCACAGCACAGCAACTGCTCGGGAGGCGCGTGCGCGCGGACACGCGGCACCCGGTGTACCGCGGCATCCGGTACCGCGGGGGCAAGTGGGTATCGGAGATCCGGGAGCCGCGCAAGTCCAACAGGATCTGGCTGGGCACGTACCCGGCGCCGGAGATGGCGGCTGCCGCGTACGACGCCGCCGCATTGGCGCTGCGGGGCGCCGAGGCCGCGCTCAACTTCCCCGGCGCGGCCCTGTCGCGGCCCGCGCCTGCGTCGTGCTCCCCCGACGACATCCGCGCGGCCGCCGTGGCCGCCGCCGCCGCCGCGGTGATCGCCCGTTCCCATTCGCCGCAGGCGGGTGGTGAAGCTGCTGCTGCTGCTGCTGCTGGT…	MEREREQEAGTAQQLLGRRVRADTRHPVYRGIRYRGGKWVSEIREPRKSNRIWLGTYPAPEMAAAAYDAAALALRGAEAALNFPGAALSRPAPASCSPDDIRAAAVAAAAAAVIARSHSPQAGGEAAAAAAAGASTSSSGAGEHRAGDRRIVDEDDVFQVPGLLAGMAEGLMMSPPRLVGPATDGAVSPEEDGSEDGVVSLWDHS*	206	21.207	5.45	GATCCTGGTGTTCGGTTGTTTTGGTATTCATTGTTGATCATATTGGTTGGCTCAATACTTCGCCCCTCGGTGAAACCCTCCTAACTCAACTCCGCATTACTTTCTTAGTTATCTGTGCTAGCTAGTTTGCTTTGCTAGAGTAGCTCTTTTGTGTAGCTTGCTAGTTGTAGTTGTAGTTACCTTCTCGGTTTAACTTGTGCGGTTGAGTGACAATATACTAGAATTGTATTGGATAGGTGGCTTGCAAACACCCCGTAGGCTAAGCAAAACTCACATCTCGCTATTTGTTGTATTGATAAACTTGTTTAGCTTGTCTTTGTAGAAATTTTTTAAAAGGCTATTCACCCCCCCTCTAGCCATCAAGACCTTTCAAACGGTCTGGTTGAAAATTTATCTGTT…
Sspon.ctg0688940	SsDREB110	tig00067895	11151	12050	-	GCATCCACCTCGGCCTCCATCCCTAGCGCTCTCGCCCCAAAGCACACCGCAGAGACACCACCACCATCCTTCGCTTCTCTCTCTACCCCATCCCTCTCTCTCTCCTCATATTGATATACCAGCGCCGCTGCCTGCTTCCATGGAACCCAACAACAATCAGCCTGCTGCGGCCACGGCCGAGGAAGCTGCAGGCAGCGGCCCCGGCGGAGAAGGGCGGAAGGGCAAGGCGCCCAAGGGCGGGCCCGAGAACGGCAAGTTCCGGTACCGCGGCGTGCGGCAGCGGAGCTGGGGCAAGTGGGTGGCGGAGATCCGCGAGCCGCGGAAGCGCTCCCGCAAGTGGCTCGGCACCTTCGCCACCGCCGAGGACGCCGCGCGCGCCTACGACCGCGCCGCGCTCCT…	CATCCACCTCGGCCTCCATCCCTAGCGCTCTCGCCCCAAAGCACACCGCAGAGACACCACCACCATCCTTCGCTTCTCTCTCTACCCCATCCCTCTCTCTCTCCTCATATTGATATACCAGCGCCGCTGCCTGCTTCCATGGAACCCAACAACAATCAGCCTGCTGCGGCCACGGCCGAGGAAGCTGCAGGCAGCGGCCCCGGCGGAGAAGGGCGGAAGGGCAAGGCGCCCAAGGGCGGGCCCGAGAACGGCAAGTTCCGGTACCGCGGCGTGCGGCAGCGGAGCTGGGGCAAGTGGGTGGCGGAGATCCGCGAGCCGCGGAAGCGCTCCCGCAAGTGGCTCGGCACCTTCGCCACCGCCGAGGACGCCGCGCGCGCCTACGACCGCGCCGCGCTCCTC…	HPPRPPSLALSPQSTPQRHHHHPSLLSLPHPSLSPHIDIPAPLPASMEPNNNQPAAATAEEAAGSGPGGEGRKGKAPKGGPENGKFRYRGVRQRSWGKWVAEIREPRKRSRKWLGTFATAEDAARAYDRAALLLYGPRAHLNLTSPPPPSIAAPRSHPHSSATSSSAPPALRPLLPRPPLHQLSNGGAPAPDFHHQHHQFQCHLLPPQPQPTPPLYYANTATASTVTNTVPTRAAFPQEPAVAPAVGSSTSLQEPQAGTPEEAPGEAAGWDYHGGEEEDYAAALLWDEPEPFFWFDVFLK	300	32.28	7.75
Sspon.001C0004630	SsDREB12	Chr1C	10627872	10629689	+	CCGGTCAAACAAGCAGATAGATCGCACCAGACAGACAGGAGGAGGGCTCATCAGGAATCGCATGCTCTGTACATCTGACGTGGAGGAGGAGCATGTGAAGAGCACGCTCGTGAGAGCCAAGAATGCTGTGAGGTGGATCTTTACAGCTCGCATTCATGCCGCTCTTATTACCATGACGACGAATCAACGCTCGCCTTAGCTTGTTCTGTACGTCGTCCTCTCGATTCCTCGGTGCATATCCACCAAAACTTAGCGCGATCCGCAGTTCCACCACAATTTGTTCATTTCGCGAAAGTAGAATTGGAGAAAAATGTAAACCAAGTTTAAAAAATTGACCGAGCCAGAGTCATCAAATGTGTTTTACTATCAACAGGCACGTTGGCTACCACAGCTAAAAAG…	ATGCTCTGTACATCTGACGTGGAGGAGGAGCATGTGAAGAGCACGCTCGTGAGAGCCAAGAATGCTGTGAGCTCACGCTCACAGGTCTGGAAAAGGCGCGACACATACGCCGAGCATGCATTCCCGGCCGTGACAACATTTAAACCCACGCCATGCCTTGCCGATCACCCCCGCGCGCGCCACTCTACTAAACCCCCGCGCCTCTCTGGCCATTTCAAAGCTCCTATCCTAGCTTCTGCTTGCATTGGAGTTCAAAATAAACCCTCTCCCTCCTCCGAGACTCCGATCCCAATTCCCATGGAGAGCTACGGCCGGAAGCGCGCGTGGAAGAAGGGCCCGACGCGGGGGAAGGGCGGCCCGCAGAACGCGGCGTGCGAGTACCGCGGCGTGCGCCAGCGG…	MLCTSDVEEEHVKSTLVRAKNAVSSRSQVWKRRDTYAEHAFPAVTTFKPTPCLADHPRARHSTKPPRLSGHFKAPILASACIGVQNKPSPSSETPIPIPMESYGRKRAWKKGPTRGKGGPQNAACEYRGVRQRTWGKWVAEIREPNKRTRLWLGSFATAEEAALAYDEAARRLYGPDAFLNLPHLRASAQVAPGLRQGAAAAAVPAYGLLNLNAQHNVHVIHQRLQELKNGGSPAKPPPQPARQVAPVDHLPAAASTSPCSTVTTHAVAALPPPMSCFHALEQAVAAAAMTTADDDAEPCEGGACPPGADKPQLDLREFLQQIGVLKTDDEA	332	35.712	9	CAAAAGATTCGTCTCGTAATTTACAATTAAACTGTATAATTAGTTCTTTTTTATCTACATTTACTGTTCTATGCATATGTCCCTAGATTTGATGTGATAAAGAGAGTGAAAAAACTTACGATCTAAACATGGCCCAGTAGTAGTACTACGTCCGGCCGGCGGCCCCCAAAGTCCGCGAAGCTGCCAGGGCCCAATAAGGCCTTGTTTAGATCCAAATTTGGGAAGCAAATTTTGTATAGTAAATGTCCCGTCTCACTGTAGCAATTTTGTTTTTATTTAGTAATAATTGTCCAAATATTGATTAATTAGGTTTAAAATATTCGTCTCGCAAAGTACAATAAAACTGTACAATTAGTTTTTAATTTTGTCTACATTTAGTACTCCATATATGTGCCGATA…
Sspon.001C0015590	SsDREB13	Chr1C	36117047	36117637	-	GGAGCAGGGGCAGCAGGAGCGGAGGACCGTGCAGACGTGCGGGCGGCGCGCGAGGGCGGAGACGAGGCACCCGGTGTACCGCGGGGTGCGGCTGCGGGCGGGCAAGTGGGTGTCGGAGATCCGGGAGCTCCGGAAGCCCAGCAGGATCTGGCTCGGCACGTACCCGACGCCCGAGATGGCCGCCGCCGCCTACGACGCCGCCGCATTGGCGCTGCGGGGCGCCGGCACGGCGCTCAACTTCCCCGACGCCGCGATGGCGCGGCCGGCGCCCGTGTCCGCGTCCGCGGAGGACGTCCGGGCCGCGGCTGCTGCGGCCGCGGCCGCGATGGCGGACTTGGACAGCCGCCGCCACGGAAGAAGCGGTGGTCGGCACGACGAGCTGATGCATTGTCACAGTAG…	ATGGAGCAGGGGCAGCAGGAGCGGAGGACCGTGCAGACGTGCGGGCGGCGCGCGAGGGCGGAGACGAGGCACCCGGTGTACCGCGGGGTGCGGCTGCGGGCGGGCAAGTGGGTGTCGGAGATCCGGGAGCTCCGGAAGCCCAGCAGGATCTGGCTCGGCACGTACCCGACGCCCGAGATGGCCGCCGCCGCCTACGACGCCGCCGCATTGGCGCTGCGGGGCGCCGGCACGGCGCTCAACTTCCCCGACGCCGCGATGGCGCGGCCGGCGCCCGTGTCCGCGTCCGCGGAGGACGTCCGGGCCGCGGCTGCTGCGGCCGCGGCCGCGATGGCGGACTTGGACAGCCGCCGCCACGGAAGAAGCGGTGGTCGGCACGACGAGCTGATGCATTGTCACAGT…	MEQGQQERRTVQTCGRRARAETRHPVYRGVRLRAGKWVSEIRELRKPSRIWLGTYPTPEMAAAAYDAAALALRGAGTALNFPDAAMARPAPVSASAEDVRAAAAAAAAAMADLDSRRHGRSGGRHDELMHCHSSGGGADERLHGGAGVVDEDDLFEMPRLMLSMAEGLMMSPPVLGPSAAAAMEADEEGVSLWDHS*	197	20.885	6.23	GGCGCGATGGGGCAGGATGCGCGTGCAGGGCGGGACGAACGACCAGACGGATGGGAGCGGGTCGAATCGAGGAGGACACGGTGGACTACGCGTGCGAGTCAAGTGAGCGGCTATGCATGCGGGGTGGGATGAATTAGTGGACGATCCGGACGCTGGCCATGCCGATAATTTTAGCCCTTCGCTACAATTTGGCACAATGCCAAGTTGAGACCAGCCAGCGATCCAATGGATCGAAATAGTGCGCTAGGCAAATTAATTAACACCCCAATGTGTTAGGGAAAAAGGCGAGAAAAACGGTTCAGAATATATATTTTACGTCTAACTAAATAGGCCTGTTAAGTACCTTAAGCTGTTTTCAGGTACGCTGGTCGGTACGAGAACCCATTTAATTAGACAAAA…
Sspon.001C0017310	SsDREB14	Chr1C	41365671	41366549	+	TGGCTCAAGAGCTCCAAGAAACGTGCTCTTCCTCTGCCACCACCACCTCGTCGTGTACCACCTCCTGCTGCTCGTCCACTGTCACGGACTCGTCTTCTTCTCCGCCGTCACCGGCGGCGGCCAATGCCGCGCCCGCGCCACGGAAGCGGCAGGCGGCGGCGGAGGCAGAGACCGAGACCGAGGCCGAGGCGGGCGGGGAGGAAGAGGAAGAAGGTTGTGCTGGCAAGACGGCGCCGGCGAAGAAGCGGAAGCGGAGCAGCGAGGGGAAGCACCCGACGTACCGCGGCGTGCGGATGCGGGCGTGGGGCAAGTGGGTGTCAGAGATCCGCGAGCCGCGGAAGAAGTCGCGCATATGGCTGGGCACGTTCCCGACCGCCGAGATGGCCGCGCGCGCCCACG…	ATGGCTCAAGAGCTCCAAGAAACGTGCTCTTCCTCTGCCACCACCACCTCGTCGTGTACCACCTCCTGCTGCTCGTCCACTGTCACGGACTCGTCTTCTTCTCCGCCGTCACCGGCGGCGGCCAATGCCGCGCCCGCGCCACGGAAGCGGCAGGCGGCGGCGGAGGCAGAGACCGAGACCGAGGCCGAGGCGGGCGGGGAGGAAGAGGAAGAAGGTTGTGCTGGCAAGACGGCGCCGGCGAAGAAGCGGAAGCGGAGCAGCGAGGGGAAGCACCCGACGTACCGCGGCGTGCGGATGCGGGCGTGGGGCAAGTGGGTGTCAGAGATCCGCGAGCCGCGGAAGAAGTCGCGCATATGGCTGGGCACGTTCCCGACCGCCGAGATGGCCGCGCGCGCCCAC…	MAQELQETCSSSATTTSSCTTSCCSSTVTDSSSSPPSPAAANAAPAPRKRQAAAEAETETEAEAGGEEEEEGCAGKTAPAKKRKRSSEGKHPTYRGVRMRAWGKWVSEIREPRKKSRIWLGTFPTAEMAARAHDVAALAIKGRAGAAHLNFPDLAGVLPRAASAAPKDVQAAAALAAAFTSPLPSSPSSEEPDAAGAPVAPCDAREEPAAAKNGAAPEEEAAAEAPVLPPPVSQPGTPSSSGVEEERQLFDLPDLLLDIRDGFGCFPPMWAPLTDVEEVNAELRLEEPLLWE*	293	30.42	4.71	GGTCAGTGACAGAGGGACACGGGAACGGCGACCGCGAGCTCCGGCGAGCGATTTCTCGCCGCCGGCGGCTCCTCCGCCCAACCCGAGTACACCGGTGGCTTCCCCAGACCTAACCGCACCGAGGCCAACCCTTTTCCCCAAAGCTACCGCACCGGAGCACCCATGCCGACGGAGATGGCGGACGGCCGTGACGCCTGGCAGTACGCCGGCGAGTCCTAGCCGCTGGACAGCCGACCGAAGGGTTCACCAGCTTCCTAGAACCCTAGCGGACTTCCCGAGACTATGCACTCAGATGGGGATGGAGCGGAGCCGCTTGACCGCGTGAGCACCTGGCCGGCAGCCATGGCGCGGCAGTGCGCGGCCGTGTTCCGGCCCGACCAGACCGACGATGGCGGTAGC…
Sspon.001D0005300	SsDREB15	Chr1D	11908892	11909704	-	ATGGCAGCTACGACGATAGATTGGCACGGCAGCAACGCCGCGCTTCCCGCCGCCTTGTATGGCGTGGCGGACAGCAAGGAGCTGGTGCGCGCGCTTGCTCCGCCCATGGAACAGGCGGCCCCGACCATCTCGTTCTCGTACCCCTGCTCCGGCGTCGAGCATCAGAGCGCGGCGGGCTCGTTCCTGGGCGCCGGCGGCGGTAGTGGCCTGCTGACCCTGGCACAGATTCTCCAGGTGCAGTCGCGGCTCCAGTTCCTGCGCCGGCCGGCGGCGGCGGGCGGCGGCGCGCTGGCCGCGGTGGCCACGCAGCAGATGAAGCGGCAGGGCGTGCCGCATGCGCCGGCGCCGGCGCCGCTCCCCGCGCGGCCGGCCGTGTCCAAGCTGTACCGCGGCGTCCGG…	ATGGCAGCTACGACGATAGATTGGCACGGCAGCAACGCCGCGCTTCCCGCCGCCTTGTATGGCGTGGCGGACAGCAAGGAGCTGGTGCGCGCGCTTGCTCCGCCCATGGAACAGGCGGCCCCGACCATCTCGTTCTCGTACCCCTGCTCCGGCGTCGAGCATCAGAGCGCGGCGGGCTCGTTCCTGGGCGCCGGCGGCGGTAGTGGCCTGCTGACCCTGGCACAGATTCTCCAGGTGCAGTCGCGGCTCCAGTTCCTGCGCCGGCCGGCGGCGGCGGGCGGCGGCGCGCTGGCCGCGGTGGCCACGCAGCAGATGAAGCGGCAGGGCGTGCCGCATGCGCCGGCGCCGGCGCCGCTCCCCGCGCGGCCGGCCGTGTCCAAGCTGTACCGCGGCGTCCGG…	MAATTIDWHGSNAALPAALYGVADSKELVRALAPPMEQAAPTISFSYPCSGVEHQSAAGSFLGAGGGSGLLTLAQILQVQSRLQFLRRPAAAGGGALAAVATQQMKRQGVPHAPAPAPLPARPAVSKLYRGVRQRHWGKWVAEIRLPRNRTRLWLGTFDTAEEAALAYDSAAFRLRGDSARLNFPELRRGGQHLGPPLHAAVDAKLHAICNGTLPQSQSNATAATATATTTTTPSSFSSASPHVKSEPGCSGSESSFSADGDVSSTGSSDV	271	28.073	9.5	AATCGGATGTTATTTGGTTCCAGCGTAAAGTGAGGCTCACCACATAGTTCATTTGCGCTAGCTTTTTCGCCACAGCTGCGGCGAGCCTTTTCTCCGCCATAAGACTGCGGTGTGCCACAGCCTAGCGTGGCTTCCAACGGCGGGCATCCAAACAGCCCCAACATCTAAATGTTGCATATAACTAGCTAGGATCTAAACACCCCTCAACTTTGGCTGTCAAAACTTTAGCCGACTAATTTTTAGCAAGGACTAACAATTAGTTCTAGTCCATGCAAATAGGCCCTAAGTCATGGTGATTGTGTTCGATGAATAAAAGTTGTGTATTTTACACGACAGCAAGGAATGAAGTCCTGAAAATGTTCCTTTCCATTACCAGCTTCATTTGAGAAAAGTACCCAT…
Sspon.001D0021200	SsDREB16	Chr1D	58115076	58115852	-	ATGGCGCCGCCTTCACGCTACTGCCAGTACTCCGCCGCCACTAGGCGCCATGCAGTACGGAGAGCTAATCCACTCCCTAATAGCCACCCCAGTGCAAGCTGCTCCAATCATGGTGGACACCGAGCAGGGCCAAGCCATGGCTATGGTCGGCGCCAGCAGAAGCAGGTGCTACCACCTCATCACGCCGGCGCAGGCGGCTTGCTACTACCGCGTCGGCGGGCGCTTGGGACCGGCGCCGCGCCCGCGCGTGATGAAGCCGTACCGCGGTCTGGGCGCGCCGGCACCCTCCATATGACGACGAAGCTGTACCGCGGCGTGCGTCAGCGGCACTGGGGCAAGTGGGTGGCGGAGATCAGGCTGCCGCGCAACCGGACGCGCCTGTGGCTCGGCACCTACGAC…	ATGGCGCCGCCTTCACGCTACTGCCAGTACTCCGCCGCCACTAGGCGCCATGCAGTACGGAGAGCTAATCCACTCCCTAATAGCCACCCCAGTGCAAGCTGCTCCAATCATGGTGGACACCGAGCAGGGCCAAGCCATGGCTATGGTCGGCGCCAGCAGAAGCAGGTGCTACCACCTCATCACGCCGGCGCAGGCGGCTTGCTACTACCGCGTCGGCGGGCGCTTGGGACCGGCGCCGCGCCCGCGCGTGATGAAGCCGTACCGCGGTCTGGGCGCGCCGGCACCCTCCATATGACGACGAAGCTGTACCGCGGCGTGCGTCAGCGGCACTGGGGCAAGTGGGTGGCGGAGATCAGGCTGCCGCGCAACCGGACGCGCCTGTGGCTCGGCACCTACGAC…	MAPPSRYCQYSAATRRHAVRRANPLPNSHPSASCSNHGGHRAGPSHGYGRRQQKQVLPPHHAGAGGLLLPRRRALGTGAAPARDEAVPRSGRAGTLHMTTKLYRGVRQRHWGKWVAEIRLPRNRTRLWLGTYDTAEEAALAYDGAAFRLRGDAARLNFPELRLGGRHLAPPLHPTVDAKLQAVTSAPATASPRPESPDIKNEQGCGSGSEASTTTMATADGAGLSPSSTGSSSLAAKATPLPDMQELDFSEAPWDEADG	259	27.563	10.16	GGTTTAATTAGGCTTAAAAGATTCATCTCGTCCATTTCATCTAAACTGTGTAATTAGTTTTATTTTTTATCTATATTTAATGCTCCATGCATACATCTAAAGATTTGATGTCACGAAGAATCTACTGTTTTTTTTTCGAAATATTTTGGGACCTAGTTTAAGCGTGTGAACGACCCCGTTCCCCGTCCCCTAGATGACAAAAGACCACTTGTTCCCCGTCCCCTAGATGACAAAAGACCACTTTCTGGTTGCCTTGCTAGCTTCACCATCATCAAGAGAGACTATTTGAACCTTTCCTTGTTTCTTCTGAGACCAGGATCACGCCACGGGACACGAAAACCAGCAGCACTCTTGTCCTGCAGTCGACACCTTCTTCCACAATTGCTGACCATGCTACGA…
Sspon.002A0006360	SsDREB17	Chr2A	14436695	14437636	+	ATGGAGCTCCTCCACTTCCAGGCGCAGCCACCAGTGTTCCAGCTCGAGGACTACAGCAGCTACTACTACTACTACCAGCAGGACGCGGCGGCGCAGGCCAAGCCGTCCAAGCCACGGGGCCGGAAGAAGGGCAGCAACAACCACAGCAAGTTCGTTGGCGTCCGGCAGCGCCCGTCGGGCCGGTGGGTGGCGGAGATCAAGGACACCACGCAGAAGATCCGCATGTGGCTCGGCACCTTCGAGACCGCCGAGGCCGCGGCCAAGGCCTACGATGAGGCCGCCCGCCTCCTCCGCGGCAGCGACGCCCGCACCAACTTCGCGCCGCGCATCTCTCCTGACTGCCCGCTCGCCGTCCGCATCCGCGGGCTCCTCCACCACAAGAAGATCAAGAAGGCCAAG…	ATGGAGCTCCTCCACTTCCAGGCGCAGCCACCAGTGTTCCAGCTCGAGGACTACAGCAGCTACTACTACTACTACCAGCAGGACGCGGCGGCGCAGGCCAAGCCGTCCAAGCCACGGGGCCGGAAGAAGGGCAGCAACAACCACAGCAAGTTCGTTGGCGTCCGGCAGCGCCCGTCGGGCCGGTGGGTGGCGGAGATCAAGGACACCACGCAGAAGATCCGCATGTGGCTCGGCACCTTCGAGACCGCCGAGGCCGCGGCCAAGGCCTACGATGAGGCCGCCCGCCTCCTCCGCGGCAGCGACGCCCGCACCAACTTCGCGCCGCGCATCTCTCCTGACTGCCCGCTCGCCGTCCGCATCCGCGGGCTCCTCCACCACAAGAAGATCAAGAAGGCCAAG…	MELLHFQAQPPVFQLEDYSSYYYYYQQDAAAQAKPSKPRGRKKGSNNHSKFVGVRQRPSGRWVAEIKDTTQKIRMWLGTFETAEAAAKAYDEAARLLRGSDARTNFAPRISPDCPLAVRIRGLLHHKKIKKAKAAAASSSAAAAAAGGKQQASSSPAPTTSNSHSTNSACGGGSSSSSSSSSSSSSAVSCDDAMAMQHGGIGGLDAGEVYRPEFAAAGAEEFDSWMFDSAFGQFPALDSFAAVDGAVPAAGTTEEPVAAATPGAEMAEFERIKVERRISASLYAMNGLQEYFDRVLDASACDSLWDLSPLCHH*	314	33.235	6.76	TGTACTCTGGCGCCTCTTCCCTTCGTTCCTTCACTTTCAGAGCCAGAGCTAGCACGTACTACTAGTACTGTGCTAGACATAGACCCTCGTGCGCTACATGGAATTGCAGCTCGCAGTGCAACCAAACAGCAGTGCTGTTGCACAGTTCTTCAGTGCACGACGCCACAGCCTGCTGTGCTGTGCATTCCGAAAAACTCTCGGCAAACCTGAAGAGATCATGGTTTATTTCAGTTTCACTGCTGATGAACCCTACCACTTCGGAGTTCAGAAGCTGAGAGAACGAAGCGAGTACAGCCGAGATGCATCATGCCATCATGCACGGCGTGTGAACAGCTGGAAATGCTTGGCGATCAATCAATCAGGCAGTGCATGCTCAGTCATGCATCTGCGGGCCTCAGG…
Sspon.002A0012750	SsDREB18	Chr2A	27386585	27388021	-	TGGCGGCGGCACAGGACAGCGGCAGGACAGCTAGTGCCACCGCGGCGACAGCAGCGTCCCGCGGGCGCCGCTTCGTCGGCGTCCGGCAGCGGCCGTCGGGGCGGTGGGTCGCGGAGATCAAGGACTCGGCGCAGCGCGTCCGCCTGTGGCTCGGCACGTTCGACACGGCCGACGAAGCGGCGCGCGCCTACGACGAGGCGGCCCGAGCGCTGCGCGGGGAGAACACGCGCACCAACTTCGCGGACCGCGCCGGCCGGCACGGCGGCGGCGCGGCCAGGGCCAGGCTGAGTAAGAACCTGCAGCACGTGATGGCGCGGGCGGCCGCCGCGGGCAGGGCCACGGCGTGCGCGGGGGTGGGCGACCAGTTCGCTCTCGCCGCGGTGTTCCGGCACTGCCAGC…	ATGGCGGCGGCACAGGACAGCGGCAGGACAGCTAGTGCCACCGCGGCGACAGCAGCGTCCCGCGGGCGCCGCTTCGTCGGCGTCCGGCAGCGGCCGTCGGGGCGGTGGGTCGCGGAGATCAAGGACTCGGCGCAGCGCGTCCGCCTGTGGCTCGGCACGTTCGACACGGCCGACGAAGCGGCGCGCGCCTACGACGAGGCGGCCCGAGCGCTGCGCGGGGAGAACACGCGCACCAACTTCGCGGACCGCGCCGGCCGGCACGGCGGCGGCGCGGCCAGGGCCAGGCTGAGTAAGAACCTGCAGCACGTGATGGCGCGGGCGGCCGCCGCGGGCAGGGCCACGGCGTGCGCGGGGGTGGGCGACCAGTTCGCTCTCGCCGCGGTGTTCCGGCACTGCCAG…	MAAAQDSGRTASATAATAASRGRRFVGVRQRPSGRWVAEIKDSAQRVRLWLGTFDTADEAARAYDEAARALRGENTRTNFADRAGRHGGGAARARLSKNLQHVMARAAAAGRATACAGVGDQFALAAVFRHCQQPVAVAAAAQAQQQAAEPAAVVQQVKHAVQPSFVVPRRTEAPPPSSSVPGGGEVWCVDDVVDTGELLCAEEGSFKVSSSRLVIGVFRPRRFLASSYWRERFVLIRCVARLRRVGLWGGGGGSSAT*	259	27.309	11.18	CAACACTTTTTATTATTATTTGGTAATTAGTATTCAATTATGGCTTAATTAGGCTTAAAAGATTCGTCTCGTTTATTTCGTGTAAACTGTGTAATTAGTTTTATTTTTTTATCTATATTTAATGCTCTATGCATGCGTTTAAAGATTCGATGTGACGAAAAATTTACTATTTTTTCTGAAATATTTTGGACTGAACAGGGCCCTGGTTTAAGCGTGTGAACGACCCCGTTCCCGTCCCCTAGATGGCAAAAGACCACTTTCTGGTTGCCTTGCTAGCTTCACCATCATCAAGAGAGACTATTTGAACCTTTCCTTGTTTCTTCTGAGACCAGGATCACGCCACGGGACACGAAAACCAGCATCACAATTGCTGACCATGCTACGAACTACGGAGCAGCT…
Sspon.002A0012760	SsDREB19	Chr2A	27398387	27399073	+	ATGTGCCCAATCAAGAAGGAGACGAGCGCCGAGTCTGGCTCGCCGCCGTGCAGCTCGCCCTCGTCCTCCTCCACCTCGCTGCTGGAGCACCACCAGCAGACAGTGTGGACGTCGCCGCCGAAGCGCCCCGCGGGACGCACCAAGTTCCGGGAGACGCGGCACCCGGTGTTCCGCGGCGTCCGGCGCCGGGGCAACGCCGGGCGGTGGGTCTGCGAGGTGCGCGTGCCGGGGCGGCGCGGCTGCAGGCTCTGGCTCGGCACCTTCGACACCGCGGACGCTGCGGCTCGCGCGCACGACGCCGCCATGCTCGCCATCGCCGGCGGCGCGGGCTGCCTCAACTTCGCGGACTCGGCGTGGCTGCTCGCCGTGCCGGCGGCCTCGACGTACGCCAGCCTCGCC…	ATGTGCCCAATCAAGAAGGAGACGAGCGCCGAGTCTGGCTCGCCGCCGTGCAGCTCGCCCTCGTCCTCCTCCACCTCGCTGCTGGAGCACCACCAGCAGACAGTGTGGACGTCGCCGCCGAAGCGCCCCGCGGGACGCACCAAGTTCCGGGAGACGCGGCACCCGGTGTTCCGCGGCGTCCGGCGCCGGGGCAACGCCGGGCGGTGGGTCTGCGAGGTGCGCGTGCCGGGGCGGCGCGGCTGCAGGCTCTGGCTCGGCACCTTCGACACCGCGGACGCTGCGGCTCGCGCGCACGACGCCGCCATGCTCGCCATCGCCGGCGGCGCGGGCTGCCTCAACTTCGCGGACTCGGCGTGGCTGCTCGCCGTGCCGGCGGCCTCGACGTACGCCAGCCTCGCC…	MCPIKKETSAESGSPPCSSPSSSSTSLLEHHQQTVWTSPPKRPAGRTKFRETRHPVFRGVRRRGNAGRWVCEVRVPGRRGCRLWLGTFDTADAAARAHDAAMLAIAGGAGCLNFADSAWLLAVPAASTYASLADVRRAVAEAVESFLRRGEAAAEEEDARSAASSTSSSPASDDDGSEESSSATEDSPPFELDMFGDMSWDLYYASLAQAMLVEPPPTVPAFCDDGVAE	229	24.356	4.9	ATGTGTGTTAGCATTTCACAAACATTTTCCAAGGCGTTCTATTAGCTCTCAACTAGATCCTAATGCATATGCTCAAGACATTGATCTAGTGGCACTTGATTCCCGAGCTAACCGTGATTGCCCCTCTTGATAGTCGGCTATGTATCCTAAACCCGGTCAATCACTTCTCTACTCATCTTAGACCGGCAAAAGGAAAACCCTATGGTTATACCTTTGCCTTGCGCTCTTATATCCTTCTCCTCCACTTGATCATTATGTCCATCATATTATGTGCATCTCCACCATGATTGTCATTTCATGTCCATGCACCATTTCTTTGTGATCTTGTGGCCACCACTCCTTGCCACGTACACCTTCATCACATGTGTTGCTTATGCCTAACTCAAAACACTTAACACA…
Sspon.001A0008000	SsDREB2	Chr1A	18579872	18580603	-	TATAATGGTGAAGAACCCAGGCAGCAATGGCGTCCTCACGGCGACCGCCTTTTCCGACAACAAGCTGGCCAGGCCGGAGAGCGGCGTAGTCGGCAAGGCAGCGGCGGCGAGGCCATACAAGGGGGTGCGGATGCGGAGCTGGGGGTCGTGGGTGTCGGAGATCAGGGCGCCCAACCAGAAGCGCCGGATCTGGCTCGGCTCCTACGCCACGCCCGAGGCCGCGGCCCGCGCCTACGATGCCGCGCTGCTCTGCCTCAAAGGCTCCGACGCCGTCCTCAACTTCCCCACCTCATCACCCTTCTCGTCCGCGTCCTCCTCCCACCGGCGGCGTGCTGACAGGGACGACGACCCGGCTGCCGGCGGCGGCATGTCACCGAGGTCCATCCAGCGCGCCGCGGC…	ATGGTGAAGAACCCAGGCAGCAATGGCGTCCTCACGGCGACCGCCTTTTCCGACAACAAGCTGGCCAGGCCGGAGAGCGGCGTAGTCGGCAAGGCAGCGGCGGCGAGGCCATACAAGGGGGTGCGGATGCGGAGCTGGGGGTCGTGGGTGTCGGAGATCAGGGCGCCCAACCAGAAGCGCCGGATCTGGCTCGGCTCCTACGCCACGCCCGAGGCCGCGGCCCGCGCCTACGATGCCGCGCTGCTCTGCCTCAAAGGCTCCGACGCCGTCCTCAACTTCCCCACCTCATCACCCTTCTCGTCCGCGTCCTCCTCCCACCGGCGGCGTGCTGACAGGGACGACGACCCGGCTGCCGGCGGCGGCATGTCACCGAGGTCCATCCAGCGCGCCGCGGCTGCG…	MVKNPGSNGVLTATAFSDNKLARPESGVVGKAAAARPYKGVRMRSWGSWVSEIRAPNQKRRIWLGSYATPEAAARAYDAALLCLKGSDAVLNFPTSSPFSSASSSHRRRADRDDDPAAGGGMSPRSIQRAAAAAAAAIDADAGISADDRCSSSACVTTPTSASLSSTQGSTDHVHQEQHATTTSSAAASTGSPPEGEELWTDLEAFASPKFMDLVDTGAAAPFSSTWEEPEDDGELMRLWSFC*	244	25.402	5.2	ACAACTTGCACACGCTTGGCTCCACCTTGGACAGTTGCTGTCGAGCGTGAGATGCCCCCTCGCAGATGCTTTGCCGCGAGGGCCTTGGCGGCTGCTTGGTCGTCTCTCTCGGTGGATTACCGCCGCAGCTACATCTCCCGAGTTGGGTCCTTTGCGTTGTTGCAACTTGCCTGGCAGGTTGCGTTGTTTGGGTGGTGGTGGAGGGCCCTATCTCTCTTTTCTTACTGTTTATCGTTGTGATGTTGTTGTGTTTTTGGTGCTAACCACTCTTTCTGTGGTTTTGTGTCCTGCTTTGTATTCGCCGTGCTTTCGGCCCCTTTCTTCTTAATGAAAAGACAAAAAAAAGAAAACACTAAAGATAACTGACCAAAACAATAAAGGACAAAGCATCTAGATTCT…
Sspon.002A0012780	SsDREB20	Chr2A	27420092	27420913	+	CATGGACATGGGCCGGCTCCAGCAGCACGCGACCTCCTCGTCCTCCACCTCCACCTCGGCGTCCTCGTCCTCGTCCTCGTCCAAGCAGAACAAGGCGGTCTGGTCCCCGTCGTCCTCTTCTTCCCCGCAGCCGCCCAAGAAGCGCCCCGCGGGGCGCACCAAGTTCCGTGAGACGCGGCACCCGGTGTTCCGCGGCGTGCGGCGCCGGGGCGCCGCGGGCCGGTGGGTCTGCGAGGTGCGCGTCCCGGGGAAGCGCGGCGCGCGGCTGTGGCTGGGGACCTACCTCGCCGCCGAGTCCGCGGCGCGCGCGCACGACGCGGCCATGCTCGCCCTGCTGGGCCGCGGCGCCGGCGCCGGTGCGGGGCGTCTCAACTTCCCGGACTCCGCGTGGCTGCTCGC…	ATGGACATGGGCCGGCTCCAGCAGCACGCGACCTCCTCGTCCTCCACCTCCACCTCGGCGTCCTCGTCCTCGTCCTCGTCCAAGCAGAACAAGGCGGTCTGGTCCCCGTCGTCCTCTTCTTCCCCGCAGCCGCCCAAGAAGCGCCCCGCGGGGCGCACCAAGTTCCGTGAGACGCGGCACCCGGTGTTCCGCGGCGTGCGGCGCCGGGGCGCCGCGGGCCGGTGGGTCTGCGAGGTGCGCGTCCCGGGGAAGCGCGGCGCGCGGCTGTGGCTGGGGACCTACCTCGCCGCCGAGTCCGCGGCGCGCGCGCACGACGCGGCCATGCTCGCCCTGCTGGGCCGCGGCGCCGGCGCCGGTGCGGGGCGTCTCAACTTCCCGGACTCCGCGTGGCTGCTCGCC…	MDMGRLQQHATSSSSTSTSASSSSSSSKQNKAVWSPSSSSSPQPPKKRPAGRTKFRETRHPVFRGVRRRGAAGRWVCEVRVPGKRGARLWLGTYLAAESAARAHDAAMLALLGRGAGAGAGRLNFPDSAWLLAVPPPSALSGLDDARRAALEAVAEFQRRFGGAAAGGASVDEATSGVSAPSPSSSSLPGISFGSPAAPELEQVPVKAGETAAALDGGVFEPHDWFGDMDLELDVYYASLAEGLLVEPPPPPATAWDHGDCCDAGADVALWSY*	274	28.269	6.86	AAGCGGCATTTCATTTAGAAGTAACAACAAAACTCTATATAAAATATAAAGGTGATGTTCCACTAGTCCATGTGACTGTTTTTACTATGGTGTCCATCGTTCTCTTTTTTAAATGCGCGTCAATCTTTCTAGATCGTTGATTTCTGGTCTTTGCGCGCTTTCTTCGGTTCAGTGTGTTTGCTTCGACACCACCGGAGCTCCTTCACCCGTGTCTTTGTGTCTATATGCTTCGTTCCCATGTTGCTGATGTTGCCGGTTTGCTACCGCTATCGGTGCTATACTCGTGGTCCTCTAACCAAAGCAAACGGTGCTATACTCGTGGTCCTCTAACCAAATTGAATTGTGTGAAAAATCCCCCTCAAATCATGTCAGCTCCTCTGTTAACGCTGTATTAGACCT…
Sspon.002A0012790	SsDREB21	Chr2A	27428935	27429723	+	ATGGGCCGGCTCCAGCAGCACGCGACCTCCTCGTCCTCGTCCGACCAGAACAACAAGGCGGTCTGGTCGCCGTCGTCCTCGTCCTCCCCACCGCAGCCGCCCAAGAAGCGCCCCGCGGGGCGCACCAAGTTCCGGGAGACGCGGCACCCGGTGTTCCGCGGCGTGCGGCGCCGGGGCGCCGCGGGCCGGTGGGTCTGCGAGGTGCGCGTCCCGGGGAAGCGCGGCGCGCGGCTGTGGCTGGGGACCTACCTCGCCGCCGAGTCCGCGGCGCGCGCGCACGACGCGGCCATGCTCGCCCTGCTGGGCCGCGGCGCCGGCGCCGGTGCGGGGCGTCTCAACTTCCCGGACTCCGCGTGGCTGCTCGCCGTGCCGCCGCCGTCCGCGCTCTCGGGCCTGGAC…	ATGGGCCGGCTCCAGCAGCACGCGACCTCCTCGTCCTCGTCCGACCAGAACAACAAGGCGGTCTGGTCGCCGTCGTCCTCGTCCTCCCCACCGCAGCCGCCCAAGAAGCGCCCCGCGGGGCGCACCAAGTTCCGGGAGACGCGGCACCCGGTGTTCCGCGGCGTGCGGCGCCGGGGCGCCGCGGGCCGGTGGGTCTGCGAGGTGCGCGTCCCGGGGAAGCGCGGCGCGCGGCTGTGGCTGGGGACCTACCTCGCCGCCGAGTCCGCGGCGCGCGCGCACGACGCGGCCATGCTCGCCCTGCTGGGCCGCGGCGCCGGCGCCGGTGCGGGGCGTCTCAACTTCCCGGACTCCGCGTGGCTGCTCGCCGTGCCGCCGCCGTCCGCGCTCTCGGGCCTGGAC…	MGRLQQHATSSSSSDQNNKAVWSPSSSSSPPQPPKKRPAGRTKFRETRHPVFRGVRRRGAAGRWVCEVRVPGKRGARLWLGTYLAAESAARAHDAAMLALLGRGAGAGAGRLNFPDSAWLLAVPPPSALSGLDDARRAALEAVAEFQRRFGGAAAGGASVDEATSGVSAPSPSSSSLPGISFGSPAAPELEQVPVKAGETAAALDGGVFEPHDWFGDMDLELDVYYASLAEGLLVEPPPPPSTGWDHGDCCDAGADVALWRY*	263	27.322	6.86	ACAACCCCGTCGACGCGGCCGTCGCCTACGACCGGGCGGCCGTGTCCATCCACGGCGCCCACTACGCGCACCTCAACTTCCCTGCGGACCACGCCGCCGCGGCGCCGGCCCAGTGCCATCCATCGTCCTGCTCTGCCGCTGCCACCGCCGACGTGTTCCAGGAGCATGAGGTAAAGCCGATGGTTGCTGCTGCGCTGGGCGGCGACGGCGGCGGCGCAGAGACCGTCAGCCAGCAGCAGCAGCAGCAGCAGCAGGGCACTCCTTGGATTTCGCCTGATGCTCCGTTCGACGACCACCCTCATGACATTGCCATGTACATCGATTTCGATGCGGTATCCGACATGGTGCCCTTTTATCCTGGCATCAAGAGAGAGGATTGCCAGCGTGAGAGGTTCGACG…
Sspon.002A0039990	SsDREB22	Chr2A	108411521	108412789	+	TGGCGAGGAAGCGCAAGGCCTCCGACTCTGCCGCTGATATTGACGGCGATGGCGACGGCAACGACGTGCTTCAGTACTCGCCACCACTGCTGGCTTCAAAAGACGCGTGTGCATGGGCATCATCGGGCGGTGGTGGCATGGCCGCCGCGGTGGCTGCCGCGGCGGCGGCGCAGCAGCAGCAGCGGGGAAGGAAGCGGTTCGTGGGCGTGCGGCAGCGGCCGTCGGGGCGGTGGGTGGCGGAGATCAAGGACACCATCCAGAAGATCCGCGTGTGGCTCGGCACCTTCGACACGGCGGAGGAGGCCGCCCGCGCCTACGACGAGGCCGCGTGCCTCCTCCGCGGCGCCAACACGCGCACCAACTTCTGGCCGCGCCCCTCGCCGGCTTCCTCCGTTGCAG…	ATGGCGAGGAAGCGCAAGGCCTCCGACTCTGCCGCTGATATTGACGGCGATGGCGACGGCAACGACGTGCTTCAGTACTCGCCACCACTGCTGGCTTCAAAAGACGCGTGTGCATGGGCATCATCGGGCGGTGGTGGCATGGCCGCCGCGGTGGCTGCCGCGGCGGCGGCGCAGCAGCAGCAGCGGGGAAGGAAGCGGTTCGTGGGCGTGCGGCAGCGGCCGTCGGGGCGGTGGGTGGCGGAGATCAAGGACACCATCCAGAAGATCCGCGTGTGGCTCGGCACCTTCGACACGGCGGAGGAGGCCGCCCGCGCCTACGACGAGGCCGCGTGCCTCCTCCGCGGCGCCAACACGCGCACCAACTTCTGGCCGCGCCCCTCGCCGGCTTCCTCCGTTGCA…	MARKRKASDSAADIDGDGDGNDVLQYSPPLLASKDACAWASSGGGGMAAAVAAAAAAQQQQRGRKRFVGVRQRPSGRWVAEIKDTIQKIRVWLGTFDTAEEAARAYDEAACLLRGANTRTNFWPRPSPASSVAVAAAAHPAPPPPTPTPVVSASESPTQAPALPSKVTNLLLLRLRARNNQHQQQLLNATPARQQEAALLQGPLGAEPYGGGEECAFQVDDFLSYDCGSDENSSQEIEDEEEEEEEELDFQFMDQQAASPAAGCEGGGLCSPFEVVAAELGGAVEAGGVGGEPATAFHELMMRRMDYERKISASLYALSGVSECLKMRLGAAAAGGGHAVRDQLSGLREACRKKQRETVQKQHEHEQKPSTETPEDVKPSREECSPSGGAPEATSSSSE…	423	44.578	4.61	GCAGCTCTAATGTAAAATCGATTTTGCTTTGCAAACTTATCAGGGTGTCAGAAAGATGCGGTCTTCATTGTGTGGAGTTTGGTGGATGAGACCCACCACTCCACTAAAGCAAGGAGAAAACTAACTAAAAATTCATTCCACCCTCTGCGTGTCAGTTTTTACTTGGCTGAGATGCCCAGGTTTTGGCTTGTGAACATCCACCGGACACATTAGGTAATTGTTTATTCACCGTGGTTCGACGCATTTGCTGTATGCGATTTTTGAGTCTGATACACGCTACACTGTGCACAGTTTGCTTTTTCGTCTATTTGGTTCGATTCTACATCGCACTAAAGCGGCTCTTAGAAGTAATGCATTCCTTGAGGAGGCCAATTAAGTGGCAGGCTACCAAGGCCAAGC…
Sspon.002B0011080	SsDREB23	Chr2B	26529167	26530630	-	CATGGCGGCGGCACAGGACAGCGGCAGGACAGCTAGTGCCACCGCGGCGACAGCAGCGTCCCGCGGGCGCCGCTTTGTCGGCGTCCGGCAGCGGCCGTCGGGGCGGTGGGTCGCGGAGATCAAAGACTCGGCGCAGCGCGTCCGCCTGTGGCTCGGCACGTTCGACACGGCCGACGAAGCGGCGCGCGCCTACGACGAGGCGGCCCGCGCGCTGCGCGGGGAGAACACGCGCACCAACTTCGCGGACCGCGCCGGCCGGCACGGTGGCGGCGCGGCCGGCGTGGCCAGGGCCAGGCTGAGTAAGAACCTGCAGCACGTGATGGCGCGGGCGGCCGCCGCGGGCAGGGCCACGGCGTGCGCGGGGGTGGGCGACCAGTTCGCGCTCGCCGCGGTGTTCCG…	ATGGCGGCGGCACAGGACAGCGGCAGGACAGCTAGTGCCACCGCGGCGACAGCAGCGTCCCGCGGGCGCCGCTTTGTCGGCGTCCGGCAGCGGCCGTCGGGGCGGTGGGTCGCGGAGATCAAAGACTCGGCGCAGCGCGTCCGCCTGTGGCTCGGCACGTTCGACACGGCCGACGAAGCGGCGCGCGCCTACGACGAGGCGGCCCGCGCGCTGCGCGGGGAGAACACGCGCACCAACTTCGCGGACCGCGCCGGCCGGCACGGTGGCGGCGCGGCCGGCGTGGCCAGGGCCAGGCTGAGTAAGAACCTGCAGCACGTGATGGCGCGGGCGGCCGCCGCGGGCAGGGCCACGGCGTGCGCGGGGGTGGGCGACCAGTTCGCGCTCGCCGCGGTGTTCCGG…	MAAAQDSGRTASATAATAASRGRRFVGVRQRPSGRWVAEIKDSAQRVRLWLGTFDTADEAARAYDEAARALRGENTRTNFADRAGRHGGGAAGVARARLSKNLQHVMARAAAAGRATACAGVGDQFALAAVFRHCQQPVAVAAAAQAQQQAAEPAAVVQQVKHAVQPSFVVPRRTEAPPPSSSVPGGGEVWCVDDVVDTAELLCAEEGSFKVSSSRLVIGVFRPRRFLASSYWRERFVLIRPCVARLRGALAPGGGGGLSATQVEPSK*	269	28.14	10.9	AACTCTTTTCCTGACAAACACCCAGAGAACACATTTTAGTAAACTTAATGCCTATCACACATCCAGTATCCACTACCAACCCAAGTCAGAAAAGGGAACATTAAAACAGGACTAAAAAGATGTTCAGTAGAAGCCATTCAATGAAATTACCCTGCAAGGCCAAACATGCACTTAGCGCAGAAATTAGACCATGGCATGTGCGCTAAAATCTAGAATTGATCCTAATTTTCCAACCCCACAAAAAAAATTGCTTAAACCCTGCACTGCAACTCAGACCTCCAACTTCACAGGGCTCCAGTGCAGCCTAAGCAGTAGGCACACAATTTTGAGCACGAAGTAAGCCCAATTACCATTGGTTGGTTCAAGTAAACAATTCATACAAATACTATGACAGTTCTC…
Sspon.002B0011090	SsDREB24	Chr2B	26539904	26543263	+	TGTGCCCAATCAAGAAGGAGACGAGCGCCGAGTCTGGCTCGCCGCCGTGCAGCTCGCCCTCGTCCTCCTCCACCTCGCTGCTGGAGCACCACCAGCAGACAGTGTGGACGTCGCCGCCGAAGCGCCCCGCGGGACGCACCAAGTTCCGGGAGACGCGGCACCCGGTGTTCCGCGGCGTCCGGCGCCGGGGCAACGCCGGGCGGTGGGTCTGCGAGGTGCGCGTGCCGGGCCGGCGCGGCTGCAGGCTCTGGCTCGGCACCTTCGACACCGCGGACGCTGCGGCTCGCGCGCACGACGCCGCCATGCTCGCCATCGCCGGCGGCGCGGGCTGCCTCAACTTCGCGGACTCGGCGTGGCTGCTCGCCGTGCCGGCGGCCTCGACGTACGCCAGCCTAGCCG…	ATGTGCCCAATCAAGAAGGAGACGAGCGCCGAGTCTGGCTCGCCGCCGTGCAGCTCGCCCTCGTCCTCCTCCACCTCGCTGCTGGAGCACCACCAGCAGACAGTGTGGACGTCGCCGCCGAAGCGCCCCGCGGGACGCACCAAGTTCCGGGAGACGCGGCACCCGGTGTTCCGCGGCGTCCGGCGCCGGGGCAACGCCGGGCGGTGGGTCTGCGAGGTGCGCGTGCCGGGCCGGCGCGGCTGCAGGCTCTGGCTCGGCACCTTCGACACCGCGGACGCTGCGGCTCGCGCGCACGACGCCGCCATGCTCGCCATCGCCGGCGGCGCGGGCTGCCTCAACTTCGCGGACTCGGCGTGGCTGCTCGCCGTGCCGGCGGCCTCGACGTACGCCAGCCTAGCC…	MCPIKKETSAESGSPPCSSPSSSSTSLLEHHQQTVWTSPPKRPAGRTKFRETRHPVFRGVRRRGNAGRWVCEVRVPGRRGCRLWLGTFDTADAAARAHDAAMLAIAGGAGCLNFADSAWLLAVPAASTYASLADVRRAVAEAVESFLRRGEAAAEEEDARSAASSTSSSPASDDDGSEESSSATEDSPPFELDMFGDMSWDLYYASLAQAMLVEPPPTVPAFCDDGVTESRHGDSRRAQSPKRRDNKDNNHADPLATSPSRRIEAADEQAGGALLTGPNGNSTLRRQLCSSPRLESSREHGWGSDPSAAEGTGARPAWM*	320	34.042	5.87	GACTAGACACTGAACTGTTCAAAGGCTCGGTTCACGGTTTGATTGGTCCAACTAGTTGAACCGCTGGTTTAACTCGGTTTCTGTAGAGTGAATAATGCTAGAAAATCACAAATGAAGTCGTGGCCTAGCGGTGGAGATTTTGCTCTCTAACCCTGGAGACCAAGGTTCAACTCCCTGCACCAGGTCACCCCGTTTTCCCTGGTTTAAAGTCCTCTTTATATTGCTTTCTATGAAAAAAAACTGTCGGTCACTGGTTTTATACATGTTCGATTGCTTAACGGTCTTCTAGGTGAATCAGACTGGTAGGAGGTCTAGTTTTCTAATGGTCGAATTACCGGGTCCAGTTCAGTTCTAATAACTGTAACTGTTGATACGAGACAACCCTTAGGGCAGCTCCAA…
Sspon.002B0011120	SsDREB25	Chr2B	26564597	26565409	+	ATGGACATGGGCCGGCTCCAGCATCACGCGACCTCCTCGTCCTCCACCTCCACCTCGGCGTCCTCGTCCTCGTCCAAGCAGAACAAGGCGGTCTGGTCCCCGTCGTCCTCTTCTTCCCCGCAGCCGCCCAAGAAGCGCCCCGCGGGGCGCACCAAGTTCCGTGAGACGCGGCACCCGGTGTTCCGCGGCGTGCGGCGCCGGGGCGCCGCGGGACGGTGGGTCTGCGAGGTGCGCGTCCCGGGGAAGCGCGGCGCGCGGCTGTGGCTGGGGACCTACCTCGCCGCTGAGTCCGCGGCGCGCGCGCACGACGCGGCCATGCTCGCCCTGCTGGGCCGCGGCGCCGGCGCCGGTGCGGGGCGCCTCAACTTCCCGGACTCCGCGTGGCTGCTCGCCGTGCCG…	ATGGACATGGGCCGGCTCCAGCATCACGCGACCTCCTCGTCCTCCACCTCCACCTCGGCGTCCTCGTCCTCGTCCAAGCAGAACAAGGCGGTCTGGTCCCCGTCGTCCTCTTCTTCCCCGCAGCCGCCCAAGAAGCGCCCCGCGGGGCGCACCAAGTTCCGTGAGACGCGGCACCCGGTGTTCCGCGGCGTGCGGCGCCGGGGCGCCGCGGGACGGTGGGTCTGCGAGGTGCGCGTCCCGGGGAAGCGCGGCGCGCGGCTGTGGCTGGGGACCTACCTCGCCGCTGAGTCCGCGGCGCGCGCGCACGACGCGGCCATGCTCGCCCTGCTGGGCCGCGGCGCCGGCGCCGGTGCGGGGCGCCTCAACTTCCCGGACTCCGCGTGGCTGCTCGCCGTGCCG…	MDMGRLQHHATSSSSTSTSASSSSSKQNKAVWSPSSSSSPQPPKKRPAGRTKFRETRHPVFRGVRRRGAAGRWVCEVRVPGKRGARLWLGTYLAAESAARAHDAAMLALLGRGAGAGAGRLNFPDSAWLLAVPPPSALSGLDDARRAALEAVAEFQRRFGGAAAGGASVDEATSGVSAPSPSSSLPGISFGSPAAPEVEQVPVKAGETAAALDGGVFERHDWFGDMDLKLDVYYASLAEGLLVEPPPPPATAWDHGDCCDAGAHVALWSY*	271	28.083	8.64	CCCATTAATGTTAGTAGGCTCTGAAGGACCGAAACAATGATCGATGGGGTGTGGCGGGAAGTTGGGGGAGGGGGTAAATGGAGGCCACTTAAAATTCTTCTCTGAGACAGAACTTGACCTATATCCCAATTCGACACACAAACTCTTCTCTTTTAACTTTCACTAAAGATCAAGTAACAATAGCATGTCTACTGACCTTAGAAATGGATCTACAAAGGTGCGAAAGCAAAATGAGCAAGAAACAAAGAAAACTCAAAATCACAGTGCCAACTAGATCCCCTGGTATGCAAACCGGATGCCCCGATATGCATTTTTTAGCAGAGGAGATTTTGAAGAAAGATACAAAACCTATTCAAATGAACTCTGAAAAATCTAAAACTTTGCATTGCACACAACACC…
Sspon.002B0011130	SsDREB26	Chr2B	26590298	26591092	+	ACATGGGCCGGCTCCAGCAGCAAGCGACCTCCTCGTCCTCGTCCGACCAGAACAACAAGGCGGTCTGGTCGCCGTCGTCCTCGTCCTCCCCACCGCAGCCGCCCAAGAAGCGCCCCGCGGGGCGCACCAAGTTCCGGGAGACGCGGCACCCGGTGTTCCGCGGCGTGCGGCGCCGGGGCGCCGCGGGCCGGTGGGTCTGCGAGGTGCGCGTCCCGGGGAAGCGCGGCGCGCGGCTGTGGCTGGGGACCTACCTCGCCGCCGAGTCCGCGGCGCGCGCGCACGACGCGGCCATGCTCGCCCTGCTGGGCCGCGGCGCCGGCGCCGGTGCGGGGCGCCTCAACTTCCCGGACTCCGCGTGTCTGCTCGCCGTGCCGCCGCCGTCCGCGCTCTCGGGCCTGG…	ATGGACATGGGCCGGCTCCAGCAGCAAGCGACCTCCTCGTCCTCGTCCGACCAGAACAACAAGGCGGTCTGGTCGCCGTCGTCCTCGTCCTCCCCACCGCAGCCGCCCAAGAAGCGCCCCGCGGGGCGCACCAAGTTCCGGGAGACGCGGCACCCGGTGTTCCGCGGCGTGCGGCGCCGGGGCGCCGCGGGCCGGTGGGTCTGCGAGGTGCGCGTCCCGGGGAAGCGCGGCGCGCGGCTGTGGCTGGGGACCTACCTCGCCGCCGAGTCCGCGGCGCGCGCGCACGACGCGGCCATGCTCGCCCTGCTGGGCCGCGGCGCCGGCGCCGGTGCGGGGCGCCTCAACTTCCCGGACTCCGCGTGTCTGCTCGCCGTGCCGCCGCCGTCCGCGCTCTCGGGC…	MDMGRLQQQATSSSSSDQNNKAVWSPSSSSSPPQPPKKRPAGRTKFRETRHPVFRGVRRRGAAGRWVCEVRVPGKRGARLWLGTYLAAESAARAHDAAMLALLGRGAGAGAGRLNFPDSACLLAVPPPSALSGLDDARRAALEAVAEFQRRFGGAAAGGASVDEATSGVSAPSPSSSSLPGISFGSPAAPELEQVPVKAGETAAALDGGVFEPHDWFGDMDLELDVYYASLAEGLLVEPPPPPSTAWDHGDCCDAGADVALWSY*	265	27.421	6.02	CCCTTAGGGCAGCTCCAATGTAAAATCGATTTTGCTTTGCAAACTTATCAGGATGTTAGAAGATGCGGTCTTCATTGTGTGGAGTTCGGTGGATGAGACCCACCACTCCACTAAGGTAGCGTTTAGTTGCCAAAAATTTGGTAAAATGACAGTGTAGCCACTTTCGTTGTTATTTGGCAATTAGTGTCCAATTATGATCTAGTTAGGCTTAAAAGATTCGTCTCGTCCATTTCGTCTAAACTGTGTAATTAGTTTTATTTTTTATTTATATTTAATGCTTCATACATACTCCCTCCATCCCAAATTATAAGACGTTTGACTTTTTTTACCCTAAGTTTGACCACTCGTCTTATTCAAAAAATTTGTACAAATATAGTCAAATTTAAGTCATTCTTAAAG…
Sspon.002B0011140	SsDREB27	Chr2B	26597272	26598093	+	CAATGGCTATATATACTTTCCCGGCCGCCTTCCGCTCCCTCCATCCAAGTCCGAGCTCCACTGCTCCATCGATCCCAGCTCGACCAGGGCCACCAAGCTGCTGACCTTCAGCGAGTCTGCAATGGACACACCCTCGCCGTCGCCGACGTCGTCCGCGGAGCACGAGGAGTACAGGACGGTGTGGTCGGCGCCGCCCAAGAAGCCGGCGGGACGGACCAAGTTCCGGGAGACGCGGCATCCAGTGTACCGCGGCGTCCGGCGCCGCGGCACACTGGGGCGGTGGGTGTGCGAGGTGCGCATCCCCGGGGGGCGCGGGTCAAGGCTCTGGCTCGGCACCTTCGCCACGCCCGACCTGGCGGCGCGCGCGCACGACGCCGCCGCCATCGCGCTCTCGGGCCG…	ATGGGCAATGGCTATATATACTTTCCCGGCCGCCTTCCGCTCCCTCCATCCAAGTCCGAGCTCCACTGCTCCATCGATCCCAGCTCGACCAGGGCCACCAAGCTGCTGACCTTCAGCGAGTCTGCAATGGACACACCCTCGCCGTCGCCGACGTCGTCCGCGGAGCACGAGGAGTACAGGACGGTGTGGTCGGCGCCGCCCAAGAAGCCGGCGGGACGGACCAAGTTCCGGGAGACGCGGCATCCAGTGTACCGCGGCGTCCGGCGCCGCGGCACACTGGGGCGGTGGGTGTGCGAGGTGCGCATCCCCGGGGGGCGCGGGTCAAGGCTCTGGCTCGGCACCTTCGCCACGCCCGACCTGGCGGCGCGCGCGCACGACGCCGCCGCCATCGCGCTCTCG…	MGNGYIYFPGRLPLPPSKSELHCSIDPSSTRATKLLTFSESAMDTPSPSPTSSAEHEEYRTVWSAPPKKPAGRTKFRETRHPVYRGVRRRGTLGRWVCEVRIPGGRGSRLWLGTFATPDLAARAHDAAAIALSGRGACLNFADSAWLLPPLMPAALSAPELASARELKDAVAEAVEAFRRRSVAELTRSLRAKDTADDEPEEDDDDADSSPGAVPSNDAVFEFEDVFRFGGMVDAGSYYASLAQGLLVDPPDAAGAWREDVEHATADIALWSY*	274	29.564	5.09	ACTCCACCTTTTCCAACTCCAACTCCACCTCGTCGCCGATGACCATGGCGGCCTCGGCCACCATCTACCACCACCAGACATAGTTCTAGATGACGCCACCGTCGCCATCATCATACTGCATGATGATGGCAGCGCCGTGCCGCAAGCATAGGGCTGCCATGTTGACCACACCACCGCCACCATGACGATGGAGATGCAGCGTCACCAGCAGATCATCTGCGAGCTGGCGGCGGCGCCTCTGCACCAGGAGCTAGATGACTTCGAGGACTTCATGACGCAGCTGCCCAAGGTGGAGGACTTTGGCCTACATGTCTTCTAGGAGGTGCCCCCCGAGGTGTTCGACAAAGCCACTGGCATCTGGGACCGCACGGTGGCCGCCTGGTCAACCCCCACCATGAT…
Sspon.002B0011150	SsDREB28	Chr2B	26612975	26613670	+	CACACCCTCGCCGTCGCCGACGTCGTCCGCGGAGCACGAGGAGTACAGGACGGTGTGGTCGGCGCCGCCCAAGAAGCCGGCGGGACGGACCAAGTTCCGGGAGACGCGGCATCCAGTGTACCGCGGCGTCCGGCGCCGCGGCACACTGGGGCGGTGGGTGTGCGAGGTGCGCATCCCCGGGGGGCGCGGGTCAAGGCTCTGGCTCGGCACCTTCGCCACGCCCGACCTGGCGGCGCGCGCGCACGACGCCGCCGCCATCGCGCTCTCGGGCCGCGGCGCCTGCCTCAACTTCGCCGACTCAGCGTGGCTGCTCCCGCCGCTGATGCCAGCCGCGCTGTCGGCGCCAGAGCTGGCCAGCGCGCGGGAGCTCAAGGACGCCGTGGCCGAGGCCGTCGAGGC…	ATGGACACACCCTCGCCGTCGCCGACGTCGTCCGCGGAGCACGAGGAGTACAGGACGGTGTGGTCGGCGCCGCCCAAGAAGCCGGCGGGACGGACCAAGTTCCGGGAGACGCGGCATCCAGTGTACCGCGGCGTCCGGCGCCGCGGCACACTGGGGCGGTGGGTGTGCGAGGTGCGCATCCCCGGGGGGCGCGGGTCAAGGCTCTGGCTCGGCACCTTCGCCACGCCCGACCTGGCGGCGCGCGCGCACGACGCCGCCGCCATCGCGCTCTCGGGCCGCGGCGCCTGCCTCAACTTCGCCGACTCAGCGTGGCTGCTCCCGCCGCTGATGCCAGCCGCGCTGTCGGCGCCAGAGCTGGCCAGCGCGCGGGAGCTCAAGGACGCCGTGGCCGAGGCCGTC…	MDTPSPSPTSSAEHEEYRTVWSAPPKKPAGRTKFRETRHPVYRGVRRRGTLGRWVCEVRIPGGRGSRLWLGTFATPDLAARAHDAAAIALSGRGACLNFADSAWLLPPLMPAALSAPELASARELKDAVAEAVEALRRRSVAELTRSLRAKDTADDEPEEDDDDADSSPGAVPSNDAVFEFEDVFRFGGMVDAGSYYASLAQGLLVDPPDAAGAWREDVEHATADIALWSF*	232	24.961	4.85	TAATTTACGAGACGAATCTATTAAGCCTAATTAGTCCAAGATTGGAAACTTTTTATCAAATAAGACGAAAGTGCTACAGTATTGGTTAAACTTTAACTCCTCAAACCAAACACCCCCTAACATAATTCAAGATGCCTAGATTGGCAAAGCATGTTAAAAAACCATAGTTTGAGGAGAAACACCTTAATTGGGTTTAATATATATGTGCATGCGTCATTAAGATTCCCTTAAGTTGTTACAGGACCGGAGTAGAATATATACACACTACCACAATTCTCATAGCCAATACTTGATTACATGTTCGATATGCCCTAAGGGCATCTCTAACAAGTTACAACTAGGCAAATGATTTAGGTCAGCATAAAAGAAGGGAGAACATTACTAGCTCATATAGTAACT…
Sspon.002B0017740	SsDREB29	Chr2B	41577896	41578746	-	GATGCCTCCTCTGCTCCTCACGGATCCAGTCCGCTCCTCCACACCCACCAGCCTCTCAGTCCCTCGTCGCCGTTCTCCTTCCACCAAGTCGCCGCCGCAGCCGCCTACGGCGGGTACCCGTTCGCCGCCGCGGCCGAGGGGGCGGGCCAGCTGAGCCCAGCCCAGATGCAGTACATCCAGGCCCGCCTCCACCTGCAGCGCCAGTCGCCGCAGTCCTCCGTGCTGGGCCCGCGGGCCCAGCCCATGAAGGCGTCCGCGGCGGCGGCCCCGACCCCGCCGCGGCCGCAGAAGCTGTACCGCGGCGTGCGGCAGCGGCACTGGGGCAAGTGGGTGGCGGAGATCCGCCTCCCGCGGAACCGCACCCGCCTCTGGCTCGGCACCTTCGACACCGCCGAGGAG…	ATGCCTCCTCTGCTCCTCACGGATCCACCTCTCAGTCCCTCGTCGCCGTTCTCCTTCCACCAAGTCGCCGCCGCAGCCGCCTACGGCGGGTACCCGTTCGCCGCCGCGGCCGAGGGGGCGGGCCAGCTGAGCCCAGCCCAGATGCAGTACATCCAGGCCCGCCTCCACCTGCAGCGCCAGTCGCCGCAGTCCTCCGTGCTGGGCCCGCGGGCCCAGCCCATGAAGGCGTCCGCGGCGGCGGCCCCGACCCCGCCGCGGCCGCAGAAGCTGTACCGCGGCGTGCGGCAGCGGCACTGGGGCAAGTGGGTGGCGGAGATCCGCCTCCCGCGGAACCGCACCCGCCTCTGGCTCGGCACCTTCGACACCGCCGAGGAGGCGGCGCTCGCCTACGACCAGGCC…	MPPLLLTDPPLSPSSPFSFHQVAAAAAYGGYPFAAAAEGAGQLSPAQMQYIQARLHLQRQSPQSSVLGPRAQPMKASAAAAPTPPRPQKLYRGVRQRHWGKWVAEIRLPRNRTRLWLGTFDTAEEAALAYDQAAYRLRGDAARLNFPDNAASRGPLHASVDAKLQTLCQNIAASKKGAKKPASASAAAAAATSSSAPTSNCSSSPSSDDASSSCLESAAESSCPSPSPSASPESSTVPEMQQLDFSEAPWDEAAGFALTKYPSYEIDWDSLLAAN*	276	28.943	7.79	AGTGTTAAGCAGCAAATGCCAATATGCAACCTAGCCTTTTGCATTGTTACGTCTTTGAGCAAATTTTGGGGCACTACGCCACTACTATAAGTCCCATGTTTGACGGGATATCTGGAATGTCGATCAGGGTTGTCACATCTCCATTACTGTTCAGGATAATGTGTTGCTTCATCGCTGAGGAATTCTGTTTCTGTCGAGAACATGGATGGCTTGCGAAAGAGTAGTGGAACACGTACAATTGTCTTCGTCTACATGCAACTAATACAGGCTAAGAATGCAGCGAACTGGTAGGGGCCAATATTGCCCGTTGGCGCCACCCATTCCATTCCACATTCCAGGAGGCTACCCTATGCGATAGTAAAGCCAGTCGCTGGCAACGGGCTCATTCCCAAGTTCCAG…
Sspon.001A0011140	SsDREB3	Chr1A	26433521	26434669	-	ATGGATCATCGGTTGCCGCCGGTCGCTATGCAGGTGGCAGCGATGCAGCGACAGCGACAGCAACAACAGCAGCAGTTCGTCCACCACCTGCAAGTCCACCAGCAGCAAGGTACGCACCACCAGCCGCTGCCGCCGCCGCCGCCGCCGCCGCAGCAGCAGCAGCACCAGAACAGCGGCGGCGTCGGCAGCAGCAGGGCCGCCGGCGGCCGCAGGTGCTGCCCGCTGCGCCAGTCGCGCAAGGGATGCATGAAGGGCAAGGGCGGGCCGGACAACCAGCAGTGCCCGTACCGCGGCGTCCGCCAGCGCACCTGGGGCAAGTGGGTGGCCGAGATCCGCGAGCCCAACCGCGGCACGCGCCTCTGGCTCGGCACCTTCGGCAGTGCGTTCGAGGCCGCGTGC…	ATGGATCATCGGTTGCCGCCGGTCGCTATGCAGGTGGCAGCGATGCAGCGACAGCGACAGCAACAACAGCAGCAGTTCGTCCACCACCTGCAAGTCCACCAGCAGCAAGGTACGCACCACCAGCCGCTGCCGCCGGCGCCGCCGCCGCCGCAGCAGCAGCAGCACCAGAACAGCGGCGGCGTCGGCAGCAGCAGGGCCGCCGGCGGCCGCAGGTGCTGCCCGCTGCGCCAGTCGCGCAAGGGATGCATGAAGGGCAAGGGCGGGCCGGACAACCAGCAGTGCCCGTACCGCGGCGTCCGCCAGCGCACCTGGGGCAAGTGGGTGGCCGAGATCCGCGAGCCCAACCGCGGCACGCGCCTCTGGCTCGGCACCTTCGGCAGTGCGTTCGAGGCCGCGTGC…	MDHRLPPVAMQVAAMQRQRQQQQQQFVHHLQVHQQQGTHHQPLPPAPPPPQQQQHQNSGGVGSSRAAGGRRCCPLRQSRKGCMKGKGGPDNQQCPYRGVRQRTWGKWVAEIREPNRGTRLWLGTFGSAFEAACAYDNAARKLYGDCAHLNLQLPPPAVAAMAAGGGGPAVVVSSPSPDTVAAGPAAAAGGHNRHHQYLQQQQQQQAAMAAAPMMMMQYSSSYSADASSSNSGSFSNSYSSSSPVTTAAVAASPTYNYNHHQMFQMTPPPSSCSGVMMAPAVPQAQGCHVNTTTTTTTTMEMQRHQQMIRELAAAPLHQEPDDFADFMTWLPEAEDFGLQGFQEVPPEVFDEAAGGIWDHTAATWSTPTMMIDSAAGAAQHQQ	382	41.131	7.3	AGTTTGACCAGCGCGTCCGGTCAGCGCGACTTCGGCTGTTTCAAGTGCGTAACGGCTATATTCGAAGGGGTACGCCTATAAATACTCGTTGGCCGGCTCAAAGCTCTAACTCTTGGACATTTGACATTCTTGTGAGCACTTTGAGCTAAGCAACTCCCCTCCCACTCATCTCTCTTGCTTCTTTACATATTCGAAGTGAGATTGAGTGATCCAAGTGTATTTGCATTGTGAGATTGCATCTAGTTAGCACTTGGTGGTTGATTTGCTGCGGGATTCTTATTTCTCTTGGTGGTTGCCGCCACCTAGACGGCTTGGAGCAACTTGGAGGCGTTGGCAAGAGTTGGTGATCGTTCTTGGCCACCTCCGGTGATTGTGAGGGGTTTGTGCCTACCTCGGTGA…
Sspon.002B0018620	SsDREB30	Chr2B	44825902	44828652	-	TCCTCATCATCTTCCACTCCCCTGCTCTTCCGCCCGAAGCACGCAGCAAGACCCCCATTAAACCCCCTCCTCGCCCTCCTCTCCTTTCGGCTCTCCCGCATCCCACCTGGACCTCCAACAGTCTCCTGCCCGCGCAGGGACCCTCCAGATCCGCTTTTCCTCGGATTACGGGTGGTTCCCATTCCGTCTAGTGGGCTGTGCTCCGGCCTCCGTAGATCGCCCAAGCGCCGTGGCACCCAAGCTTTTGTAAGTATAATCTCTGCGCTCTGCGCTCGTTCCAGTTGCCTCTTCTTCGGCGAGAATTGCGCCCCCGATCGTTTTGATTCTTTTTGGTTCTGCGATCTGGTGCGATTTCTTTTCGGGCTCTCTCCCCCCCTTTCTTGATACGGTTTTGCGTTG…	TCCTCATCATCTTCCACTCCCCTGCTCTTCCGCCCGAAGCACGCAGCAAGACCCCCATTAAACCCCCTCCTCGCCCTCCTCTCCTTTCGGCTCTCCCGCATCCCACCTGGACCTCCAACAGTCTCCTGCCCGCGCAGGGACCCTCCAGATCCGCTTTTCCTCGGATTACGGGTGGTTCCCATTCCGTCTAGTGGGCTGTGCTCCGGCCTCCGTAGATCGCCCAAGCGCCGTGGCACCCAAGCTTTTGTAAGTATAATCTCTGCGCTCTGCGCTCGTTCCAGTTGCCTCTTCTTCGGCGAGAATTGCGCCCCCGATCGTTTTGATTCTTTTTGGTTCTGCGATCTGATTTGGATTTGGGGTGAAGTACTCTGGGTTTCTGCATTTAGACCCTTGCTTCCT…	SSSSSTPLLFRPKHAARPPLNPLLALLSFRLSRIPPGPPTVSCPRRDPPDPLFLGLRVVPIPSSGLCSGLRRSPKRRGTQAFVSIISALCARSSCLFFGENCAPDRFDSFWFCDLIWIWGEVLWVSAFRPLLPTLPHLRKQEFKHPPNHSQSWLCAEMLPTVQKVRIFCADPDATDSSDDEDDKNIAEKKMVREVLVPVTNSKTSNSLKTLVLCGTKDLEVSEKKGKSSRFRGVRKRPWGRWAAEIRDPVRKTRKWIGSYDSEEAAAAAYQAYANQIRDEVLAIKTQQSVSERAPLSSSSSVSCVSSSAPCEQIAHEPQNRVLVERDPEPVDEVFLNFSPTPKEISMDDLLGRIDEIPVCDSVRPADELPLETRLEDAFPISDFIGSRDEHPYDHYIGL…	435	48.688	5.72	GATATTTTGGGACAAAGGGAACACAGGAGTAACACAGTTTAAAGGCAAAGGAGCTAGGCAGCAGCGTCCAAAAGGCCATGCATCTAGTCGATTTACTGTGTATCGGCCAGCGTCACCGTGCGTTGCACTACTCACTTGAGGGTGAGTGGTTCGTCGTCGTCCATGCATGACCACCAGCAGACGGAGGGTGTTACAGGAGAGCAAGTACTACATGGAGTACAGCATGTGTGTATAGTATACTCCGTACGTACGTACCATAAGCATGTTATTACTCTAGGACTGGATAGTAATAGATCAGCGGGTAGTACTATGTAGTTCATTTATGAACATTGAGATTCTAGTGATAGAACTACCGGATCCGAAAGGGGAAGAGGGAGAAAGGGGAGTGAGGTGGTGCAA…
Sspon.002B0027160	SsDREB31	Chr2B	75330705	75331577	+	ATGGAGCTCCAGTTCCAGCAGCCACAGAGCCATCCCCAGCACCAGCAGCAGTACAGCAGCTACCAGCCTCCAGCAGCCACAAAGGAAACCAAGCCAAGAACGAGAACCAAGTGCGCCGGCGGCAGCGGCGGCGGTGGCAGCAGCAAGTTTGTGGGCGTCCGGCAGAGGCCATCGGGGAGGTGGGTGGCCGAGATCAAGGACACCACCCAGAAGATCCGGATGTGGCTCGGCACGTTCGAGACCGCCGAGGAGGCCGCACGGGCCTACGACGAGGCCGCCTGCCTCCTCCGGGGCGCCAACACGCGCACCAACTTCGCCGCCGCCGGCGCGCACTCCTCGCCGCTCGCGGCGAGAATCCGTGGCATCCTCAACCACAAGAGGATGAAAAAGAACGCGGCG…	ATGGAGCTCCAGTTCCAGCAGCCACAGAGCCATCCCCAGCACCAGCAGCAGTACAGCAGCTACCAGCCTCCAGCAGCCACAAAGGAAACCAAGCCAAGAACGAGAACCAAGTGCGCCGGCGGCAGCGGCGGCGGTGGCAGCAGCAAGTTTGTGGGCGTCCGGCAGAGGCCATCGGGGAGGTGGGTGGCCGAGATCAAGGACACCACCCAGAAGATCCGGATGTGGCTCGGCACGTTCGAGACCGCCGAGGAGGCCGCACGGGCCTACGACGAGGCCGCCTGCCTCCTCCGGGGCGCCAACACGCGCACCAACTTCGCCGCCGCCGGCGCGCACTCCTCGCCGCTCGCGGCGAGAATCCGTGGCATCCTCAACCACAAGAGGATGAAAAAGAACGCGGCG…	MELQFQQPQSHPQHQQQYSSYQPPAATKETKPRTRTKCAGGSGGGGSSKFVGVRQRPSGRWVAEIKDTTQKIRMWLGTFETAEEAARAYDEAACLLRGANTRTNFAAAGAHSSPLAARIRGILNHKRMKKNAASQSQQHTVNFFPAAAAYQHAAGNIARAAPAAAAASTTSTSTITTTTSSVSPSSSPSSSIVSFAMSSHGIRASILPAQSMAEEAYRPYLVSRGGEEFQLAAQQYERSWTLNTTSIPPSDGCDMANENACLMVTEVDKVKLEKKSSASPHGGMDRVQDKD	291	31.154	9.45	AGGACGCATGACTAGCTCGTCCACGTCACAGATTAATTGCCCTATCGTATCATTTCTTTGCTTCATAAATAAAGTGAGACTAGCTAATACATGCAGTGCAAAGGAAGGTCAAGTTAGAACTGAAGCAAGCCCGTATGGAGCTAGCGGCGGCCGTCGTTAACAACGCAAAAGTGTCCGTTGATACTAGTATATATGCATGAAATGCTCTCGTTTTCTTTTTCCATGGATGTGTACATATTATCTTTATGTTTTCGGTCGATCTTTAATTTTAAACTTTAATTGCCGTCCGTAGGCTATCGTGGCGCTGGAACGTGCTTTCTAGACCGTCATTCATTCTCCTTTGATGCAGTCGCTCTCGCGTTGCACACATTGGTAACAATTCAACCGATCATGCATCTA…
Sspon.002B0027230	SsDREB32	Chr2B	75385877	75386827	-	ATGGAGCTCCAGTTCCAGCAGCCACAAAGCCATCCCCAGCACCAGCAGCAGTACAGCAGCTACCAGCCTCCAGCACCCACAAAGGAAACCAAGCCAAGAACGAGAACCAAGTGCGTTGGCGGCGGTGGCGGCGGCAGCAAGTTTGTGGGCGTCCGGCAGAGGCCATCAGGGAGGTGGGTGGCCGAGATCAAGGACACCACCCAGAAGATCCGGATGTGGCTCGGCACGTTCGAGACGGCTGAGGAGGCCGCGCGGGCCTACGACGAGGCCGCCTGCCTCCTCCGGGGCGCCAACACGCGCACCAACTTCGCCGCCGCCGGCGTGCACGGCGCCTCGCCGCCGGACTCGCCGCTCGCGGCGAGGATCCGTGGCATCCTCAACCACAAGAGGATGAAGAAG…	ATGGAGCTCCAGTTCCAGCAGCCACAAAGCCATCCCCAGCACCAGCAGCAGTACAGCAGCTACCAGCCTCCAGCACCCACAAAGGAAACCAAGCCAAGAACGAGAACCAAGTGCGTTGGCGGCGGTGGCGGCGGCAGCAAGTTTGTGGGCGTCCGGCAGAGGCCATCAGGGAGGTGGGTGGCCGAGATCAAGGACACCACCCAGAAGATCCGGATGTGGCTCGGCACGTTCGAGACGGCTGAGGAGGCCGCGCGGGCCTACGACGAGGCCGCCTGCCTCCTCCGGGGCGCCAACACGCGCACCAACTTCGCCGCCGCCGGCGTGCACGGCGCCTCGCCGCCGGACTCGCCGCTCGCGGCGAGGATCCGTGGCATCCTCAACCACAAGAGGATGAAGAAG…	MELQFQQPQSHPQHQQQYSSYQPPAPTKETKPRTRTKCVGGGGGGSKFVGVRQRPSGRWVAEIKDTTQKIRMWLGTFETAEEAARAYDEAACLLRGANTRTNFAAAGVHGASPPDSPLAARIRGILNHKRMKKNNAASQQQHTVNFFPAAVAYRRAAGDVARATADAAASTTSTSTITTTTSSISPSSSPSSSIVSFAMSSHGILTPILPEEAYRPYLVGGGGEEFQLAAQQYERSWALNTTSIPPSDGCDMANENACLVVAEVDKIKLEKKSSASPHGGMDRVQDKDVFDAGNDASDSLWDLPPICPLSCRSLMY	316	33.95	8.23	TGTAGTAGGCCTGGAGTGTTGTGTGCGCCCGTGGGTCAAACGGAACGTGATGCACGACACTGTGGCTTGCCGGGAACAGCGTCGTCCATGTCCGTGGGATGCGGTAATTGCACGGCTTGGCTGGAGGGGTGTTGAAAACGCGTGTTAACAATGGTTTGGTTGAAACGGGAACGGGCTCCTCTGGATTTCAGCCCGTGCACGTGCTGCCGATGTGTTTAGTGTTTACTCAAGGGCTACTGTACCGCGGTAGTACAGTTTCGTTAGGGATTTGTACCGATAAGTACTCTTACCGATGCTTCTAAACAAATAATACTACTGCTGCTACACTGTGCAGTATAGGCGTACGTGCTGGTGCTGCAGTGCACGAGGTTATTAACCGCACAGGAACAGCTAGCTAGC…
Sspon.002B0037210	SsDREB33	Chr2B	105411239	105412461	+	ATGGCGAGGAAGCGCAAGGCCTCCGACTCTGCCGCGGATATTGACGGCGATGGCGACGGCAACGACGTGCTCCAGTACTCGCCACCACTGCTGGCTTCAACAGACACGTGTGCATGGGCATCATCGGGCGGTGGTGGCATGGCCGCCGCGGTGGCTGCCGCGGCGGCGGCGCAGCAGCAGCAGCGGGGAAGGAAGCGGTTCGTGGGCGTGCGGCAGCGGCCGTCGGGGCGGTGGGTGGCGGAGATCAAGGACACCATCCAGAAGATCCGCGTGTGGCTCGGCACCTTCGACACGGCGGAGGAGGCCGCCGCGCCTACGACGAGGCCGCGTGCCTCCTCCGCGGCGCCAACACGCGCACCAACTTCTGGCCGCGCCCCTCGCCGGCTTCCTCCGTTGCAG…	ATGGCGAGGAAGCGCAAGGCCTCCGACTCTGCCGCGGATATTGACGGCGATGGCGACGGCAACGACGTGCTCCAGTACTCGCCACCACTGCTGGCTTCAACAGACACGTGTGCATGGGCATCATCGGGCGGTGGTGGCATGGCCGCCGCGGTGGCTGCCGCGGCGGCGGCGCAGCAGCAGCAGCGGGGAAGGAAGCGGTTCGTGGGCGTGCGGCAGCGGCCGTCGGGGCGGTGGGTGGCGGAGATCAAGGACACCATCCAGAAGATCCGCGTGTGGCTCGGCACCTTCGACACGGCGGAGGAGGCCGCCGCGCCTACGACGAGGCCGCTAGCCGCCGCCGCGCATCCCGCGCCGCCTCCGCCTCCGCCGACGCCGGTGGTGTCAGCGTCGGGGTCTCCA…	MARKRKASDSAADIDGDGDGNDVLQYSPPLLASTDTCAWASSGGGGMAAAVAAAAAAQQQQRGRKRFVGVRQRPSGRWVAEIKDTIQKIRVWLGTFDTAEEAAAPTTRPLAAAAHPAPPPPPPTPVVSASGSPTQAPALPSKVTNLLLLRLRARNNQHQQQLLNATPARQQEAALLQGPLGAEPYGGGEECAFQVDDFLSYDCGSDENSSQEIEDEEEEEEEELDFQFMDQQAASPVAGCEGGGLCSPFEVVAAELGGAVEAGGVGGEPAMAFHELMMSRMDYERKISASLYALSGVSECLKMRLGAAAAGGGHAVRDQLSGLREACRKKQRETVQKQHEHEQKPSTETPEDVKPSREECSPSGGAPEATSSSSEASDGDCDGD	384	40.346	4.56	CATTAGGGATATACTAGATGGTGAAGAAGCTAAGGCGTCTAGAAAAATTGGTGCTACAAATAAAGAGACACTTGGGTGCTAGCTTTAGAAACACTTAACAAGTGGAAGGAGGAATAGGGGGCAACCATCAATTATGACTCTCTCCTTATCGCATTTCAAATCCATGGATGACTAATGGAGCATTTAGGTACTCTGGAGTGATTATGGACCTAGATGACAATTATTATATATTACCTCCTTAGGAGATAACAGGAGAACGAAATATAGAATAAATAATAGAGAAAATGTAATAGGAAGACATTTTAGGGTAACTGGTTATTTCTCTTTTTTCACTCTGGAGCCCGTTATTTTAGGGTATTATTTTTTCACTCAGTAGCTTGTTATTTCAAGGTAACTCGT…
Sspon.002C0007650	SsDREB34	Chr2C	17383806	17384747	+	ACATGGAGCTCCTCCACTTCCAGGCGCAGCCACCAGTGTTCCAGCTCGAGGACTACAGCAGCTGCTACTACTACTACTACCAGCAGGACGCGGCGGCGCAGGCCAAGCCGTCCAAGCCACGGGGCCGGAAGAAGGGCAGCAACAACCACAGCAAGTTCGTTGGCGTCCGGCAGCGCCCGTCGGGCCGGTGGGTGGCGGAGATCAAGGACACCACGCAGAAGATCCGCATGTGGCTCGGCACCTTCGAGACCGCCGAGGCCGCGGCCAAGGCCTACGATGAGGCCGCCCGCCTCCTCCGCGGCAGCGACGCCCGCACCAACTTCGCGCCGCGCATCTCTCCTGACTGCCCGCTCGCCGTCCGCATCCGCGGGCTCCTCCACCACAAGAAGATCAAGAAGG…	ATGGAGCTCCTCCACTTCCAGGCGCAGCCACCAGTGTTCCAGCTCGAGGACTACAGCAGCTGCTACTACTACTACTACCAGCAGGACGCGGCGGCGCAGGCCAAGCCGTCCAAGCCACGGGGCCGGAAGAAGGGCAGCAACAACCACAGCAAGTTCGTTGGCGTCCGGCAGCGCCCGTCGGGCCGGTGGGTGGCGGAGATCAAGGACACCACGCAGAAGATCCGCATGTGGCTCGGCACCTTCGAGACCGCCGAGGCCGCGGCCAAGGCCTACGATGAGGCCGCCCGCCTCCTCCGCGGCAGCGACGCCCGCACCAACTTCGCGCCGCGCATCTCTCCTGACTGCCCGCTCGCCGTCCGCATCCGCGGGCTCCTCCACCACAAGAAGATCAAGAAGGCC…	MELLHFQAQPPVFQLEDYSSCYYYYYQQDAAAQAKPSKPRGRKKGSNNHSKFVGVRQRPSGRWVAEIKDTTQKIRMWLGTFETAEAAAKAYDEAARLLRGSDARTNFAPRISPDCPLAVRIRGLLHHKKIKKAKAAAASSSAAAAAAAAKQQASSSPAPTTSNSHSTNSACGGGSSSSSSSSSSSSAVSCDDAMAMQHGGIGGLDAGEVYRPEFAAAGAEEFDSWMFDSAFGQFPALDSFAAVDGAVPAAGTTEEPVAAATPGAEMAEFERIKVERRISASLYAMNGLQEYFDRVLDASACDSLWDLSPLCHH*	314	33.28	6.75	TGTGTCTTTGGATTCGCATAGCTCGTTTTCGCAGTTCCTTGCTACATATTATATTATATATTTCTGCTTTCGCTCGCCCATTTAATTTGATGGACGCCCGTCGATTGATCGGTACAACCGTAGCTTTCCGACAACGAGCGCCACGAATTATTTTTGCCATGCCAGCCGGAGCCGGCCGTCCCCATGCATGGATGGACATCACGCACACGCATCCGTTAGTTCTCCGGTTGCTGTAAGAAAATGACTAGTCGTATGGAAGTTTTATATGCGGATGGATGGATTAGTATTAACCACTCTTTACGTAGCGAATACATGGGGGTTAATTGACGTACTAACCGCTCTCCGCGCGCGATTGGCCGCCGGTGAGAGCACGTCGGAGTCCTTCCACCGGCGCCTTGC…
Sspon.002C0014070	SsDREB35	Chr2C	30543015	30543701	+	ATGTGCCCAATCAAGAAGGAGACGAGCGCCGAGTCTGGCTCGCCGCCGTGCAGCTCGCCCTCGTCCTCCTCCACCTCGCTGCTGGAGCACCACCAGCAGACAGTGTGGACGTCGCCGCCGAAGCGCCCCGCGGGACGCACCAAGTTCCGGGAGACGCGGCACCCGGTGTTCCGCGGCGTCCGGCGCCGGGGCAACGCCGGGCGGTGGGTCTGCGAGGTGCGCGTGCCGGGGCGGCGCGGCTGCAGGCTCTGGCTCGGCACCTTCGACACCGCGGACGCCGCGGCCCGCGCGCACGACGCCGCCATGCTCGCCATCGCCGGCGGCGCGGGCTGCCTCAACTTCGCGGACTCGGCGTGGCTGCTCGCCGTGCCGGCGGCCTCGACGTACGCCAGCCTCGCC…	ATGTGCCCAATCAAGAAGGAGACGAGCGCCGAGTCTGGCTCGCCGCCGTGCAGCTCGCCCTCGTCCTCCTCCACCTCGCTGCTGGAGCACCACCAGCAGACAGTGTGGACGTCGCCGCCGAAGCGCCCCGCGGGACGCACCAAGTTCCGGGAGACGCGGCACCCGGTGTTCCGCGGCGTCCGGCGCCGGGGCAACGCCGGGCGGTGGGTCTGCGAGGTGCGCGTGCCGGGGCGGCGCGGCTGCAGGCTCTGGCTCGGCACCTTCGACACCGCGGACGCCGCGGCCCGCGCGCACGACGCCGCCATGCTCGCCATCGCCGGCGGCGCGGGCTGCCTCAACTTCGCGGACTCGGCGTGGCTGCTCGCCGTGCCGGCGGCCTCGACGTACGCCAGCCTCGCC…	MCPIKKETSAESGSPPCSSPSSSSTSLLEHHQQTVWTSPPKRPAGRTKFRETRHPVFRGVRRRGNAGRWVCEVRVPGRRGCRLWLGTFDTADAAARAHDAAMLAIAGGAGCLNFADSAWLLAVPAASTYASLADVRRAVAEAVESFLRRGEAAAEEEDARSAASSTSSSPASDDDGSEESSLATEDSPPFELDMFGDMSWDLYYASLAQAMLVEPPPTVPAFCDDGVAE	229	24.382	4.9	AAAAACAAATGTTTACGTTAGTAGTATATGCACATGACATGAATGGTACTTTGCATGGACTTTTTTGAAAGGTATACTCTGACGAATTAGAAAATCAAATTTGCTTTCATATGCTACTAAAATTTCTATGCTTCTCTAATTTGAGCACCTCTAGTTTCGACTTTTGACGGTACATTTGCTTTCACATATAAATTTCTTGGGGCCAAAGGCGTCACAGACCCAAATGTCATGCTACCAAGGTAAATGGTGGTCTATCCTTCATCAAGTTTAAGGTTGCTTTAGAAAAGATTTATGGAAATTCCACTTACGTTCACCTCATAAACATGATAAATATGACACCTCATAAACATGATAAATATGTACAACAAATATACATCTCAATAACTTTTCAACGTTTTT…
Sspon.002C0014080	SsDREB36	Chr2C	30554216	30554923	+	AGATGTGCCCAATCAAGAAGGAGATGATCGGAGACTCGAGCTCGCCCTGCAGCTCGGCCTCATCGGAGCACCAGACGGTGTGGACGTCGCCACCGAAGCGGCCCGCGGGGCGGACCAAGTTCCGGGAGACGCGGCACCCAGTGTTCCGCGGCGTCCGGCGCCGGGGCAACGCCGGGCGGTGGGTGTGCGAGGTGCGCGTGCCCGGGAGGCGCGGCTGCAGGCTCTGGCTCGGCACCTTCGACGCCGCCGAGGCCGCGGCCCGCGCGCACGACGCCGCCATGCTCGCCATCGCCGGAGCGGGCCGCGCCTGCCTCAACTTCGCCGACTCGGCCTGGCTCCTCGCGGTGCCGGCCTCGTACGCCAGCCTCGCCGAGGTCCGCCACGCGGTCGCAGAGGCCG…	ATGTGCCCAATCAAGAAGGAGATGATCGGAGACTCGAGCTCGCCCTGCAGCTCGGCCTCATCGGAGCACCAGACGGTGTGGACGTCGCCACCGAAGCGGCCCGCGGGGCGGACCAAGTTCCGGGAGACGCGGCACCCAGTGTTCCGCGGCGTCCGGCGCCGGGGCAACGCCGGGCGGTGGGTGTGCGAGGTGCGCGTGCCCGGGAGGCGCGGCTGCAGGCTCTGGCTCGGCACCTTCGACGCCGCCGAGGCCGCGGCCCGCGCGCACGACGCCGCCATGCTCGCCATCGCCGGAGCGGGCCGCGCCTGCCTCAACTTCGCCGACTCGGCCTGGCTCCTCGCGGTGCCGGCCTCGTACGCCAGCCTCGCCGAGGTCCGCCACGCGGTCGCAGAGGCCGTG…	MCPIKKEMIGDSSSPCSSASSEHQTVWTSPPKRPAGRTKFRETRHPVFRGVRRRGNAGRWVCEVRVPGRRGCRLWLGTFDAAEAAARAHDAAMLAIAGAGRACLNFADSAWLLAVPASYASLAEVRHAVAEAVEDFLRREVVPDPEDDALSATSSTPPPSPSSSDDGSTSDGGESSDYSSPSATGAVSPFELDVFNDMSWDLYYASLAQGMLVEPPSAVTAFMDEGFADVPLWSY*	236	25.149	4.84	CATCTCGTACGTTGACGTGGGTATACGTACGTATATATGAAAGACGAAACGAGGTCATCTCTGTTAGATTGTTCTAAAATTTAAGTTCGGACAAAGGCCGTTTTTTTTTATTTGAACTGATCGACAGATCGGGACACTAAATACGGTAATACCGGAAAGGTTCATATACGGATATACCTGAAATTAACCCAAAGATGGTCGTCATAAAAAATATTTACTACGTATATATTGGTCTAGAATTATTCAATCACAAACCAGAACCTGCAGGCCTCTTCCTATAGATTTCAAAATAACAGCAATCCAATGACACGACATGTTATGATAATAAATAAAAAGATATTCTAGTCCCATCAGTAAATTGCCCATGTTGAAGTGTACTTCATCCTACGTACTCCAATA…
Sspon.002C0014100	SsDREB37	Chr2C	30628112	30628837	+	AGATGTGTCCGATCAAGAAGGAGATGAGCGCCGAATCGTCGGCCTCGGCGAGCAGCTGGCCGCTGTCGTCGCCCTCGACCTCGTCGGAGCATCACCAGACGGTGTGGACGTCGCCGCCGAAGCGGCCGGCGGGGCGGACCAAGTTCCGCGAGACGCGGCACCCCGTGTTCCGCGGCGTCCGGCGCCGCGGCAACGCCGGGCGGTGGGTGTGCGAGGTGCGCGTGCCGGGGAGGCGCGGCTGCAGGCTCTGGCTCGGCACCTTCGACACCGCCGAGGCGGCGGCCCGCGCGCACGACGCCGCGATGCTCGCCATCGCCGGCGCCGGCGCGTGCCTCAACTTCGCCGACTCGGCCTGGCTCCTCACGGTGCCGGCCTCGTACGCAAGCCTCGCCGAGGTCC…	ATGTGTCCGATCAAGAAGGAGATGAGCGCCGAATCGTCGGCCTCGGCGAGCAGCTGGCCGCTGTCGTCGCCCTCGACCTCGTCGGAGCATCACCAGACGGTGTGGACGTCGCCGCCGAAGCGGCCGGCGGGGCGGACCAAGTTCCGCGAGACGCGGCACCCCGTGTTCCGCGGCGTCCGGCGCCGCGGCAACGCCGGGCGGTGGGTGTGCGAGGTGCGCGTGCCGGGGAGGCGCGGCTGCAGGCTCTGGCTCGGCACCTTCGACACCGCCGAGGCGGCGGCCCGCGCGCACGACGCCGCGATGCTCGCCATCGCCGGCGCCGGCGCGTGCCTCAACTTCGCCGACTCGGCCTGGCTCCTCACGGTGCCGGCCTCGTACGCAAGCCTCGCCGAGGTCCGC…	MCPIKKEMSAESSASASSWPLSSPSTSSEHHQTVWTSPPKRPAGRTKFRETRHPVFRGVRRRGNAGRWVCEVRVPGRRGCRLWLGTFDTAEAAARAHDAAMLAIAGAGACLNFADSAWLLTVPASYASLAEVRHAVAEAVGDFFQRRGAAAAGDDDARSATSSSAPSTSGNEDDAATDGEESSPATDTEDSSFQLDVFNDMSWDLYYASMAQGMLMELPSAVPAFGDDGDANVADVSLWSY*	242	25.674	4.83	ATAAATACATAACATAAATAAAAAATAATAATAATCTAGAGCAAAGCGTAAGGAAAAAATAAAAACACGTAATAGAAAAAAATTAAAAGAACATCACATGGATGCTTTTCAAAACATCCTAGAATGTATTATCGAACATTACATGTGTGCTAAGTAAACATCATTAAATACACCATAGAACATCGCATATATTACGTGAACATCACTAAATACACATAGAACATCATATATAGAACATATATATATATATAATATAAATAATATAAATATAAAATAATATATAACATCACATATATATTATGTGAACATCACTAAATACGTCATAGAACATCACATGTATACTGTATGAACATAAAAAAACATCATAGAACATCACATTTATATTATGCGAACATCGTA…
Sspon.002C0020181	SsDREB38	Chr2C	43544063	43544977	+	ATGGCCGCCGCTATAGATCTGTCAGGGGAGGAGCTGATGAGAGCACTCGAGCCTTTTATCCAGGATGCCTCCTCTGCTCCTCACGGATCCAGTCCGCTCCTCCACACCCACCAGCCTCTCAGTCCCTCGTCGCCGTTCTCCTTCCACCAAGTCGCCGCCGCAGCCGCCTACGGCGGGTACCCGTTCGCCGACGCGGCCGAGGGGGCGGGCCAGCTGAGCCCAGCCCAGATGCAGTACATCCAGGCCCGCCTCCACCTGCAGCGCCAGTCGCCGCAGTCCTCCGTGCTGGGCCCGCGGGCCCAGCCCATGAAGGCGTCCGCGGCGGCGGGCCCGACCCCGCCGCGGCCGCAGAAGCTGTACCGCGGCGTGCGGCAGCGGCACTGGGGCAAGTGGGTGGCG…	ATGGCCGCCGCTATAGATCTGTCAGGGGAGGAGCTGATGAGAGCACTCGAGCCTTTTATCCAGGATGCCTCCTCTGCTCCTCACGGATCCAGTCCGCTCCTCCACACCCACCAGCCTCTCAGTCCCTCGTCGCCGTTCTCCTTCCACCAAGTCGCCGCCGCAGCCGCCTACGGCGGGTACCCGTTCGCCGACGCGGCCGAGGGGGCGGGCCAGCTGAGCCCAGCCCAGATGCAGTACATCCAGGCCCGCCTCCACCTGCAGCGCCAGTCGCCGCAGTCCTCCGTGCTGGGCCCGCGGGCCCAGCCCATGAAGGCGTCCGCGGCGGCGGGCCCGACCCCGCCGCGGCCGCAGAAGCTGTACCGCGGCGTGCGGCAGCGGCACTGGGGCAAGTGGGTGGCG…	MAAAIDLSGEELMRALEPFIQDASSAPHGSSPLLHTHQPLSPSSPFSFHQVAAAAAYGGYPFADAAEGAGQLSPAQMQYIQARLHLQRQSPQSSVLGPRAQPMKASAAAGPTPPRPQKLYRGVRQRHWGKWVAEIRLPRNRTRLWLGTFDTAEEAALAYDQAAYRLRGDAARLNFPDNAASRGPLHASVDAKLQTLCQNIAASKKGAKKPASASAAAAAATSSSAPTSNCSSSPSSDDASSSCLESAAESSCPSPSPSASPESSTVPEMQQLDFSEAPWDEAAGFALTKYPSYEIDWDSLLAAN*	305	32.006	6.45	GCGTCCCAGGGGTATCTGGAATGTCGATCAGGGTTGTCACATCTCCATGACTGTTCATGAATCATGATAATGTGTTGCTTCATCGCTGAGGAATTCTGTTTCTGTCGAGAACATGGATGGCTTGCGAAAGAGTAGTGGAACACGTACAATTGTCTTCGTCTACATGCAACTAATACAGGCTAAGAATGCAGCGAACTGGTAGGGGCCAATATTGCCCGTTGGCGCCACCCATTCCATTCCACATTCCAGGAGGCTACCCTATGCGATAGTAAAGCCAGTCGCTGGCAACGGGCTCATTCCCAAGTTCCAGCCCACGGAACAGGGATCTCTCTGCACCTATCCGATCCACCTATACGCATAGTCGTGAATTCCATTCCGGTACCGGCCGGAATACCTCGT…
Sspon.002C0040870	SsDREB39	Chr2C	111823544	111824807	+	ATGGCGAGGAAGCGCAAGGCCTCCGACTCTGCCGCGGATATTGACGGCGATGGCGACGGCAACGACGTGCTCCAGTACTCGCCACCACTGCTGGCTTCAACAGACACGTGTGCATGGGCATCATCGGGCGGTGGTGGCATGGCCGCCGCGGTGGCTGCCGCGGCGGCGGCGCAGCAGCAGCAGCGGGGAAGGAAGCGGTTCGTGGGCGTGCGGCAGCGGCCGTCGGGGCGGTGGGTGGCGGAGATCAAGGACACCATCCAGAAGATCCGCGTGTGGCTCGGCACCTTCGACACGGCGAGGAGGCCGCCCGCGCCTACGACGAGGCCGCGTGCCTCCTCCGCGGCGCCAACACGCGCACCAACTTCTGGCCGCGCCCCTCGCCGGCTTCCTCCGTTGCAG…	ATGGCGAGGAAGCGCAAGGCCTCCGACTCTGCCGCGGATATTGACGGCGATGGCGACGGCAACGACGTGCTCCAGTACTCGCCACCACTGCTGGCTTCAACAGACACGTGTGCATGGGCATCATCGGGCGGTGGTGGCATGGCCGCCGCGGTGGCTGCCGCGGCGGCGGCGCAGCAGCAGCAGCGGGGAAGGAAGCGGTTCGTGGGCGTGCGGCAGCGGCCGTCGGGGCGGTGGGTGGCGGAGATCAAGGACACCATCCAGAAGATCCGCGTGTGGCTCGGCACCTTCGACACGGCGAGGAGGCCGCCCGCGCCTACGACGAGGCCGCGTGCCTCCTCCGCGGCGCCAACACGCGCACCAACTTCTGGCCGCGCCCCTCGCCGGCTTCCTCCGTTGCAT…	MARKRKASDSAADIDGDGDGNDVLQYSPPLLASTDTCAWASSGGGGMAAAVAAAAAAQQQQRGRKRFVGVRQRPSGRWVAEIKDTIQKIRVWLGTFDTARRPPAPTTRPRASSAAPTRAPTSGRAPRRLPPLHQAPALPSKVTNLLLLRLRARNNQHQQQLLNATPARQQEAALLQGPLGAEPYGGGEECAFQVDDFLSYDCGSDENSSQEIEDEEEEEEEELDFQFMDQQAASPAAGCEGGGLCSPFEVVAAELGGAVEAGGVGGEPATAFHELMMSRMDYERKISASLYALSGVSECLKMRLGAAAAGGGHAVRDQLSGLREACRKKQRETVQQQHEHEQKPSTETPEDVKPSREECSPSGGAPEATSSSSEASDGDCDGDVLLWSSLDLAPIC	396	42.042	4.83	GTTCTCGGATCTCATCTCGAGCCCGGCGAGCATCGGGGTTTGACGGCTCGGGCATATTGCGGAGGAGCATGGCGGCGGCGACGACGTTCTGGCTGGCTCGAGCAAAGACCGGGGGGTCGGTTACCCGGTCCTCGTCGATGCAACGGTTGACGTCGCGAGCTCTTCTAACGAGCTCTCCCGCCAAATGCGCGTTCCGCACGCTCTCGCTCGAGGGTTTGTTGAAGCAGCCTCAGGTTTTCCCGTTCCTCGTCAAGCCTTTCCTGTAACTCGCGGATTTGCTCGAGCTGCACCCCTTGATCCGCAAGGGGTTGAGCCTCGTCCCGCTCGGCAGGGATCTCGACATGAAGGGGCGTGTCCGCGTGTGCCTTCCTCCGACCGGCTCTTCTTCCTGCGAATCCG…
Sspon.001A0015910	SsDREB4	Chr1A	36317991	36318575	+	GGAGCAGAGGCAGGAGGAGCGGAGGACCGTGTCGACGACGTGCGGGCGGCGCGCGAGGGCGGAGACGCGGCACCCGGTGTACCGCGGGGTGCGGCTGCGGGCGGGCAAGTGGGTGTCGGAGATCCGCGAGCTCCGGAAGCCCAGCAGGATCTGGCTCGGCACGTACCCGACGCCCGAGATGGCGGCCGCCGCCTACGACGCCGCCGCATTGGCGCTGCGGGGCGCTGGCACGGCGCTCAACTTCCCCGACGCCGCCATGTCGCGGCCGGCGCCCGCGTCCGCGTCCGCGGAGGACGTCCGGGCCGCGGCTGCTGCGGCCGCGGCCGCGATGGCGGACTTGGAAAACAGCCGACACGGAAGACGGCACGACGAGCTGATGCATGGGCGTCACAGTAGCGG…	ATGGAGCAGAGGCAGGAGGAGCGGAGGACCGTGTCGACGACGTGCGGGCGGCGCGCGAGGGCGGAGACGCGGCACCCGGTGTACCGCGGGGTGCGGCTGCGGGCGGGCAAGTGGGTGTCGGAGATCCGCGAGCTCCGGAAGCCCAGCAGGATCTGGCTCGGCACGTACCCGACGCCCGAGATGGCGGCCGCCGCCTACGACGCCGCCGCATTGGCGCTGCGGGGCGCTGGCACGGCGCTCAACTTCCCCGACGCCGCCATGTCGCGGCCGGCGCCCGCGTCCGCGTCCGCGGAGGACGTCCGGGCCGCGGCTGCTGCGGCCGCGGCCGCGATGGCGGACTTGGAAAACAGCCGACACGGAAGACGGCACGACGAGCTGATGCATGGGCGTCACAGTAGC…	MEQRQEERRTVSTTCGRRARAETRHPVYRGVRLRAGKWVSEIRELRKPSRIWLGTYPTPEMAAAAYDAAALALRGAGTALNFPDAAMSRPAPASASAEDVRAAAAAAAAAMADLENSRHGRRHDELMHGRHSSGGGADERLHGGAGIVDEDDLFEMPRLMLSMAEGLMMSPPVLDPAAAAMEADEEGVSLWDHS*	195	20.899	6.03	AAGAATTCTGCATAGTAAATTTGGTGATCAAATTGGGGAATCTAAACAAGGCCAATTGTTATATGGTCCGTGCCTAATGCAGGTGAGCTTCAGTTAACAAATTCTGGAGCATATGGCTGGCTGGCCCGTGCATGCATGACACACCAGTCTTGGCAACATGCATCAACTTGGAATCCATGTTCCTTTTTTTTTTCTTTTGCAAAAGATCGAACGATTCATGTTCCTGCATGTCATGTGAGCATATATGTAAGGAAGGACAACGAGAAGAAAACGTACAAGCAAAGGAGAACGTATTGTAGTACATCTTCCCTTCCCTGCTAACTATGGTCGGCAGGCAGTGGCAATTCAGTTTGAGGAACGCACCATCCTCATTAGCAGTGGTGACCACCGTTAATTAGC…
Sspon.002C0040900	SsDREB40	Chr2C	111842644	111843909	-	ATGGCGAGGAAGCGCAAGGCCTCCGACTCTGCCGCGGATATTGACGGCGATGGCGACGGCAACGACGTGCTCCAGTACTCGCCACCACTGCAGGCTTCAACAGACGCGTGTGCATGGGCATCATCGGGCGGTGGTGGCATGGCCGCCGCGGTGGCTGCCGCGGCGGCGGCGCAGCAGCAGCAGCGGGGAAGGAAGCGGTTCGTGGGCGTGCGGCAGCGGCCGTCGGGGCGGTGGGTGGCGGAGATCAAGGACACCATCCAGAAGATCCGCGTGTGGCTCGGCACCTTCGACACGGCCGAGGAGGCCGCCCGCGCCTACGACGAGGCCGCGTGCCTCCTCCGCGGCGCCAACACGCGCACCAACTTCTGGCCGCGCCCCTCGCCGGCTTCCTCCGTTGCA…	ATGGCGAGGAAGCGCAAGGCCTCCGACTCTGCCGCGGATATTGACGGCGATGGCGACGGCAACGACGTGCTCCAGTACTCGCCACCACTGCAGGCTTCAACAGACGCGTGTGCATGGGCATCATCGGGCGGTGGTGGCATGGCCGCCGCGGTGGCTGCCGCGGCGGCGGCGCAGCAGCAGCAGCGGGGAAGGAAGCGGTTCGTGGGCGTGCGGCAGCGGCCGTCGGGGCGGTGGGTGGCGGAGATCAAGGACACCATCCAGAAGATCCGCGTGTGGCTCGGCACCTTCGACACGGCCGAGGAGGCCGCCCGCGCCTACGACGAGGCCGCGTGCCTCCTCCGCGGCGCCAACACGCGCACCAACTTCTGGCCGCGCCCCTCGCCGGCTTCCTCCGTTGCA…	MARKRKASDSAADIDGDGDGNDVLQYSPPLQASTDACAWASSGGGGMAAAVAAAAAAQQQQRGRKRFVGVRQRPSGRWVAEIKDTIQKIRVWLGTFDTAEEAARAYDEAACLLRGANTRTNFWPRPSPASSVAVAAAANPAPPPPPPTPVVSASGSPSQAPALPSKVTNLLLLRLRARNNQHQQQLLNATPARQQEAALLQGPLGAEPYGGGEECAFQVDDFLSYDCGSDENSSQEIEDEEEEEEEELDFQFMDQQAASPAAGCEGGGLCSPFEVVAAELGGAVEAGGVGGEPATAFHELMMSRMDYERKISASLYALSGVSECLKMRLGAAAAGGGHAVRDQLSGLREACRKKQRETVQQQHEHEQKPSTETPEDVKPSREECSPSGGAPEATSSSSE…	421	44.27	4.52	GCAGCTAGATATAGAGCCGCCTCTAGAAATCCGACCATTTGTAGGGGCGGCTCATAACACCAGTAGCCCCTACAAATGGATTTGTAGGGGTGGCTCATTTGGGAGGCATTTGTAGGGGCGGCTCAATATAGAGTCGCCCCTACAAAAAGAAGAGGGTTGCTATAAATCCTTTCTATAGTAGTGCGCACATCTAGTCGAGTCTTTGTCGCCGTGGCCCTCCCTGATTCCGCTTGACTCGCTCTCGCTCCACGTCAACATGGCGCCAGCCCCCACCTCGTAGCAGTTCCATTCAACACCACCACCTCCAGCACCGCACTCCTTCCTATCCCCTATCGGTAGGGGCTACCACGCGACATGGTGGCGCGACAGGCACAACATGACCTAGCATGGCAACGTGGG…
Sspon.002D0003610	SsDREB41	Chr2D	9121844	9122779	+	ATGGAGCTCCTCCACTTCCAGGCGCAGCCACCAGTGTTCCAGCTCGAGGACTACAGCAGCTACTACTACTACTACCAGCAGGACGCGGCGGCGCAGGCCAAGCCGTCCAAGCCACGGGGCCGGAAGAAGGGCAGCAACAACCACAGCAAGTTCGTCGGCGTCCGGCAGCGCCCGTCGGGCCGGTGGGTGGCGGAGATCAAGGACACCACGCAGAAGATCCGCATGTGGCTCGGCACCTTCGAGACCGCCGAGGCCGCGGCCAAGGCCTACGATGAGGCCGCCCGCCTCCTCCGCGGCAGCGACGCCCGCACCAACTTCGCGCCGCGCATCTCTCCTGACTGCCCGCTCGCCGTCCGCATCCGCGGGCTCCTCCACCACAAGAAGATCAAGAAGGCCAAG…	ATGGAGCTCCTCCACTTCCAGGCGCAGCCACCAGTGTTCCAGCTCGAGGACTACAGCAGCTACTACTACTACTACCAGCAGGACGCGGCGGCGCAGGCCAAGCCGTCCAAGCCACGGGGCCGGAAGAAGGGCAGCAACAACCACAGCAAGTTCGTCGGCGTCCGGCAGCGCCCGTCGGGCCGGTGGGTGGCGGAGATCAAGGACACCACGCAGAAGATCCGCATGTGGCTCGGCACCTTCGAGACCGCCGAGGCCGCGGCCAAGGCCTACGATGAGGCCGCCCGCCTCCTCCGCGGCAGCGACGCCCGCACCAACTTCGCGCCGCGCATCTCTCCTGACTGCCCGCTCGCCGTCCGCATCCGCGGGCTCCTCCACCACAAGAAGATCAAGAAGGCCAAG…	MELLHFQAQPPVFQLEDYSSYYYYYQQDAAAQAKPSKPRGRKKGSNNHSKFVGVRQRPSGRWVAEIKDTTQKIRMWLGTFETAEAAAKAYDEAARLLRGSDARTNFAPRISPDCPLAVRIRGLLHHKKIKKAKAAAASSSAAAAAAAGKQQASSSPAPTTSNSHSTNSACGGGSSSSSSSSSSSAVSCDDAMAMQHGGIGGLDAGEVYRPEFAAAGAEEFDSWMFDSAFGQFPALDSFAAVDGAVPAAGTTEEPVAAATPGAEMAEFERIKVERRISASLYAMNGLQEYFDRVLDASACDSLWDLSPLCHH*	312	33.075	6.76	ATAAGTTGATTTTAATTTGGGGCTGCTCATTGTTGTTCAGACATCATTTTTACCTCAACATCAAGTGAACCTGGTAGTAGTCATGATGGTTCAGATTATAAATGAGTACACCTATATTATTTATAGGCTGCGCAGACGTTTTTTTGCAGCATAGAATAGTCCTTTTTACAACCAATTTTCTGATGCTATTCATGAGTCTTACATTGTAACTAGTTCACATGTAACTATGATCAGTACCTTTTTCTGTCCATTTATCTTGGATGTTAGAATGTTTTAGTGAAACCATTTTTTCTCGAATCTCTCATTTTGGAAAATTTCAATTAAACCTGCTTTTTTGTTCATGTTTTTCTTTTCTAGGGAGACATGGCAGTGACAAAGTTGTGAGTGACACCTGACAGA…
Sspon.002D0010130	SsDREB42	Chr2D	22092288	22093103	-	ATGGACATGGGCCGGCTCCAGCAGCACGCGACCTCCTCGTCCTCCACCTCCACCTCGGCGTCCTCGTCCTCGTCCAAGCAGAACAAGGCGGTCTGGTCCCCGTCGTCCTCTTCTTCCCCGCAGCCGCCCAAGAAGCGCCCCGCGGGGCGCACCAAGTTCCGTGAGACGCGGCACCCGGTGTTCCGCGGCGTGCGACGCCGGGGCGCCGCGGGCCGGTGGGTCTGCGAGGTGCGCGTCCCGGGGAAGCGCGGCGCGCGGCTGTGGCTGGGGACCTACCTCGCCGCCGAGTCCGCCGCGCGCGCGCAGGACGCGGCCATGCTCGCCCTGCTGGGCCGCGGCGTCGGCGCCGGTGCGGGGCGCCTCAACTTCCCGGACTCCGCGTGGCTGCTCGCCGTGCCG…	ATGGACATGGGCCGGCTCCAGCAGCACGCGACCTCCTCGTCCTCCACCTCCACCTCGGCGTCCTCGTCCTCGTCCAAGCAGAACAAGGCGGTCTGGTCCCCGTCGTCCTCTTCTTCCCCGCAGCCGCCCAAGAAGCGCCCCGCGGGGCGCACCAAGTTCCGTGAGACGCGGCACCCGGTGTTCCGCGGCGTGCGACGCCGGGGCGCCGCGGGCCGGTGGGTCTGCGAGGTGCGCGTCCCGGGGAAGCGCGGCGCGCGGCTGTGGCTGGGGACCTACCTCGCCGCCGAGTCCGCCGCGCGCGCGCAGGACGCGGCCATGCTCGCCCTGCTGGGCCGCGGCGTCGGCGCCGGTGCGGGGCGCCTCAACTTCCCGGACTCCGCGTGGCTGCTCGCCGTGCCG…	MDMGRLQQHATSSSSTSTSASSSSSKQNKAVWSPSSSSSPQPPKKRPAGRTKFRETRHPVFRGVRRRGAAGRWVCEVRVPGKRGARLWLGTYLAAESAARAQDAAMLALLGRGVGAGAGRLNFPDSAWLLAVPPPSALSGLDDARRAALEAVAEFQRRFGGAAAGGASVDEATSGVSAPSPSSSSLPGISFGSPAAPELEQVPVKAGETAAALDGGVFEPHDWFGDMDLELDVYYASLAEGLLVEPPPPPATAWDHGDCCDAGADVALWSY*	272	28.114	6.75	CCGGAGGCGGCCATGTTGATGCAGCGAAGAATAGAGGCGATGGAGGTGCTTCCCGTCGCTCACAGCGCGACCCTCGTGATCGGTTAGGGTTGTAGGTGGAATGGCGGCTCAGACAAACCTCGTAGGTTGAGCCCCGGCTTCCCACCTCCTTTATGTAGCGCTGCGCGACGGGGCCCTCCAGCTAAGAATAGCTGGACGCCCCCGATCAGGGCGCGAGTCAAGGAGAAAGCCGTTGGGCTTTCTATATTTAGGAGATCAACTCTAACAGTAAATAGATGATCGTTTTAGGTTACTCGACAGTAATTTAGGTTAGCAATGGCGTGCACGAATTGATGCTCCATTTGTGGTTTGGACGGGTAGCTAGGAGAATTGAACAGTGCGGTCGTTCAGACTTCAGAT…
Sspon.002D0010140	SsDREB43	Chr2D	22107221	22108036	-	ATGGACATGGGCCGGCTCCAGCAGCACGCGACCTCCTCGTCCTCCACCTCCACCTCGGCGTCCTCGTCCTCGTCCAAGCAGAACAAGGCGGTCTGGTCCCCGTCGTCCTCTTCTTCCCCGCAGCCGCCCAAGAAGCGCCCCGCGGGGCGCACCAAGTTCCGTGAGACGCGGCACCCGGTGTTCCGCGGCGTGCGGCGCCGGGGCGCCGCGGGGCGGTGGGTCTGCGAGGTGCGCGTCCCGGGGAAGCGCGGCGCGCGGCTGTGGCTGGGGACCTACCTCGCCGCCGAGTCCGCGGCGCGCGCGCACGACGCGGTCATGCTCGCCCTGCTGGGCCGCGGCGCCGGCGCCGGTGCGGGGCGCCTCAACTTCCCGGACTCCGCGTGGCTGCTCGCCGTGCCG…	ATGGACATGGGCCGGCTCCAGCAGCACGCGACCTCCTCGTCCTCCACCTCCACCTCGGCGTCCTCGTCCTCGTCCAAGCAGAACAAGGCGGTCTGGTCCCCGTCGTCCTCTTCTTCCCCGCAGCCGCCCAAGAAGCGCCCCGCGGGGCGCACCAAGTTCCGTGAGACGCGGCACCCGGTGTTCCGCGGCGTGCGGCGCCGGGGCGCCGCGGGGCGGTGGGTCTGCGAGGTGCGCGTCCCGGGGAAGCGCGGCGCGCGGCTGTGGCTGGGGACCTACCTCGCCGCCGAGTCCGCGGCGCGCGCGCACGACGCGGTCATGCTCGCCCTGCTGGGCCGCGGCGCCGGCGCCGGTGCGGGGCGCCTCAACTTCCCGGACTCCGCGTGGCTGCTCGCCGTGCCG…	MDMGRLQQHATSSSSTSTSASSSSSKQNKAVWSPSSSSSPQPPKKRPAGRTKFRETRHPVFRGVRRRGAAGRWVCEVRVPGKRGARLWLGTYLAAESAARAHDAVMLALLGRGAGAGAGRLNFPDSAWLLAVPPQSALSGLDDARRAALEAVAEFQRRFGGAAAGGASVDEATSGVSAPSPSSSSLPDISFGSPAAPELEQVPVKAGETAAALDGGVFEPHDWFGDMDLELDVYYASLAEGLLVEPPPPPATAWDHGDCCDAGADVALWSY*	272	28.212	6.5	AGTTTGTTTGGAGCTGGTTCCATTACTTTACTCAGAAGAAATCTTTGCTAGTAGAAGTATACGCGCTGATTTACTCAGAAGAAATCTTTGCTAGTAGAAGTATACGCGCTGATTTTTACGTCACGATGACGCGGAGGTACCCATGGTTCATCTAGGCTTGAAATCGGAGATTGACTGAGGTGTTACGATTGATAAACTGATACCGTGTCCCCGGTAGTTTTAGCTTGCTTATCTTCGAGCATTTGAATTTGACAAAATTTTGTATTTAGATTCGTGGACTCTGAAAGTACAAAATATTACAAACACAAAATCGGAAGATGCTATATAGAAAGTAAGTGATCCATTTTGAATTTTACTCTAAGGCCTCGTTTAGATCACCAAATCCATGTTTAGCACTGT…
Sspon.002D0010150	SsDREB44	Chr2D	22113187	22113903	-	ATGTGCCCGATCAAGAAGGAGATGAGCACCGAGTCGTCGGGCTCGGCGGCGAGCAGCTGGCCGTCGGCCTCGCCCTCGCCCTCGACCTCGTCGGAGCACCAGACCGTGTGGACGTCGCCGCCGAAGCGGCCGGCGGGGCGGACCAAGTTCCGCGAGACGCGGCACCCGGTGTTCCGTGGCGTCCGGCGCCGCGGCAACGCCGGGCGGTGGGTGTGCGAGGTGCGCGTGCCCGGGAGGCGCGGCTGCAGGCTCTGGCTCGGCACATTCGACACCGCCGAGGCCGCGGCGCGCGCGCACGACGCCGCCATGCTCGCCATCGCCGGCGCGGGCGCGTGCCTCAACTTCGCCGACTCGGCCTGGCTCCTCGCGGTGCCGGTCTCGTACGCCAGCCTCGCCGAC…	ATGTGCCCGATCAAGAAGGAGATGAGCACCGAGTCGTCGGGCTCGGCGGCGAGCAGCTGGCCGTCGGCCTCGCCCTCGCCCTCGACCTCGTCGGAGCACCAGACCGTGTGGACGTCGCCGCCGAAGCGGCCGGCGGGGCGGACCAAGTTCCGCGAGACGCGGCACCCGGTGTTCCGTGGCGTCCGGCGCCGCGGCAACGCCGGGCGGTGGGTGTGCGAGGTGCGCGTGCCCGGGAGGCGCGGCTGCAGGCTCTGGCTCGGCACATTCGACACCGCCGAGGCCGCGGCGCGCGCGCACGACGCCGCCATGCTCGCCATCGCCGGCGCGGGCGCGTGCCTCAACTTCGCCGACTCGGCCTGGCTCCTCGCGGTGCCGGTCTCGTACGCCAGCCTCGCCGAC…	MCPIKKEMSTESSGSAASSWPSASPSPSTSSEHQTVWTSPPKRPAGRTKFRETRHPVFRGVRRRGNAGRWVCEVRVPGRRGCRLWLGTFDTAEAAARAHDAAMLAIAGAGACLNFADSAWLLAVPVSYASLADVRRAVAEAVEDFLQRREGEAAAAGDANARSATSSSAPSTSGNEDDAATDGEESSPATDTEDSSFQLDVFNDMSWDLYYASMAQGMLMELPSAVPAFGDDGDANVAD	239	25.284	4.7	TCCGTCCTCCCACAAGTTGGGCAAGAGGGCAAACACTGTTCATTGAGCGAGGCGAGCCGGACGCACCAAAAGGCAAAAGCGATGTTTTGTCCGCTTTCCCGGGATCTCGGACTCGGTCGATCCCAAGCAAGTGGCCGTTTCGTTTTGGGCAGAACACAAGTGGCAGGCAGCAGGACTGTGGGAGTGGGATCGGGACTGCGGCGACTCATTCGCCGCACGCGGTTCAGGTGCGGGAGCTTCCTGGCTGCCGCTGCCCGCTTTGTGATACCGATACCGTGGGTGGTTTCAGTATCGCGGCTCACAAAATGTTGCCATCGCGAGCCGCGAGGCCTCCAGGAGCCGAGATGGTGTTGGCAAGGAATACTTTTCTCTTCATTCACAGTTGATTGTATGTGTGTG…
Sspon.002D0010170	SsDREB45	Chr2D	22126308	22127015	-	GATGTGCCCAATCAAGAAGGAGACGAGCGCCGAGTCTGGCTCGCCGCCGTGCAGCTCGCCCTCGTCCTCCTCCACCTCGCTGCTGGAGCACCACCAGCAGACAGTGTGGACGTCGCCGCCGAAGCGCCCCGCGGGACGCACCAAGTTCCGGGAGACGCGGCACCCGGTGTTCCGCGGCGTCCGGCGCCGGGGCAACGCCGGGCGGTGGGTCTGCGAGGTGCGCGTGCCGGGGCGGCGCGGCTGCAGGCTCTGGCTCGGCACCTTCGACACCGCGGACGCCGCGGCCCGCGCGCACGACGCCGCCATGCTCGCCATCGCCGGCGGCGCGGGCTGCCTCAACTTCGCGGACTCGGCGTGGCTGCTCGCCGTGCCGGCGGCCTCGACGTACGCCAGCCTCGC…	ATGTGCCCAATCAAGAAGGAGACGAGCGCCGAGTCTGGCTCGCCGCCGTGCAGCTCGCCCTCGTCCTCCTCCACCTCGCTGCTGGAGCACCACCAGCAGACAGTGTGGACGTCGCCGCCGAAGCGCCCCGCGGGACGCACCAAGTTCCGGGAGACGCGGCACCCGGTGTTCCGCGGCGTCCGGCGCCGGGGCAACGCCGGGCGGTGGGTCTGCGAGGTGCGCGTGCCGGGGCGGCGCGGCTGCAGGCTCTGGCTCGGCACCTTCGACACCGCGGACGCCGCGGCCCGCGCGCACGACGCCGCCATGCTCGCCATCGCCGGCGGCGCGGGCTGCCTCAACTTCGCGGACTCGGCGTGGCTGCTCGCCGTGCCGGCGGCCTCGACGTACGCCAGCCTCGCC…	MCPIKKETSAESGSPPCSSPSSSSTSLLEHHQQTVWTSPPKRPAGRTKFRETRHPVFRGVRRRGNAGRWVCEVRVPGRRGCRLWLGTFDTADAAARAHDAAMLAIAGGAGCLNFADSAWLLAVPAASTYASLADVRRAVAEAVESFLRRGESAAEEEDARSAASSTSSSPASDDDGSEESSSVTEDSPPFELDMFGDMNWDLYYASLAQAMLVEPPPTVPAFCDDGVAEVPLWSY*	236	25.172	4.9	ATCTCCAAATTGTAAACAAAGTCATGTTGGAGGGGGGATGGAGTCTATTTTTGTTGAGCCGCTGATTGAGGATTGTAACACCCTCGGTGTTACCGCGCAAAACATTGACTAAATCATGTCTTGAGCGTCACGTTTATGTGTCAATGCATATAAGAAGGTGTAAAAATAAATTTCTTGGCATAAAAAATGATTAATGCAAATGGTAAATGAAAAGTATTCCATGGTTCACGTTATACCACTTAAGGTTGGAAACTAAATTTTACTGAGCAAAAATACTATAGAACGCATATGCGACCCTTAAATAAAGTTTGACGTGTGAACTTTGTAGGTCGTAATGCAATGTTCGTCTTAGCAAAGTGTTATTCTTAGCTGGTGTTTCTAGTAGCTTGAAAATCGAAC…
Sspon.002D0010210	SsDREB46	Chr2D	22208944	22209639	+	CACACCCTCGCCGTCGTCGACGTCGTCCGCGGAGCACGAGGAGTACAGGACGGTGTGGTCGGCGCCGCCCAAGAAGCCGGCGGGACGGACCAAGTTCCGGGAGACGCGGCATCCAGTGTACCGCGGCGTCCGGCGCCGCGGCACACTGGGGCGGTGGGTGTGCGAGGTGCGCGTCCCCGGGGGGCGCGGGTCAAGGCTCTGGCTCGGCACCTTCGCCACGCCCGACCTGGCGGCGCGCGCGCACGACGCCGCCGCCATCGCGCTCTCGGGCCGCGGCGCCTGCCTCAACTTCGCCGACTCAGCGTGGCTGCTCCCGCCGCTGATGCCAGCCGCGCTGTCGGCGCCAGAGCTGGCCAGCGCGCGGGAGCTCAAGGACGCCGTGGCCGAGGCCGTCGAGGC…	ATGGACACACCCTCGCCGTCGTCGACGTCGTCCGCGGAGCACGAGGAGTACAGGACGGTGTGGTCGGCGCCGCCCAAGAAGCCGGCGGGACGGACCAAGTTCCGGGAGACGCGGCATCCAGTGTACCGCGGCGTCCGGCGCCGCGGCACACTGGGGCGGTGGGTGTGCGAGGTGCGCGTCCCCGGGGGGCGCGGGTCAAGGCTCTGGCTCGGCACCTTCGCCACGCCCGACCTGGCGGCGCGCGCGCACGACGCCGCCGCCATCGCGCTCTCGGGCCGCGGCGCCTGCCTCAACTTCGCCGACTCAGCGTGGCTGCTCCCGCCGCTGATGCCAGCCGCGCTGTCGGCGCCAGAGCTGGCCAGCGCGCGGGAGCTCAAGGACGCCGTGGCCGAGGCCGTC…	MDTPSPSSTSSAEHEEYRTVWSAPPKKPAGRTKFRETRHPVYRGVRRRGTLGRWVCEVRVPGGRGSRLWLGTFATPDLAARAHDAAAIALSGRGACLNFADSAWLLPPLMPAALSAPELASARELKDAVAEAVEALRRRSVAELTRSLRAKDTADDEPEEDDDDADSSPGAVPSNDAVFEFEDVFRFGGMVDAGSYYASLAQGLLVDPPDAAGAWREDVEHATADIALWSY*	232	24.953	4.85	CATACTGATTGGATCATGTATAATTTAGTTATAGATTTATTTATATTTAACAAGCATAAACCTAAACATAAACCTAAATAAATCTATAACTAAGTTATATATGATCCAATGAGTATGAAATTTTTACTATAGTTTAAGCATATAATAATAACCCCATCATAAAAATTTCACCATAATTGGAACATAGAAGCTGTAGCTATGAATTATTACAATTAATTACAGATAAAATTTGATTTTCTAACTAATTTAAAGCTATAGAAAAAATTTGTACTAAAGCATACTATATTATATGTTCATTGTGTAGATCTACTCATGTGGAGTCCAATAAAATTAGATTTTCTATTTTATGATTTTTCTGTGATTTACTATGATTTTTCAAAGATTCAGCGGAAATAAATA…
Sspon.002D0010220	SsDREB47	Chr2D	22226936	22227607	+	GACACACCCTCGCCGTCGCCGACGTCGTCCGCGGAGCACGAGGAGTACAGGACGGTGTGGTCGGCGCCGCCCAAGAAGCCGGCGGGACGGACCAAGTTCCGGGAGACGCGGCATCCAGTGTACCGCGGCGTCCGGCGCCGCGGCACACTGGGGCGGTGGGTGTGCGAGGTGCGCATCCCCGGGGGGCGCGGGTCAAGGCTCTGGCTCGGCACCTTCGCCACGCCCGACCTGGCGGCGCGCGCGCACGACGCCGCCGCCATCGCGCTCTCGGGCCGCGGCGCCTGCCTCAACTTCGCCGACTCAGCGTGGCTGCTCCCGCCGCTGATGCCAGCCGCGCTGTCGGCGCCAGAGCTGGCCAGCGCGCGGGAGCTCAAGGACGCCGTGGCCGAGGCCGTCGAG…	ATGGACACACCCTCGCCGTCGCCGACGTCGTCCGCGGAGCACGAGGAGTACAGGACGGTGTGGTCGGCGCCGCCCAAGAAGCCGGCGGGACGGACCAAGTTCCGGGAGACGCGGCATCCAGTGTACCGCGGCGTCCGGCGCCGCGGCACACTGGGGCGGTGGGTGTGCGAGGTGCGCATCCCCGGGGGGCGCGGGTCAAGGCTCTGGCTCGGCACCTTCGCCACGCCCGACCTGGCGGCGCGCGCGCACGACGCCGCCGCCATCGCGCTCTCGGGCCGCGGCGCCTGCCTCAACTTCGCCGACTCAGCGTGGCTGCTCCCGCCGCTGATGCCAGCCGCGCTGTCGGCGCCAGAGCTGGCCAGCGCGCGGGAGCTCAAGGACGCCGTGGCCGAGGCCGTC…	MDTPSPSPTSSAEHEEYRTVWSAPPKKPAGRTKFRETRHPVYRGVRRRGTLGRWVCEVRIPGGRGSRLWLGTFATPDLAARAHDAAAIALSGRGACLNFADSAWLLPPLMPAALSAPELASARELKDAVAEAVEALTRSLRAKDTADDEPEEDDDDADSSPGAVPSNDAVFEFEDVFRFGGMVDAGSYYASLAQGLLVDPPDAAGAWREDVEHATADIALWSY*	224	24.009	4.66	TTCCCTTCAGGCCATTGATATGAATCAGGTTTTTCAAGAGAGTTCGTACGATTCCTCTAGAGCATGCTGTCAAATGGCAGCTTCTACGTACCGAACAGCGTTGACAAATCCCCGAAGAAGTTGAGAATTCACGGGAGTCCACGAGGAGAAGAATTCAAACAGTAACACTCTCCTACGTGGCTACGTATGTACTCCGTTATGAGCAATCCACCGGAGCAGTATATACGAGCCTTGTACTCAGTGGCAGATCCAGGATTCTAAACTTGGGTATTCTCAAGTTCGAAAACAAATCAATCCATACCATATGTTCAAGGTTTAAAATATAGTTCACACAAATATATGATACCGATAATTAAAATCACAAAAGTAGTCAAATAACTAATTTTTCAGCTCTAAAAT…
Sspon.002D0016591	SsDREB48	Chr2D	37393377	37394302	-	ATGGCCGCCGCTATAGATCTgtcaggggaggagctgatgagagCACTCGAGCCTTTTATCCAGGATGCCTCCTCTGCTCCTCACGGATCCAGTCCGCTCCTCCACCCCACCAGCCTCTCAGTCCCTCGTCGCCGTTCTCCTTCCACCAAGTCGCCGCCGCAGCCGCCTACGGCGGGTACCCGTTCGCCGCCGCGGCCGAGGGGGCGGGCCAGCTGAGCCCAGCCCAGATGCAGTACATCCAGGCCCGCCTCCACCTGCAGCGCCAGTCGCCGCAGTCCTCCGTGCTGGGCCCGCGGGCCCAGCCCATGAAGGCGTCCGCGGCGGCGGCCCCGACCCCGCCGCGGCCGCAGAAGCTGTACCGCGGCGTGCGGCAGCGGCACTGGGGCAAGTGGGTAGCGG…	ATGGCCGCCGCTATAGATCTCACTCGAGCCTTTTATCCAGGATGCCTCCTCTGCTCCTCACGGATCCAGTCCGCTCCTCCACCCCACCAGCCTCTCAGTCCCTCGTCGCCGTTCTCCTTCCACCAAGTCGCCGCCGCAGCCGCCTACGGCGGGTACCCGTTCGCCGCCGCGGCCGAGGGGGCGGGCCAGCTGAGCCCAGCCCAGATGCAGTACATCCAGGCCCGCCTCCACCTGCAGCGCCAGTCGCCGCAGTCCTCCGTGCTGGGCCCGCGGGCCCAGCCCATGAAGGCGTCCGCGGCGGCGGCCCCGACCCCGCCGCGGCCGCAGAAGCTGTACCGCGGCGTGCGGCAGCGGCACTGGGGCAAGTGGGTAGCGGAGATCCGCCTCCCGCGGAACCGC…	MAAAIDLTRAFYPGCLLCSSRIQSAPPPHQPLSPSSPFSFHQVAAAAAYGGYPFAAAAEGAGQLSPAQMQYIQARLHLQRQSPQSSVLGPRAQPMKASAAAAPTPPRPQKLYRGVRQRHWGKWVAEIRLPRNRTRLWLGTFDTAEEAALAYDQAAYRLRGDAARLNFPDNAASRGPLHASVDAKLQTLCQNIAASKKGAKKPTSASASASAAAAAATSSSAPTSNCSSSPSSDDASSSCLESAAESSCPSPSPSASPESSTVPEMQQLDFSEAPWDEAAGFALTKYPSYEIDWDSLLAAN*	301	31.509	8.24	GACAATTATAATGAGCTAGCTATCTTTGTTGGATTTAATTGGGCTTGGCCCGGCCTCATTTAATTAAACTAAATAAACTCTTAGACTATAACAAATGCTAAGTGCAACAAAAGATTAATCACATATGAGAAATTGTTTGGACATTGGCTCACTTTAAATAGGTGGCTAGTGTATGTACATGTCGTAAGGTTATAGAAAATTAACTTTTGACATAATTAATGTGACACAAAATTTGGAAGTACTAGCTAGGAGTAGATCAATGTGGATCCATATGCAGTACATAGATATAGAGTATGGCTGAAAACATTTTCTAGAGGCAGCTTGTATTTCTAGCAATCTTTGTAAATGCTATCCGAATATAATGCATATGGTGAGTTTGTCAATCTCAAGGTTCGTTGG…
Sspon.003B0031080	SsDREB49	Chr3B	88084363	88085075	+	ATGAGGAGGAAGAGCACTGGCCCTGACTCCATTGCCGAGACGATCAAGTGGTGGAAGGAGCAGAACCAGAAGCTGCAGGACGAGAGCGGCTCCAGGAAGGCGCCGGCCAAGGGTTCCAAGAAAGGGTGCATGACGGGCAAAGGAGGGCCTGAGAACGTCAACTGCGTGTACCGCGGCGTGAGGCAGCGGACGTGGGGCAAGTGGGTGGCGGAGATCCGTGAAACCCAACCGTGGCCGGAGGCTATGGCTGGGCTCCTTCCCTACTGCTGTGGAAGCTGCCCATGCATACGATGAGGCGGCAAAGGCCATGTATGGCCCCAAGGCACGTGTCAACTTCTCGGAGAACTCTGCTGACGCCAACTCTGGCTGCACGTCAGCGCTTTCGTTGCTGGCATCTAG…	ATGAGGAGGAAGAGCACTGGCCCTGACTCCATTGCCGAGACGATCAAGTGGTGGAAGGAGCAGAACCAGAAGCTGCAGGACGAGAGCGGCTCCAGGAAGGCGCCGGCCAAGGGTTCCAAGAAAGGGTGCATGACGGGCAAAGGAGGGCCTGAGAACGTCAACTGCGTGTACCGCGGCGTGAGGCAGCGGACGTGGGGCAAGTGGGTGGCGGAGATCCGTGAACCCAACCGTGGCCGGAGGCTATGGCTGGGCTCCTTCCCTACTGCTGTGGAAGCTGCCCATGCATACGATGAGGCGGCAAAGGCCATGTATGGCCCCAAGGCACGTGTCAACTTCTCGGAGAACTCTGCTGACGCCAACTCTGGCTGCACGTCAGCGCTTTCGTTGCTGGCATCTAGT…	MRRKSTGPDSIAETIKWWKEQNQKLQDESGSRKAPAKGSKKGCMTGKGGPENVNCVYRGVRQRTWGKWVAEIREPNRGRRLWLGSFPTAVEAAHAYDEAAKAMYGPKARVNFSENSADANSGCTSALSLLASSVPAATLQRSDEKVETEVESVETEVHEVKTEGNDDLGSVHVACKTVDVIQSEKSVLHKEGEVSYDYFNVEEVVEMIIIELNADKKIEAHEEYHDGDDGFSLFAY	236	26.144	5.28	AAGGAATCCATCTTGGCCTCATATTGGGCTCTGGCTCTGCAAGGAGACCGAGAAATGGTCATCTAACCGTAATTATCCGTGCAGCTAGCTCATAGTTATCCTCTCAGCACTAAGTTAACCTATGTATGCACAGCTAGTTTTTCTAAGAGAAACCAAAACAAAAGGAGACATTTGGCGACACTCGTTCCTTTTTTTTTCAATTACTAATTTACTACGAAGGTAACGTATGCACACAGCACACACCAACACCACACAAAACTACGACGTGTGTGGTTCGTGCTTCCGTATGCACTTCATCAGTGTATACGTAGGACAAGGTCCTAAACTATTGGCCGGGAGAAACTTACAAGCATGTCCGGCCTTCTGGATTTCTAATTAAAGACAGAGCTTTTCGTAAAC…
Sspon.001A0017400	SsDREB5	Chr1A	40275152	40276012	-	ATGGCTCAAGAGCTCCAAGAAACCTGCTCTTCCTCCACCTCGTCGTGTACCACCTCCTGCTGCTCGTCCACTGTCACGGACTCGTCTTCTTCTCCGCCGTCACCGGCGGCGGCCAATGCCGCGCCCGCGCCACGGAAGCGGCAGGCGGTGGTGGAGGCAGAGACCGAGACCGAGGCCGAGGCGGGCGGGGAGGAAGAGGAAGAAGGTTGTGCTGGCAAGACGGCGCCGGCGAAGAAGCGGAAGCGGAGCAGCGAGGGGAAGCACCCGACGTACCGCGGCGTGCGGATGCGGGCGTGGGGCAAGTGGGTGTCAGAGATCCGCGAGCCGCGGAAGAAGTCGCGCATATGGCTGGGCACGTTCCCGACCGCCGAGATGGCCGCGCGCGCCCACGACGTCGCC…	ATGGCTCAAGAGCTCCAAGAAACCTGCTCTTCCTCCACCTCGTCGTGTACCACCTCCTGCTGCTCGTCCACTGTCACGGACTCGTCTTCTTCTCCGCCGTCACCGGCGGCGGCCAATGCCGCGCCCGCGCCACGGAAGCGGCAGGCGGTGGTGGAGGCAGAGACCGAGACCGAGGCCGAGGCGGGCGGGGAGGAAGAGGAAGAAGGTTGTGCTGGCAAGACGGCGCCGGCGAAGAAGCGGAAGCGGAGCAGCGAGGGGAAGCACCCGACGTACCGCGGCGTGCGGATGCGGGCGTGGGGCAAGTGGGTGTCAGAGATCCGCGAGCCGCGGAAGAAGTCGCGCATATGGCTGGGCACGTTCCCGACCGCCGAGATGGCCGCGCGCGCCCACGACGTCGCC…	MAQELQETCSSSTSSCTTSCCSSTVTDSSSSPPSPAAANAAPAPRKRQAVVEAETETEAEAGGEEEEEGCAGKTAPAKKRKRSSEGKHPTYRGVRMRAWGKWVSEIREPRKKSRIWLGTFPTAEMAARAHDVAALAIKGRAGAAHLNFPDLAGVLPRAASAAPKDVQAAAALAAAFTSPLSSSPSSEEPDAAGAPCDAREEPAAAKNGDAPEEEAAAEAPVLPPPVSQPGTPSSSGVEEERQLFDLPDLLLDIRDGFGCFPPMWAPLTDVEEVNAELRLEEPLLWE*	287	29.97	4.67	AGTCACCGAGAGAAGAAAGTTTCCTTCTATATGAGTATGACGCGACAAACCGCTCGTCCGCAGTCCGCTTGACCTTGATGGTTCGTGTCCCCCGGGGCTGCGCCGCCGCTTGATCAGATGAAGATCAGGCGATCATCGCGAGCGCGTCTGTGCTGCGCTCGTCCACCGTCTGCACGAGCAACTCCGCCACCGCCACCGCGAGTCCTGCTTGGCTGCCTCCTGGCGTCGTCGACAAGCCACTCTGAGTCTCTACTACTGCGTTTCCTTAGGGCAAACTCGGTCAGTTTCAGAATTTAGAGTTCCGTTACTTCAGGATTTGACAATTTTTTATTATTTGGGATGCTTGATTATTAATTAGTTACTAAGTTTGTTTGAGTAATTTATGAATCACAGTGAGCA…
Sspon.003B0033602	SsDREB50	Chr3B	94711402	94712172	-	ATGAGCGAGCTCAGCTCCGACACCTCGTCCACGTCCTCCTACTCCTCCGACCCGTCCACGTCCACCAGCCCGCGCGCGGCGCCCTGCTCTGCCACCGCCGCCGCCGCAGCCGCCCGCGGCAAGAAGCGCCCGCGCTCAAACGACGGCGGCGGCGGCGGCAGCGGCTCCGCCCCGGCGTACCGCGGTGTCCGCATGCGGGCGTGGGGCAAGTGGGTGTCGGAGATCAGGGAGCCCCGCAAGAAGTCCCGCATCTGGCTGGGCACCTTCCCGTGCCCGGAGATGGCGGCGCGCGCGCACGACGTCGCCGCGCTCAGCATCAAGGGCGCGCGCGCCGTCCTCAACTTCCCGGACCTCGCGCGCCACCTCCCGCGCCCGGCATCCCTCGCTCCGCGCGACGTC…	ATGAGCGAGCTCAGCTCCGACACCTCGTCCACGTCCTCCTACTCCTCCGACCCGTCCACGTCCACCAGCCCGCGCGCGGCGCCCTGCTCTGCCACCGCCGCCGCCGCAGCCGCCCGCGGCAAGAAGCGCCCGCGCTCAAACGACGGCGGCGGCGGCGGCAGCGGCTCCGCCCCGGCGTACCGCGGTGTCCGCATGCGGGCGTGGGGCAAGTGGGTGTCGGAGATCAGGGAGCCCCGCAAGAAGTCCCGCATCTGGCTGGGCACCTTCCCGTGCCCGGAGATGGCGGCGCGCGCGCACGACGTCGCCGCGCTCAGCATCAAGGGCGCGCGCGCCGTCCTCAACTTCCCGGACCTCGCGCGCCACCTCCCGCGCCCGGCATCCCTCGCTCCGCGCGACGTC…	MSELSSDTSSTSSYSSDPSTSTSPRAAPCSATAAAAAARGKKRPRSNDGGGGGSGSAPAYRGVRMRAWGKWVSEIREPRKKSRIWLGTFPCPEMAARAHDVAALSIKGARAVLNFPDLARHLPRPASLAPRDVQAAAARAALMHMHSAGDGGSGGSSSPSSSSSSHDAPPAPADDGDGHRRADSTAAHDEPEPEPQPERQPAQAVEVAAELVFDELAPLWVEDVVEFGPSDHTWTPCDGLDAAVGFLHPLPLLWDY*	257	26.733	5.89	TGCAAAAGAGCCGATCATTGGCGGTTTAAGCCACAAACCAGCAGTGATAGGGTTCATGGCTTCAACTTACAGTGACATGTACTGCCTGTCATTGCAGGTCGTAACCACGAACCAGAAGTGGTAGTCCACCTATCACTTTGGGAATGCATTTCTGTGTTTCTAAACTTGTTTAGTGGTGCATCACAGGTCCATACTAGCTACATGGACGTTTATTTGTTGATGCGGCATGCCAACATGACATATTTTTTTACATTTAATCCGTCCCCTTCCCTCTTCACACATGAATGAATTCTTGTTTCTCTATTCTCTCATGCCAACCCCAGCCCGTCCAATGCCACGACTGTCCACGGGCTGCGGTTGTCATGAGAGAAGAGGAAAGTAATGACAAGATCGATAGGA…
Sspon.003C0002010	SsDREB51	Chr3C	4000829	4001482	+	ATGGCCAACTCGACGGGTCCCTGTATTATATTTTATACCCAGCTCCCCAGGTGCCGCCCCCTCCAGGCCTCCATCAGCCTTCCATTCCATTCCAGCCTCACACCCAACCAGCCAGCCACTGCCACTGCCACTACTCCGCCGCGCGCCGGCCGTGCCATGGACGCCGACGACTCCTCGTCCGCCTCGTCATCCTCGTCCTCGCCGCCGGCGTCTCCCGCCGGCCACCACCTCCACCGCCTGCCCCCGAAGCGGCGTACGGGGCGGAAGAAGTTCCGGGAGACGCGGCACCCCGTGTACCGCGGCGTGCGCGCGCGCGGCGGGGGCACCCGGTGGGTGTGCGAGGTGCGGGAGCCGCAGGCGCAGGCGCGCATCTGGCTCGGCACCTACCCGACCCCGGAG…	ATGGCCAACTCGACGGGTCCCTGTATTATATTTTATACCCAGCTCCCCAGGTGCCGCCCCCTCCAGGCCTCCATCAGCCTTCCATTCCATTCCAGCCTCACACCCAACCAGCCAGCCACTGCCACTGCCACTACTCCGCCGCGCGCCGGCCGTGCCATGGACGCCGACGACTCCTCGTCCGCCTCGTCATCCTCGTCCTCGCCGCCGGCGTCTCCCGCCGGCCACCACCTCCACCGCCTGCCCCCGAAGCGGCGTACGGGGCGGAAGAAGTTCCGGGAGACGCGGCACCCCGTGTACCGCGGCGTGCGCGCGCGCGGCGGGGGCACCCGGTGGGTGTGCGAGGTGCGGGAGCCGCAGGCGCAGGCGCGCATCTGGCTCGGCACCTACCCGACCCCGGAG…	MANSTGPCIIFYTQLPRCRPLQASISLPFHSSLTPNQPATATATTPPRAGRAMDADDSSSASSSSSSPPASPAGHHLHRLPPKRRTGRKKFRETRHPVYRGVRARGGGTRWVCEVREPQAQARIWLGTYPTPEMAARAHDVAAIALRGATAADLNFPDSEHALPRARTAAPQDIRCAAAQAAELYRPSSSSASGLLQQHARRTIVPPPPEASPCCWTT	218	23.397	10.57	TCTTTGTTGGATTTAATTGGGCTTGGCCCGACCTCATTTAATTAAACCAAATAAACTCTTATAGACTATAACAAATGCTAAGTGCAACAAAAGACTAATCACATATGAGAAATTGTTTGGACATTGGCTTACTTTAAATAGATGGCTAGTGTATGTACATGCCGTAAGGTTATAGAAAATTAGCTTTTGACATAATTAATGTGACACAAAATTTGGAAGTACTAGCTAGGAGTAGATCAATGTGGATCCATATGCAGTACATAGAGATAGAGTATGGCTGAAAACATTTTCTAGAGGCAGCTTGTATTTCTAGCAACCTTTGTAAATGCTATCCGAATATAATGCATATGGTGAGTTTGTCAATCTCAAGATTTGTTGGTTTAGTCTTTTAAAAATGCA…
Sspon.003C0002641	SsDREB52	Chr3C	5228786	5229496	+	ATGGACGCCGACGACTCCTCGTCCGCCTCGTCATCCTCGTCCTCGCCGCCGGCGTCTCCCGCCGGCCACCACCTCCACCGCCTGCCCCCGAAGCGGCGTACGGGGCGGAAGAAGTTCCGGGAGACGCGGCACCCCGTGTACCGCGGCGTGCGCGCGCGCGGCGGGGGCACCCGGTGGGTGTGCGAGGTGCGGGAGCCGCAGGCGCAGGCGCGCATCTGGCTCGGCACCTACCCGACCCCGGAGATGGCCGCGCGCGCGCACGACGTCGCCGCCATCGCGCTCCGCGGCGCCACCGCCGCCGACCTCAACTTCCCGGACTCCGAGCACGCCCTCCCGCCCGCGCGCACCGCCGCGCCCCAAGACATACGATGCGCCGCCGCGCAGGCCGCCGAGCTCTAC…	ATGGACGCCGACGACTCCTCGTCCGCCTCGTCATCCTCGTCCTCGCCGCCGGCGTCTCCCGCCGGCCACCACCTCCACCGCCTGCCCCCGAAGCGGCGTACGGGGCGGAAGAAGTTCCGGGAGACGCGGCACCCCGTGTACCGCGGCGTGCGCGCGCGCGGCGGGGGCACCCGGTGGGTGTGCGAGGTGCGGGAGCCGCAGGCGCAGGCGCGCATCTGGCTCGGCACCTACCCGACCCCGGAGATGGCCGCGCGCGCGCACGACGTCGCCGCCATCGCGCTCCGCGGCGCCACCGCCGCCGACCTCAACTTCCCGGACTCCGAGCACGCCCTCCCGCCCGCGCGCACCGCCGCGCCCCAAGACATACGATGCGCCGCCGCGCAGGCCGCCGAGCTCTAC…	MDADDSSSASSSSSSPPASPAGHHLHRLPPKRRTGRKKFRETRHPVYRGVRARGGGTRWVCEVREPQAQARIWLGTYPTPEMAARAHDVAAIALRGATAADLNFPDSEHALPPARTAAPQDIRCAAAQAAELYRPSSSSASGLLQQHGRRTIVPPPPEASPCCWTTSTGTRGTDGGDTAACCYGFLDEDAIFDMPGLIDDMARGMLLTPPAMGRRLGWGALDDDDDHVDCTLWMVD*	237	25.327	6.52	TTTTTCTTTTCCGAAAAAACACGCCTGTGAAATAGAGTACGACATTCCAAAGTGTGACTTCCTAACTTATATTAGCAAGCAAGCATAAGTCAAAACCCATTAAGATACTTCAAACCCAAGCAATGCGTGCGAAATGATACTTCCAAACAAAATGGCAACAATTTTTCAGGAAAGCACCCAAACGGGAAAGTTGCAGGCTAGAGCGAACACAACATTTATAAGTGTGCAAAGTGGCAAACTGCAACCAAACATTTTCAGCAAAGACTCCACTCCAGCTCCCTTTCAAAGAACCTGAGATCACTCTGAATGTTTGGATACAGCAAAGGATCTAGTCTTATTATAGACGTGTCAAGCTTATTGCTGAAGCAAACTACCATAAACCTATAGAGCTATCGTCTT…
Sspon.003C0007930	SsDREB53	Chr3C	15622792	15623382	+	ATGATGAGGGGCGCGGAGCCGGTCGGCGAGGCGGACGCGGAGCGGCGGCGCGGCTACAAGGGCGTGCGGCGGCGGCGGTGGGGGAAGTGGGTGTCGGAGATCCGGGTGCCCGGCACGCGGGAGCGCCTGTGGCTCGGCTCCTACGCCACGCCCGAGGCCGCCGCCGTCGCGCACGACACGGCCGTCTACTTCCTCCGCGGCGGCACCGGCGTCCCAGGCGGCGGCGGCGACGTAGCGGCGCTCAACTTCCCCGAGCGCGCGGCGGCCGCGTACGGAGCCGGGGGCCGGCTGTCGCCGCGGTCCGTGCAGCGCGTGGCGTCCGACGCCGGCATGGCCGCCGACGCGCAGCTCGTGGCGGCGCGGGAGAGCGCGCCCGCGCCCGCGCCCGCGCTGGCGCAC…	ATGATGAGGGGCGCGGAGCCGGTCGGCGAGGCGGACGCGGAGCGGCGGCGCGGCTACAAGGGCGTGCGGCGGCGGCGGTGGGGGAAGTGGGTGTCGGAGATCCGGGTGCCCGGCACGCGGGAGCGCCTGTGGCTCGGCTCCTACGCCACGCCCGAGGCCGCCGCCGTCGCGCACGACACGGCCGTCTACTTCCTCCGCGGCGGCACCGGCGTCCCAGGCGGCGGCGGCGACGTAGCGGCGCTCAACTTCCCCGAGCGCGCGGCGGCCGCGTACGGAGCCGGGGGCCGGCTGTCGCCGCGGTCCGTGCAGCGCGTGGCGTCCGACGCCGGCATGGCCGCCGACGCGCAGCTCGTGGCGGCGCGGGAGAGCGCGCCCGCGCCCGCGCCCGCGCTGGCGCAC…	MMRGAEPVGEADAERRRGYKGVRRRRWGKWVSEIRVPGTRERLWLGSYATPEAAAVAHDTAVYFLRGGTGVPGGGGDVAALNFPERAAAAYGAGGRLSPRSVQRVASDAGMAADAQLVAARESAPAPAPALAHGHRTGIRIIGSAHGGGVSARPRDQDAGDAYTGRAHASHHSTGAGREQPAVSGEISVDDMEILM*	197	20.354	9.91	TATCTGATACAAACATGATTTAATTCTCAGTGAGATGGCTCCAACATCACCGTCAGCATGACTTTATCGTGGGGATCAATGGTGGAACATCGAAAACCATAGGGTAGTGATGACTCGGTCCTCGGTCCACTTGGAAACCGATTGGAACCAACAAAAGTTTGAAATTTTCCTTCATCCCGCCTTGTTTTCTTGTCCTGTTGCTCTCTAGGAATTGATTGATTTTCGTTTCTCATGTTTTTTTTTCTCCAATAGTTTTGACGAAACAACCTTATGAGAGGGACTCCATACTATAGTATCACCTATCACGTGGCTATGAAGACTTTTGGAACCATGATTAGCCAATAAGAAACTCATCAATTGTAGAGTTGTCCGTAGCAGGAGTGCAGGGCCTACAATTGG…
Sspon.003C0034300	SsDREB54	Chr3C	84081158	84081868	+	ATGAGGAGGAAGAGCACTGGCCCTGACTCCATTGCTGAGACGATCAAGTGGTGGAAGGAGCAGAACCAGAAGCTGCAGGACGAGAGCGGCTCCAGGAAGGCGCCGGCCAAGGGTTCCAAGAAAGGGTGCATGACGGGCAAAGGAGGGCCTGAGAACGTCAACTGCGTGTATCGCGGCGTGAGGCAGCGGACGTGGGGCAAGTGGGTGGCGGAGATCCGCGAGCCCAACCGTGGCCGGAGGCTATGGCTGGGCTCCTTCCCTACTGCTGTGGAGGCTGCCCATGCATACGATGAGGCGGCAAAGGCGATGTATGGCCCCAAGGCACGTGTCAACTTTTCCGAGAACTCTGCTGACGCCAACTCTGGCTGCACGTCGGCGCTTTCGTTGCTGGCATCTAGT…	ATGAGGAGGAAGAGCACTGGCCCTGACTCCATTGCTGAGACGATCAAGTGGTGGAAGGAGCAGAACCAGAAGCTGCAGGACGAGAGCGGCTCCAGGAAGGCGCCGGCCAAGGGTTCCAAGAAAGGGTGCATGACGGGCAAAGGAGGGCCTGAGAACGTCAACTGCGTGTATCGCGGCGTGAGGCAGCGGACGTGGGGCAAGTGGGTGGCGGAGATCCGCGAGCCCAACCGTGGCCGGAGGCTATGGCTGGGCTCCTTCCCTACTGCTGTGGAGGCTGCCCATGCATACGATGAGGCGGCAAAGGCGATGTATGGCCCCAAGGCACGTGTCAACTTTTCCGAGAACTCTGCTGACGCCAACTCTGGCTGCACGTCGGCGCTTTCGTTGCTGGCATCTAGT…	MRRKSTGPDSIAETIKWWKEQNQKLQDESGSRKAPAKGSKKGCMTGKGGPENVNCVYRGVRQRTWGKWVAEIREPNRGRRLWLGSFPTAVEAAHAYDEAAKAMYGPKARVNFSENSADANSGCTSALSLLASSVPAATLQRSDEKVETEVESVETEVHEVKTEGNDDLGSVHIACKTVDVLQSEKSVLHKEGEVSFDYFNVEEVVEMIIIELNADKKIEAHEEYHDGDDGFSLFAY	236	26.142	5.28	AGTAAGAGTTATTCAGATATATCCATCTTATAGCATTGTAAAGTCAAATTTGCCCATAGTGGGCATATGCTCCCATCCCATGGCAGTGGCGTAGCTAGGATTTGTAGCTAGGGTGGTCCATTGTTTAATTTTTTTAACCACTATAAGTATAACATGTTGGTGCACAAGTATATGAATTATGAAACACAATACGATCAAGAGGTAAAGAGAACCTATGAACATCATCAAATAGATGACGAGCTTGCTTAATATAGAATTTAAAGGTTATACATATACCCATAATAGTTCACAAACAATATGGCACTACTTCTTATTCTTGTTAGACCTGCTCCTTTTTATAATGTTTAAATTTACCATACCAATAATTTAATGATGCGCATAAAAAATCCTATAAATAAA…
Sspon.003D0004750	SsDREB55	Chr3D	10518648	10519226	-	ATGATGAGGGGCGCGGAGCCGGTCGGCGAGGCGGACGCGGAGCGGCGGCGCGGCTACAAGGGCGTGCGGCGGCGGCGGTGGGGGAAGTGGGTGTCGGAGATCCGGGTGCCCGGCACGCGGGAGCGCCTGTGGCTCGGCTCCTACGCCACGCCCGAGGCCGCCGCCGTCGCGCACGACACGGCCGTCTACTTCCTCCGCGGCGGCACCGGCGTCCCAGGCGGCGGCGGCGACGTCGCGGCGCTCAACTTCCCCGAGCGCGCGGCGGCCGCGTACGGCGCCGGGGGCCGGCTGTCGCCGCGGTCCGTGCAGCGCGTGGCGTCCGACGCCGGCATGGCCGCCGACGCGCAGCTCGTGGCGGCGCGGGAGAGCGCGCCCGCGCTGGCGCACGGCCATCGCACC…	ATGATGAGGGGCGCGGAGCCGGTCGGCGAGGCGGACGCGGAGCGGCGGCGCGGCTACAAGGGCGTGCGGCGGCGGCGGTGGGGGAAGTGGGTGTCGGAGATCCGGGTGCCCGGCACGCGGGAGCGCCTGTGGCTCGGCTCCTACGCCACGCCCGAGGCCGCCGCCGTCGCGCACGACACGGCCGTCTACTTCCTCCGCGGCGGCACCGGCGTCCCAGGCGGCGGCGGCGACGTCGCGGCGCTCAACTTCCCCGAGCGCGCGGCGGCCGCGTACGGCGCCGGGGGCCGGCTGTCGCCGCGGTCCGTGCAGCGCGTGGCGTCCGACGCCGGCATGGCCGCCGACGCGCAGCTCGTGGCGGCGCGGGAGAGCGCGCCCGCGCTGGCGCACGGCCATCGCACC…	MMRGAEPVGEADAERRRGYKGVRRRRWGKWVSEIRVPGTRERLWLGSYATPEAAAVAHDTAVYFLRGGTGVPGGGGDVAALNFPERAAAAYGAGGRLSPRSVQRVASDAGMAADAQLVAARESAPALAHGHRTGIRIIGSAHGGGVSARPRDQDAGDAYTGRAHASHHSTGAGREQPAVSGEISVDDMEILM*	193	20.018	9.91	TAACCATGACGCTAGCTGCCCAAGGGTTGTGGACTTGTGGCGAGTTACAACATTGGTCCTTTTTTCTAGGTTATATAAAAGTTGCATAACAAATCTCTTCCCTATACCGCTGGTTACAACACAAAAGTCCATCTTTAACCCGTTTTATGCAAAACATTTGACACAAAAACCTGAACTTGTCTAAGTTGTAGCTGTTATAGCATCTCTCTCTCTCTCTCATCACAGATAAGTGACCCGATACTTTTGCTCATAAGATATTTATATAACATATTTGATACAAAGTTATTGTTCGAACTTCAAATATCTAAAGTAAGCACATAACAAATACTTCCTACTTTTGAAATTGTAAGTTGGTTTAGCTTTGTAATGAGACAAACTTGTCAAACTATGATCCAATTT…
Sspon.004A0002830	SsDREB56	Chr4A	6886393	6887079	-	ATGTCGTCGTCGCCGGAGACGGAGGCCGGGAGCAGCAGCGGCGGCAAGAAGTTCAAGGGCGTGCGGAAGCGCAAGTGGGGCAAGTGGGTGTCGGAGATCCGGCTGCCCAACAGCCGCGAGCGCATCTGGCTGGGCTCCTACGACGCCCCCGACAAGGCCGCGCGCGCCTTCGACGCCGCCTTCGTCTGCCTCCGCGGCCGGGGCGCCGCGGGCGCGGACCTCAACTTCCCGGACTCGCCGCCACCGTGCCGGGCCGGAGGGTGCAGCAGCGACCCGCGGGAGGTGCAGGCGGCCGCGCTCTCCCACGCCAACCGCGCCGCCGTCACGGCCCAGCAGGCGGCCGCGGCGTTCATCATGGACGACGCCGAAGCCGACGGCGGGTCCGCGGCGCCGTGGGAT…	ATGTCGTCGTCGCCGGAGACGGAGGCCGGGAGCAGCAGCGGCGGCAAGAAGTTCAAGGGCGTGCGGAAGCGCAAGTGGGGCAAGTGGGTGTCGGAGATCCGGCTGCCCAACAGCCGCGAGCGCATCTGGCTGGGCTCCTACGACGCCCCCGACAAGGCCGCGCGCGCCTTCGACGCCGCCTTCGTCTGCCTCCGCGGCCGGGGCGCCGCGGGCGCGGACCTCAACTTCCCGGACTCGCCGCCACCGTGCCGGGCCGGAGGGTGCAGCAGCGACCCGCGGGAGGTGCAGGCGGCCGCGCTCTCCCACGCCAACCGCGCCGCCGTCACGGCCCAGCAGGCGGCCGCGGCGTTCATCATGGACGACGCCGAAGCCGACGGCGGGTCCGCGGCGCCGTGGGAT…	MSSSPETEAGSSSGGKKFKGVRKRKWGKWVSEIRLPNSRERIWLGSYDAPDKAARAFDAAFVCLRGRGAAGADLNFPDSPPPCRAGGCSSDPREVQAAALSHANRAAVTAQQAAAAFIMDDAEADGGSAAPWDYYYSVAHDAGGVLGAAATSATEVVAPVRADGSIDWRPIMAHPPPLFSPTGWGSNAYDFLQVPPPAAAVADEDMDDGIHGATASLWSFDRDSYFRH	228	24.028	5.31	AGATATACAATATGACACATCTAAAATTGAAGAAGGACAAAAAAACAAGGTAGAGTAGCGAGAAGGTGCGATAAAAGTAGACAGATGGCCACCTTAGTTCTGCTTGTCACTTAAATTGTCACGATACATGCAAACAAAAGTTAGCTGATCTAGCTCAATTGGGCGGAGCTCGACTTTAACATTCCTCTACTTTAGTTTGTCTGAGCGTTGCTACTTTTTGCCGCATAACGAAAGACACTTTGTAGCGTACATGAGCATCTTTTGGATTCTTCGACGTTTCAAATGGTGCCTTTTTACGGTTGACCGTTACGTTAGTTCCTTTCTCCCAACTAATGGGATGTTATGTACGATATATCTATTTATTCAGTATCAATAAAATTTAGAAAATAGTTGCTTAAT…
Sspon.004A0004020	SsDREB57	Chr4A	9637943	9638923	-	TAATGGCCGCAGCCATCGACATGTACAAGTACTTCAACGCACACCAGATCGCCTCCTCGTCCCCCTCGGATCAGGAGCTCGCGAAAGCACTCGAGCCTTTTATAACGAGTGCTTCCTCCTCCCCCTACCATCGCTACTCGTCCTCTCCATCCATGTCCCAAGATTCTTACATGCCTACACTCTCTTACACCAGCTTCTCCACCTCGCCTCTTCCCACCCCCGCCGCCGCCACCTCCTCCTCCTCGCCTTTCTCGCAGCTTCCGCCACTCTACTCGTCGCCTTACGCGGCGCCGGGCATGGCTGGGCCGATGGGCCTGAACCAGCTCGGCCCGGCCCAGATCCAGCAGATCCAGGCCCAGTTCATGTTCCAGCAGCAGCAGAGGGGCCTGCACGCGGCGT…	ATGGCCGCAGCCATCGACATGTACAAGTACTTCAACGCACACCAGATCGCCTCCTCGTCCCCCTCGGATCAGGAGCTCGCGAAAGCACTCGAGCCTTTTATAACGAGTGCTTCCTCCTCCCCCTACCATCGCTACTCGTCCTCTCCATCCATGTCCCAAGATTCTTACATGCCTACACTCTCTTACACCAGCTTCTCCACCTCGCCTCTTCCCACCCCCGCCGCCGCCACCTCCTCCTCCTCGCCTTTCTCGCAGCTTCCGCCACTCTACTCGTCGCCTTACGCGGCGCCGGGCATGGCTGGGCCGATGGGCCTGAACCAGCTCGGCCCGGCCCAGATCCAGCAGATCCAGGCCCAGTTCATGTTCCAGCAGCAGCAGAGGGGCCTGCACGCGGCGTTC…	MAAAIDMYKYFNAHQIASSSPSDQELAKALEPFITSASSSPYHRYSSSPSMSQDSYMPTLSYTSFSTSPLPTPAAATSSSSPFSQLPPLYSSPYAAPGMAGPMGLNQLGPAQIQQIQAQFMFQQQQRGLHAAFLGPRAQPMKQSGSPPLAPAQSKLYRGVRQRHWGKWVAEIRLPKNRTRLWLGTFDTAEDAALAYDKAAFRLRGDMARLNFPALRRDGAHLAGPLHASVDAKLTAICQSLAGSKNGSSGDESAASPPDSPKCSASTEGEGEEESGSAGSPPSPTLAPPVPEMAKLDFTEAPWDETETFHLRKYPSWEIDWDSILS*	327	35.127	6.45	TTGGTCCTTTTTTCTAGGTTATATAAAAGTTGCATAACAAATCTCTTCCCTATACCGCTGGTTATAACACAAAAGTCCATCTTAACCCATTTTATACAAAACATTTGACACAAAAACCTGAACTTGTGTAAGTTGTAGCTGTTATAGCATCTCTCTCTCTCTCTCTCTCATCACAGATAAGTGATCCGATACTTTTGCTCATAAGATATTTATATAACATATTTGATACAAAGTTATTGTTCGAACTTCAAATATCTAAAGTAAGCACATAACAAATACTTCCTACTTTTGAAATTGAAAGTTGGTTTAGCTTTGTAATGAGACAAACTTGTCAAACTATGATCCAATTTATAGAAATACTAATATCTATAATATCAAATAAATGCACTATCAAAATAT…
Sspon.004A0019710	SsDREB58	Chr4A	57958028	57958556	-	TAAGAGGAGGGTCTGGCTGGGCACCTTTGAGACTGCTGAGGAGGCAGCGAGAGCATATGACGAGGCTGCCGTGCTGATGAGCGGCCGCAACGCCAAGACCAACTTCCCAGTCCAAAGGAGCAGCACAGGGGAGCCTACCCCAGCTGCGGGAAGGGACGCTCGCGCCGGCAGCGGCTCCTCTACCGCCAACCTGTCCCAGATTCTCAGTGCGAAGCTCCGCAAATGCTGCAAGGCGCCATCGCCGTCCCTGACCTGTCTCCGCCTTGACCCTGAGAAGTCCCACATCGGTGTTTGGCAGAAGCGCGCAGGAGCCCGTGCTGACTCCAACTGGGTCATGACCGTGGAGCTCAACAAAGGTGCAACATCCACTGATGTTGCATCACAGTCCACATCAGCAAC…	ATGGCCTGGCGCTGGGCGCTGGGCGCTGCTGGCTCCATCCACTCCACGCACGAGAAAGCTAAGAATCTCCACTCCAGGAAAATGGTACAGCCAAAGAAGTTTCGTGGAGTCCGGCAGCGCCACTGGGGTTCCTGGGTCTCTGAGATCAGGCATCCCCTCCTTAAGAGGAGGGTCTGGCTGGGCACCTTTGAGACTGCTGAGGAGGCAGCGAGAGCATATGACGAGGCTGCCGTGCTGATGAGCGGCCGCAACGCCAAGACCAACTTCCCAGTCCAAAGGAGCAGCACAGGGGAGCCTACCCCAGCTGCGGGAAGGGACGCTCGCGCCGGCAGCGGCTCCTCTACCGCCAACCTGTCCCAGATTCTCAGTGCGAAGCTCCGCAAATGCTGCAAGGCGCCA…	MAWRWALGAAGSIHSTHEKAKNLHSRKMVQPKKFRGVRQRHWGSWVSEIRHPLLKRRVWLGTFETAEEAARAYDEAAVLMSGRNAKTNFPVQRSSTGEPTPAAGRDARAGSGSSTANLSQILSAKLRKCCKAPSPSLTCLRLDPEKSHIGVWQKRAGARADSNWVMTVELNKGATSTDVASQSTSATTAPPATPMDDEERIALQMIEELLSSSSPASPSHGDDQGRFII	229	24.941	9.88	AATTATTATAGTGGATTATTGTTGGTTAAAGTGAGAAATGCTTGCAATCTCAAAAGGCAGGTCTCAACCGGATTATAGGATTATTACAATCTAAATTTTTTATTATAAACAATCCACCTATAATCTAACATGTTTTGTTTCCAATTAGATTAATAACTAATAATCACACAGCGGATTCAAACAGAACCTTAGGTGTCCTGACAAAACAAATGCATCAAGATTGTACTTTTGTTTCTCTTAGAAAAGTAGTTTGATGAACCCCTATGCCTTCCTCGAGATTACTTGGTTAGCCTATCCCCTACAACGAAAATTTTCTTCTTGTCTTCTCCTATAAAAGTTTGGTTGGGTTGGTCATTCTCTTGGACCAAATATTAGACCGGTTAACATTCTTCTCTTTCT…
Sspon.004B0002830	SsDREB59	Chr4B	6301920	6302903	+	CCTAATGGCCGCAGCCATCGACATGTACAAGTACTTCAACGCACACCAGATCGCCTCCTCGTCCCCCTCGGATCAGGAGCTCGCGAAAGCACTCGAGCCTTTTATAACGAGTGCTTCCTCCTCCCCCTACCATCTCTACTCGTCCTCTCCATCCATGTCCCAAGATTCTTACATGCCTACACCCTCTTACACCAGCTTCTCCACCTCGCCTCTTCCCACCCCCGCCGCCGCCACCTCCTCCTCGCCTTTCTCGCAGCTTCCGCCACTCTACTCGTCGCCTTACGCAGCGCCGGGCATGGCTGGGCCGATGGGCCTGAACCAGCTCGGCCCGGCCCAGATCCAGCAGATCCAGGCCCAGTTCATGTTCCAGCAGCAGCAGCAGCAGAGGGGCCTGCACGC…	ATGGCCGCAGCCATCGACATGTACAAGTACTTCAACGCACACCAGATCGCCTCCTCGTCCCCCTCGGATCAGGAGCTCGCGAAAGCACTCGAGCCTTTTATAACGAGTGCTTCCTCCTCCCCCTACCATCTCTACTCGTCCTCTCCATCCATGTCCCAAGATTCTTACATGCCTACACCCTCTTACACCAGCTTCTCCACCTCGCCTCTTCCCACCCCCGCCGCCGCCACCTCCTCCTCGCCTTTCTCGCAGCTTCCGCCACTCTACTCGTCGCCTTACGCAGCGCCGGGCATGGCTGGGCCGATGGGCCTGAACCAGCTCGGCCCGGCCCAGATCCAGCAGATCCAGGCCCAGTTCATGTTCCAGCAGCAGCAGCAGCAGAGGGGCCTGCACGCGGCG…	MAAAIDMYKYFNAHQIASSSPSDQELAKALEPFITSASSSPYHLYSSSPSMSQDSYMPTPSYTSFSTSPLPTPAAATSSSPFSQLPPLYSSPYAAPGMAGPMGLNQLGPAQIQQIQAQFMFQQQQQQRGLHAAFLGPRGQPMKQSGSPPLAPAQSKLYRGVRQRHWGKWVAEIRLPKNRTRLWLGTFDTAEDAALAYDKAAFRLRGDMARLNFPALRRDGAHLAGPLHASVDAKLTAICQSLAGSKNGSSGDESAASPPDSPKCSASTEGEGEEESGSAGSPPSPMLAPPVPEMAKLDFTEAPWDETETFHLRKYPSWEIDWDSILS*	328	35.253	6.24	CCCCATGCAATTGAAACACTTGCCGACAAGGTTGAGCGGCACCGGCTTTGACTGCTTGGGCGGCGTGCGCCTACGCCAACGACGACGACTCTAGACTTGGTGAAATCCATCAGCATTTGGCGGACTAGAGGTGTGCACCGGATGAGCAACCATGGAGGGAGGGCGCCGCTCGGCGGCGACTTGGTGGGGGCGAGGGGCCTGGGAGAATCCCTCCACCGGTGGGTGGCTGTAGCCGCCGCAGCCATGAAGCCCTCTGGGTTCCTCACGCGACGATGACGACGTGGGCGCCGACGGCGTCTTCCTTCCACCGCCACAGCCTTCCCCTTTCCCTCCGACGGCGGGGAACAGGGCTCCGAGCCGTAAGAGTCCTCGCAGTCGGAGAACGAGAGCCTCCCACCG…
Sspon.001A0020730	SsDREB6	Chr1A	57730605	57731306	+	ATGGTGAAGAACCCAGGCAGCAATGGCGTCCTCACGACGACCGCCTTTTCCGACAACAAGCTGGCCAGGCCGGAGAGCGGCGTAGGCGGCAAGGCAGCGGCGGCGAGGCCATACAAGGGGGTGCGGATGCGGAGCTGGGGGTCGTGGGTGTCGGAGATCAGGGCGCCCAACCAGAAGCGCCGGATCTGGCTCGGCTCCTACGCCACGCCCGAGGCCGCGGCGCGCGCCTACGATGCCGCGCTGCTCTGCCTCAAGGGCTCCGACGCCGTCCTCAACTTCCCAACCTCATCACCATCCTCGTCCGCGTCCTCCTCCCACCGGCGGCGTGCTGACAGGGACGACGACCCGGCTGCCGGCGGCGGCATGTCACCGAGGTCCATCCAACGCGCCGCGGCTGCG…	ATGGTGAAGAACCCAGGCAGCAATGGCGTCCTCACGACGACCGCCTTTTCCGACAACAAGCTGGCCAGGCCGGAGAGCGGCGTAGGCGGCAAGGCAGCGGCGGCGAGGCCATACAAGGGGGTGCGGATGCGGAGCTGGGGGTCGTGGGTGTCGGAGATCAGGGCGCCCAACCAGAAGCGCCGGATCTGGCTCGGCTCCTACGCCACGCCCGAGGCCGCGGCGCGCGCCTACGATGCCGCGCTGCTCTGCCTCAAGGGCTCCGACGCCGTCCTCAACTTCCCAACCTCATCACCATCCTCGTCCGCGTCCTCCTCCCACCGGCGGCGTGCTGACAGGGACGACGACCCGGCTGCCGGCGGCGGCATGTCACCGAGGTCCATCCAACGCGCCGCGGCTGCG…	MVKNPGSNGVLTTTAFSDNKLARPESGVGGKAAAARPYKGVRMRSWGSWVSEIRAPNQKRRIWLGSYATPEAAARAYDAALLCLKGSDAVLNFPTSSPSSSASSSHRRRADRDDDPAAGGGMSPRSIQRAAAAAAAAIDAGISADDRCSSSACVTTPTSASLSSTQGSTDHVQQEQHATTTSSAAASTGSPPEGRSCGRTWRRSPRPSSWIWWTPAPPRRSRRRGRSPRTTAS*	234	24.47	11.27	CATAATTAGTATCATTAGATAGATTATCGAATATACTTTTATAATAAACTTGTTTGGAGATATAAATGTTGCACGTTTTTTTTCTACAAAGCTGGTCAAAGTTGAGAAAGTTTGACCGGCACGTATTTCATAACGTCATCTATTTTGGGACGGAGGGAGTACATCGTAGTCAGCCAATATACGTACGTTGGGCCTTGTTTAGATACCAAAATTCACCTCCAAATTCCACTATACAAAAAGAAGATTCTCCATCACATCAAAATACCGGCACATGCATGAAGTACTAAATGTAGATGAAATCAAAAACTAATTACACAGTTTTGTTGTACTTGACGAGACGAACGTTTTGAACCTAATTAATCAATGTTTGGACAATTATTCCCAAATAAAAACAAAATT…
Sspon.004B0006810	SsDREB60	Chr4B	14246755	14247633	-	GGCTGAGCAGCCGCCACGACCCCATTCTCCTTCCCCGCCGGCGGTGCAAGTGCAACCGGGGCCGGCGGCGGCCTCGGCTTCGGGTCCAGCCTCGCCTCATTCTCCTTCTCCGGTGGCGCTGCTGCTGCTGCCGCATCAGGGCGACGGCGGTCCGTCGTCCGCGGCGGGGGCAGCATCATCAGTTGCCACGGCGCCGCCGCCGGCGATGGCGACCGCCACCGCGACGAGCCCGGGATCGGGGGAGCCGTCGCCGCGGTCGTCCGGGAAGCACGCATTCTACCGCGGCATCCGGTGCCGGAGCGGCAAGTGGGTGTCCGAGATCCGGGAGCCCCGCAAGGCGCGGCGGATATGGCTCGGCACGTACCCGACGCCCGAGATGGCCGCGGCCGCCTACGACGT…	ATGGCTGAGCAGCCGCCACGACCCCATTCTCCTTCCCCGCCGGCGGTGCAAGTGCAACCGGGGCCGGCGGCGGCCTCGGCTTCGGGTCCAGCCTCGCCTCATTCTCCTTCTCCGGTGGCGCTGCTGCTGCTGCCGCATCAGGGCGACGGCGGTCCCATCATCAGTTGCCACGGCGCCGCCGCCGGCGATGGCGACCGCCACCGCGACGAGCCCGGGATCGGGGGAGCCCACGCATTCTACCGCGGCATCCGGTGCCGGAGCGGCAAGTGGGTGTCCGAGATCCGGGAGCCCCGCAAGGCGCGGCGGATATGGCTCGGCACGTACCCGACGCCCGAGATGGCCGCGGCCGCCTACGACGTGGCGGCGCGCGCGCTGCGCGGCGCCGACGCCGTGCTCAAC…	MAEQPPRPHSPSPPAVQVQPGPAAASASGPASPHSPSPVALLLLPHQGDGGPIISCHGAAAGDGDRHRDEPGIGGAHAFYRGIRCRSGKWVSEIREPRKARRIWLGTYPTPEMAAAAYDVAARALRGADAVLNFPGAIASRAAPASASPADIRAAAAAAAAAAQLEYAQSPQGTAANHPSAAAAAQDHRRQHQQQHGVMMSGASATADDAASLYTTPQQQEIGGDEFMDEEAIFEMPQLLRNMAAGMMMSPPRLSPDTSDDSPDPSEAGESLWSYHDP*	279	28.821	5.63	CCGGTTAACATTCTTCTTTTTCTTTGTAGATAATGGTCACTTGACCAGGACTTCTTTGGCGGACATTGTGTATACATCCCCTTGCTGATAACTACTTTTATTTTCGATCTTCGACTACATTAGTCTTGTGTGCCATTGCATACAAAATGTAAGGAAAAAACAAACCTATTGGTAGGACATACACCCAACTGTTGACATCGTTTTTGGCACGTGTCAAGATGATCAGAAGGGGCTAATCAGCAGAGGAAAAATTACTGTGTAGGTTGATAGCCAATGAAAATGAGCTTGTAAAGAAGGCTGCCTATGAGTGGTGGTGGTGTATGGAGAAGTTAATTCAAATTGAAGTGTTGCCGATAAGGTTAAGGATATTATTACCGATGCCGATGAAAGAAGACTTGA…
Sspon.004B0007530	SsDREB61	Chr4B	16100547	16103013	-	ATGGAAGAAGAGCGAGCACTGTCCCCGGTGTCCGATGCCTGCACCACCTGCAGCAGCTCCGGCGGCACCGGCCCCAACTCCCCAATCGCTTCGTCGTCGCAGTCTTTGGACGACACCAGCGGCGGCGGCGCCGGCGGTTCGAGCAGCCGGAAGCGGCCGCGCCGGGAGCTGAAGCACCCAACGTACCGCGGCGTGCGCATGCGCGCGTGGGGCAAGTGGGTGTCCGAGATCCGGGAGCCCCGCAAGAAGTCGCGCATCTGGCTGGGCACCTTCGACACCCCCGAGATGGCGGCGCGCGCGCACGACGTCGCCGCGCTCGCCATCAAGGGCCGCGCCGCGCACCTCAACTTCCCGGAGATGTCCCACGAGCTGCCCCGCGCCGCATCGGCGGCACCCGAG…	ATGGAAGAAGAGCGAGCACTGTCCCCGGTGTCCGATGCCTGCACCACCTGCAGCAGCTCCGGCGGCACCGGCCCCAACTCCCCAATCGCTTCGTCGTCGCAGTCTTTGGACGACACCAGCGGCGGCGGCGCCGGCGGTTCGAGCAGCCGGAAGCGGCCGCGCCGGGAGCTGAAGCACCCAACGTACCGCGGCGTGCGCATGCGCGCGTGGGGCAAGTGGGTGTCCGAGATCCGGGAGCCCCGCAAGAAGTCGCGCATCTGGCTGGGCACCTTCGACACCCCCGAGATGGCGGCGCGCGCGCACGACGTCGCCGCGCTCGCCATCAAGGGCCGCGCCGCGCACCTCAACTTCCCGGAGATGTCCCACGAGCTGCCCCGCGCCGCATCGGCGGCACCCGAG…	MEEERALSPVSDACTTCSSSGGTGPNSPIASSSQSLDDTSGGGAGGSSSRKRPRRELKHPTYRGVRMRAWGKWVSEIREPRKKSRIWLGTFDTPEMAARAHDVAALAIKGRAAHLNFPEMSHELPRAASAAPEDVRAAAALAAAMETRESVAPPASSDSIHGARNEDNEEPAPSSSSGNDADDSAQSEEPAAPPSEHSMLADGHILDLALFELPDVLLEFGFALPPPLTSSVAALGALTTKRGERDMRAIPQYPGTARQPGHTLGSLFASLSYPLQHQYVHLCSSRPE*	289	30.523	5.89	AGAGGCAGGGCCATGTTGCTGTCTCATTGCGAAGCCAAAGGCCATGTGTCAATGACAACGTCATGCGACCATGCATGCCACTGCTCACAAATAGTATTTTTTTTATGATTAATGGTCAGAGTTAATGGTCGACGATCGATCCGGAGTCAATTTCTGGAACATGTTTTTTTTATGAAAAAAAAGAAGAGATTCGATCGATCGATGTGGTATCCCTCCACGATCTTCAATTCTGTCAGGGTTACCCATGGCTAAGCAACAGTGCAGCGATACTGTTGCATACACGCAGAATAAATAAGAAGTTAATAGGTAGGCATGTGATGTGAGTAGTAGTAGACTAGTAGTACATGTACGCCTGCTGGCTGGCTGTTGCGTTTTGGCCTACTACTGGCTATGCTTTTC…
Sspon.004B0008660	SsDREB62	Chr4B	18433325	18434566	-	TGGAGCCGGTGGGCAGGAGCGGGGACGGCGGCGGTGGTGGCCGCGGGAGGGGCTGGAAGGGGAAGGGCGTGACCTCGGGCTCCGCCGCGGGGAGGCAGCTGGCGCCAGTTTTAGAAGACGCGCCGGCGGCCGCATTGCTCCGGCCCCTGAAGAAGATCCGCAGCCCGGACCGCCGCCTCAACCGCTCCCTGTCCTCGCTCTCGTCGGCTCCGCCTTCCCCTGACTCGTCCTCTGTCTCCAACCCCATGTCGCCGCCATCGACGCGACACATATTTCCGTTCGCGTACGATCAGGCTCCGGCGGCATCGACGGCGGCGGTGGCGTCGGCGTCCACGGCTGGGTCGCCAAGGCTTCTGCCGCTGCTGCAATACTCCAGCGTGTTCCAGCAGCCTCCGCCGC…	ATGGAGCCGGTGGGCAGGAGCGGGGACGGCGGCGGTGGTGGCCGCGGGAGGGGCTGGAAGGGGAAGGGCGTGACCTCGGGCTCCGCCGCGGGGAGGCAGCTGGCGCCAGTTTTAGAAGACGCGCCGGCGGCCGCATTGCTCCGGCCCCTGAAGAAGATCCGCAGCCCGGACCGCCGCCTCAACCGCTCCCTGTCCTCGCTCTCGTCGGCTCCGCCTTCCCCTGACTCGTCCTCTGTCTCCAACCCCATGTCGCCGCCATCGACGCGACACATATTTCCGTTCGCGTACGATCAGGCTCCGGCGGCATCGACGGCGGCGGTGGCGTCGGCGTCCACGGCTGGGTCGCCAAGGCTTCTGCCGCTGCTGCAATACTCCAGCGTGTTCCAGCAGCCTCCGCCG…	MEPVGRSGDGGGGGRGRGWKGKGVTSGSAAGRQLAPVLEDAPAAALLRPLKKIRSPDRRLNRSLSSLSSAPPSPDSSSVSNPMSPPSTRHIFPFAYDQAPAASTAAVASASTAGSPRLLPLLQYSSVFQQPPPPPPQQPLQHQQVISFGSSEQPHQQFGAASAAAPLFPPQLLAPEVQQQMLLRYWSEALNLSPRGFRGGAVPPALYQQLLLRAPGRPTKLYRGVRQRHWGKWVAEIRLPRNRTRLWLGTFDTAEDAAMAYDREAFKLRGENAKLNFPDLFLGKGHVGGSGRTSASTAASCSSSSSSAPPTPDENQTKQAQQHDGELPCNSEAKPLLPETEQAKGSEPEPNPQLQSADQQGGDGNTVMFQPSVAPGGVWGPADEAWFSAWGPGSSVWDY…	414	44.148	9.19	GCTGCTGGTAAAAAGTAAAAGATATACAATATGACACATCTAAAAGTAGACAAGATGGCCGGCTTAGTTCTGCTTGTCACTTAAATTGTCACGATACATGCAAACAAAAGTAGCTGATCTAGCTCAATTGGGCGGAGCTCGACTCGACTTAATATTCCTCTACTTTAGTTTGTCTGAGCGTTGCTACTTTTTGCCGCATAACGAAAGACACTTTGTAGCGTACATGAGCATCTTTTGGATTCTTCGACGTTTCAAATGGTGCCTTTTTACGGTTGACCGTTACGTTAGTTCCTTTCTCCCAACTAATGGGATGTTATGTACGATATATCTATTTATTCGTATCAATAAATTTAGAAAATAGTTGCTTAATATGTGATCTTAGCTTATACCTCTTTTTAT…
Sspon.004C0007710	SsDREB63	Chr4C	17241823	17242695	-	TCATGGCTGAGCAGCCGCCACGACCCCATTCTCCTTCCCCGCCGGCGGTGCAAGTGCAACCGGGGCCGGCGGCGGCCTCGGCTTCGGGTCCAGCCTCGCCTCATTCTCCTTCTCCGGTGGCGCTGCTGCTGCTGCCGCATCAGGGCGACGGCGGTCCGTCGTCGGCGGCGGGGGCAGCATCATCAGTTGCCACGGCGCCGCCGCCGGCGATGGCGACCGCCACCGCGACGAGCCCGGGATCGGGGGAGCCGTCGCCGCGGTCGTCCGGGAAGCACGCATTCTACCGCGGCATCCGGTGCCGGAGCGGCAAGTGGGTGTCGGAGATCCGGGAGCCCCGCAAGGCGCGGCGGATATGGCTCGGCACGTACCCGACTGCCGAGATGGCCGCGGCCGCCTACG…	ATGGCTGAGCAGCCGCCACGACCCCATTCTCCTTCCCCGCCGGCGGTGCAAGTGCAACCGGGGCCGGCGGCGGCCTCGGCTTCGGGTCCAGCCTCGCCTCATTCTCCTTCTCCGGTGGCGCTGCTGCTGCTGCCGCATCAGGGCGACGGCGGTCCGTCGTCGGCGGCGGGGGCAGCATCATCAGTTGCCACGGCGCCGCCGCCGGCGATGGCGACCGCCACCGCGACGAGCCCGGGATCGGGGGAGCCGTCGCCGCGGTCGTCCGGGAAGCACGCATTCTACCGCGGCATCCGGTGCCGGAGCGGCAAGTGGGTGTCGGAGATCCGGGAGCCCCGCAAGGCGCGGCGGATATGGCTCGGCACGTACCCGACTGCCGAGATGGCCGCGGCCGCCTACGAC…	MAEQPPRPHSPSPPAVQVQPGPAAASASGPASPHSPSPVALLLLPHQGDGGPSSAAGAASSVATAPPPAMATATATSPGSGEPSPRSSGKHAFYRGIRCRSGKWVSEIREPRKARRIWLGTYPTAEMAAAAYDVAARALRGADAVLNFPGAIASRAAPASASPADIRAAAAAAAAAAQLEYAQSPQGTAANHPSAAAAAQDHRRQHQQQHGVMMSGASATADDAASLYTTPQQQEIGGDEFMDEEAIFEMPQLLRNMAAGMMMSPPRLSPDTSDDSPDPSEAGESLWSYHD	291	29.736	5.89	TTTGATGCGACGGAGAATCTTGTAAAATTTTGGAAGTTTGAAGGATCTAAACACACCATAATTTTATTTTCTTTTTCTTTTTCTTTTTTCAAGTCATGACCATATTATGTGACGCTCTGGATCGGAGCGTTTTCCGGATAACGCATGGTTCTCTACCTAGGCCTTGTTTAAATTCCAGAATTCACCCCCAAATTCTACTATGTAAAAAGAAGATTCTCCATCACATCAAAATATCGGCACATATATGAAGTACTAAATGTAGATGAAATCAAAAACTAATTGCACAGTTTTGTTGTACTTTGTGAGACGAACATTTTAAGCCTAATTAATCAAAATTTAAACAATTATTACCACTAAAAAACAAAAGTGCTACAGTGCTCAAGGTGGCACTGTGCAAAT…
Sspon.004C0007720	SsDREB64	Chr4C	17297735	17298415	+	ATGGACGCCGGATCCTTGAGCGACTACTCCTCTGGGACGCCGTCCCCTGTCGGCGGCGGCGCGGGCGGTGACGACGGCTCCTCCTCGTCGTACATGACGGTGTCGTCGGCGCCGCCCAAGCGGAGAGCCGGGCGGACCAAGTTCAAGGAGACGCGGCACCCCGTGTACAAGGGCGTGCGGCGGAGGAACCCCGGGAGGTGGGTCTGCGAGGTGCGGGAGCCGCACGGCAAGCAGCGGATATGGCTCGGGACCTTCGAGACCGCCGAGATGGCGGCGCGCGCGCACGACGTCGCCGCGCTCGCGCTGCGGGGGCGCGCCGCCTGCCTCAACTTCGCCGACTCGCCGCGCCTCCTCAGGGTGCCGCCGATGGGCTCCGGGCATGACGAGATACGCCGGGCG…	ATGGACGCCGGATCCTTGAGCGACTACTCCTCTGGGACGCCGTCCCCTGTCGGCGGCGGCGCGGGCGGTGACGACGGCTCCTCCTCGTCGTACATGACGGTGTCGTCGGCGCCGCCCAAGCGGAGAGCCGGGCGGACCAAGTTCAAGGAGACGCGGCACCCCGTGTACAAGGGCGTGCGGCGGAGGAACCCCGGGAGGTGGGTCTGCGAGGTGCGGGAGCCGCACGGCAAGCAGCGGATATGGCTCGGGACCTTCGAGACCGCCGAGATGGCGGCGCGCGCGCACGACGTCGCCGCGCTCGCGCTGCGGGGGCGCGCCGCCTGCCTCAACTTCGCCGACTCGCCGCGCCTCCTCAGGGTGCCGCCGATGGGCTCCGGGCATGACGAGATACGCCGGGCG…	MDAGSLSDYSSGTPSPVGGGAGGDDGSSSSYMTVSSAPPKRRAGRTKFKETRHPVYKGVRRRNPGRWVCEVREPHGKQRIWLGTFETAEMAARAHDVAALALRGRAACLNFADSPRLLRVPPMGSGHDEIRRAAAVAAEQFRPAPDHQGNVAAEEAADTTPLDALPSATQSVDDHPYCIIDDRLDFGMQGYLDMAQGMLIDPPPMAGSSTSGGDDDDDGEVKLWSY	226	24.142	5.35	AGAGCCAGGGAGGCATGGGCTTCAGGGATTTTACGCTCTTTAACCAAGCAATGTTGGGAAACATAAGGATGGAGGCTAATCATGAGGCCGGACTCGTTGTGTGCTCGGGTACTGAGGGGGAAGTATTTCCCTAATGGTGATTTCCTCTTAGCTACTAAAAGGACACAAAGTTCGGAGACTTGGCGTTCTATCCTCCAGAGGCGAGATGTGTTGAACCGTGGCTTGATAAAGAGAATTGGTCCCGGTAAGACAAACATATGGGAGGAGAATTGGATCCCCGGCTTGAGATCACTTCGGCCACTGGTGCGGCCGCCCACAGCGCGGGCAGAGGTGGTCAGGGATCTCTTTGTCCTTGGGACACGTGTGTGGAATGAAGAGTTGGTGCATAAGTCTTTCATG…
Sspon.004C0020360	SsDREB65	Chr4C	65413680	65416531	-	GCGGTTCCATTCAACACCACCACCTCCAGCATCGCACTCCTTCCTCTCCCCTATCGGCAGGGACTGCCACGCGACATGGTGGCGCGACAGGCACAACATGACCTAGCGTGGCAACGTGGGTGTGGCACCACGCCGACGATGTAACATAGGCAGGCACGGGGTACTAGGGCGAGCATGGTGCAATGCTACATGGCTACACAGGTAAGATGGGCATGTGTGGTTTATCGAGATGACGACCAGGTTTAGGGAGCTGAATGTGCAATTTGGAAGTAGCCACAACCAGAATTTTAGACTTCTCCTAGTGATGTGGGCTTTTCCTAGTGTTTTTAGCATTCAAAATTTAGTATAAACTTTCCCTACCAAATGTCTCCTAGCGAGGACTCCCATGTGCTATGACTA…	ATGGTGGCGCGACAGGCACAACATGACCTAGCGTGGCAACGTGGGTGTGGCACCACGCCGACGATGGCGAGCATGGTGCAATGCTACATGGCTACACAGACGTCGCTCCGGGCAGCGTCCTTGTTTGTTGAGCTGTCACGCTCTCACTCGTCGTCGTCCTCCACCGCTCTCTACTCTCTCGTCTCATCTCATCGCAGCGGCCGGCAGCACCTGGCTAGCTCACCTCGCACAAGTAGCCAAGCCAAGAAAGTTCCAGCCTTCCGACCCACACCTCGATCGATCGCCATTGCCATCGATCGCTTTGTAGTAATGCCGGAGGGAGAGGTGTCCAGCCCGGCGTCGTCCGGGGGCACGTCGATCTCGCCGCCGCCGTCGCCCGGCGGCGCGAGGCTCCGCGGC…	MVARQAQHDLAWQRGCGTTPTMASMVQCYMATQTSLRAASLFVELSRSHSSSSSTALYSLVSSHRSGRQHLASSPRTSSQAKKVPAFRPTPRSIAIAIDRFVVMPEGEVSSPASSGGTSISPPPSPGGARLRGGGGGADHQKRARERDTDGGGPHPSYRGVRMRAWGKWVSEIREPRKKSRIWLGTFPTPEMAARAHDAAALVVKGPSAVLNFPDMAAALPRPASASPRDVQAAAARAAAMEPAALLPVPAAGAALQLQPAAPPAAGQQQDEELEAIVELPRLDEDYVVTTFGATPCLSSFVHDVAMPWCDDTVWVDDAAGGGYVAAQHDDLFGLDGDHGWAQSVGALLWNL	352	37.083	7.49	GGCCGAGAAAGGAGGGGCACGGCCCGCTACGATAAAAACTATTTTTTCTTTTTATTTTTCAAATAAACAGCCCCCATTTCTCCCATTTTGAGCATCAAAAATTCATTTTCAAAAGTTGATCCAAAAACAAAAGTTGTCCAAAATTTAATTCTCTACAACATTGCTTTATGGCACATTTTGAAATTCTAAATAGATTTTGAAATGGGGATTCAAAGTTCATTTTAATTCAAAAACTCATTTTAGGTTATTTTTAAAAGCAAAATTTGAGAACCTTTTGAATACAAAACTTGCTCCAAAATGTTGGCTAAACATTTCTAAGTTGTTTCTCTACTCCAATAAACACATACAAGGCATGACAAGCATCAACATAACCTTAAATCTATTGAAATAAAACATTAC…
Sspon.004D0004690	SsDREB66	Chr4D	9134823	9137518	-	CTGCGCGGCACCCCCGCCGCGCATGTTACTGGGTACGGCGGCGCGGAACCTGGTACGCGCTCCACCTGGCAACCGGCTCCGCTCCATCGGCGTGGTTTCTCACTACTGTGCTCTGCGTGCGCGCGGTGCAGGTGCCATTGAGCCTTGCGAGCTCGTGTCGTACGGCCGGGGACGACTGTCGACTGGGAGCGCGCACGATGGATCTCGGTGGTCGAATCTGGCATGTACATTGTCTGTTTCGCTGAGGGCATGTTTAGTCTCCGAAAATTTTTGAAAAATGTTACTGTAGCAATTTCGTTATTATTTGATAAATATTATCCAATAATAGACTAATTAGGCTTAAAAAATTCGTCTCGTGAATTTCGTCTAAATTGTGTAATTCGTTTTATTTTTTATTTA…	CTGCGCGGCACCCCCCGCCGCGCATGTTACTGGGTACGGCGGCGCGGAACCTGGTACGCGCTCCACCTGGCAACCGGCTCCGCTCCATCGGCGTGGTTTCTCACTACTGTGCCATTGAGCCTTGCGAGCTCGTGTCGTACGGCCGGGGACGACTGTCGACTGGGAGCGCGCACGATGGATCTCGGTGGGATGGGCGGTGCACAGTGCGCGTTCCTGTGCGTAGTCAACTCGTCTGCTCTAGCTGGCGCGGCCATGTACACAGACGTCGACGACTATGCTGCTGGCTGCTGCAGTGCTCTGCAGCTGCTCATAGCTGCTGAAGTGCCGATCCACGCTCGATCGAGTAAACTTGAAGCATACAGCCTGTCGCCGGGGGCAATAACCCGCGCTGCTCGATGG…	LRGTPRRACYWVRRRGTWYALHLATGSAPSAWFLTTVPLSLASSCRTAGDDCRLGARTMDLGGMGGAQCAFLCVVNSSALAGAAMYTDVDDYAAGCCSALQLLIAAEVPIHARSSKLEAYSLSPGAITRAARWPLTCCVRDMVKGAQLQDAAVDGAAGNAVAARQGTGAPAGCGGGGKRQYKGVRMRSWGSWVSEIRAPNQKTRIWLGSYSTAEAAARAYDAALLCLKGSAADLNFPVHLPFHIPAAAMSPKSIQRVAAAAAANATCSPLQAGATAGAAAPYSASTAANDGATPPCISYGDASSGVSSPETGNTDLCYDGMDMAGDADFAALADIEAFFQSPKCMEYGMMDPCSTFFAPAPMATDAANEWEEEGEINLWSFSSLN*	386	39.869	5.7	CTTGCCCGGTTACGCTGCTCGACTGCCCGCCTCAGGCCACCACAAGTGCATATGCCTCGAGCTAGCGTAGTCCTGCCAAACGTTGCTCATGCTTTGCACCTGCCTAGCGCCCACGCGTCGGCCCATCGCCCTGACCTTAACCTAGACTCCGCGTGACGTGGTTGTGGCCACCCCCGCCCTCGCTTGCCGGCGCACCCTTGACCCTAGCACCCATCTCCACCTGGCACATCCACACCCACCCCACTACTGTGACACAAAGAAGAGGGAGGAACTGACGGACACTCACGCCAATGGAGAGGGACAAGTTCGACCTGAATCTAGGGAGAATATGGGAATAACTCCAACCCCGGTGTCTCCGAACAAAACACCATGATGATGTGGGATATCCACCTAGTAGCT…
Sspon.004D0004710	SsDREB67	Chr4D	9170731	9172855	+	GGGCGGTGCACAGTGCGCGTTCCTGTGCGTAGTCAACTCGTCTGCTGTTCGTTCACGGTCGAAAGTAATTTAGCACATGGTTAACTAAGACCCTGGGTGATGATGGCCCTGATGGGTGTGTTCGCTCTCGATCTAGAATGCAAGGTGTGTAGACTTTTTCCTCAGGTTGTCTTGCGTATAGCTAGCTGGCGCGGCCATGTACACAGACGTCGACGACTATGTGTCGTGTAGCTAGGCAGTTGAACGTGCTTCTCGATTTGGACGTGGTTAGTGCGACGAGGTGTCGAGGTGATGACTGATTAGTTGGGAGTAGTCACCATCTATGTGTACTAGTTCAGTAAATTGTCAGGAAAGCAGTGTACAGATTTCAAGCTTCAAAACTTGTCTCAGCACTGCCAG…	ATGGGCGGTGCACATCAACTCGTCTGCTGTTCGTTCACGCTAGCTGGCGCGGCCATGTACACAGACGTCGACGACTATGCTGCTGGCTGCTGCAGTGCTCTGCAGCTGCTCATAGCTGCTGAAGTGCCGATCCACGCTCGATCGAGTAAACTTGAAGCATACAGCCTGTCGCCGGGGGCAATAACCCGCGCTGCTCGATGGCCGCTGACATGCTGCGTTCGCGACATGGTGAAGGGCGCGCAGCTTCAGGACGCGGCGGTCGACGGCGCCGCTGGCAATGCGGTGGCGGCGAGGCAGGGCACCGGCGCCCCGGCGGGCTGCGGCGGCGGCGGCAAGAGGCAGTACAAGGGCGTGCGGATGCGGAGCTGGGGCTCCTGGGTGTCGGAGATCCGGGCGCCC…	MGGAHQLVCCSFTLAGAAMYTDVDDYAAGCCSALQLLIAAEVPIHARSSKLEAYSLSPGAITRAARWPLTCCVRDMVKGAQLQDAAVDGAAGNAVAARQGTGAPAGCGGGGKRQYKGVRMRSWGSWVSEIRAPNQKTRIWLGSYSTAEAAARAYDAALLCLKGSAADLNFPVHLPFHIPAAAMSPKSIQRVAAAAAANATCSPLQAGATAGAAAPYSASTAANDGATPPCISYGDASSGVSSPETGNTDLCYDGMDMAGDADFAALADIEAFFQSPKCMEYGMMDPCSTFFAPAPMATDAANEWEEEGEINLWSFSSLN*	320	32.798	4.69	GCGTACGAGACCGGCACCGCGAGGAGCCAGGCCGAGTCGGCGAAGTTGAGGCACGCGCCCGCGCCGGCGATGGCGAGCATGGCGGCGTCGTGCGCGCGCGCCGCGGCCTCGGCGGTGTCGAATGTGCCGAGCCAGAGCCTGCAGCCGCGCCTCCCGGGCACGCGCACCTCGCACACCCACCGCCCGGCGTTGCCGCGGCGCCGGACGCCACGGAACACCGGGTGCCGCGTCTCGCGGAACTTGGTCCGCCCCGCCGGCCGCTTCGGCGGCGACGTCCACACGGTCTGGTGCTCCGACGAGGTCGAGGGCGAGGGCGAGGCCGACGGCCAGCTGCTCGCCGCCGAGCCCGACGACTCGGTGCTCATCTCCTTCTTGATCGGGCACATCTTGTTCTAGATC…
Sspon.004D0005260	SsDREB68	Chr4D	10540570	10575433	+	CATGTCGTCGGCGGCGGCGGAGCAGATCCCATCCCCACCCACCTACAGGTTCCGGCCTAAGAAGCGCGAGCTCGTCGAGTTCTACCTCCTCCCGCGCGCCCGTGGCCAGGACCCATTCCCCGGCGTCATATTCGAGGACGACGCGGCGGGGAGCACGCTGCCCTGGGATCTCTTCGAACGCCACGGCGTGGGGAGCGAGGATGAGGCCTACTTCATCGTGCGCACCAACGAAGCCAAGAAACCCGGCGCCCGCCAGGATCGCGCCTGCGATGGCGGCGTCGGGACATGGAAGAAACAGAGCAGCGTCGAGAAGTCCCTGCGCGTCCGCGGCGAGAGGATCAGGGTCCACGTCAGCAACCTCAACCTGCACATGGGCAAGGGCAAGAACAGCGGCAGCGT…		MAAAIDMYKYFNAHQIASSSPSDQELAKALEPFITSASSSPYHRYSSSPSMSQDSYMPTPSYTSFSTSPLPTPAAATSSSSPFSQLPPLYSSPYAAQGLAGPMGLNQLGPAQIQQIQAQFMFQQQQRGLHAAFLGPRAQPMKQSGSPPLAPAQSKLYRGVRQRHWGKWVAEIRLPKNRTRLWLGTFDTAEDAALAYDKAAFRLRGDMARLNFPALRRDGAHLAGPLHASVDAKLTAICQSLAGSKNGSSGDESAASPPDSPKCSASTEGEGEEESGSAGSPPSPTLAPPVPEMAKLDFTEAPWDETETFHLRNCVRPVSCWDETIE	326	35.036	6.45	TCCGTCCTCCCACAAGTTGGGCAAGAGGGCAAACACTGTTCATTGAGCGAGGCGAGCCGGACGCACCAAAAGGCAAAAGCGATGTTTTGTCCGCTTTCCCGGGATCTCGGACTCGGTCGATCCCAAGCAAGTGGCCGTTTCGTTTTGGGCAGAACACAAGTGGCAGGCAGCAGGACTGTGGGAGTGGGATCGGGACTGCGGCGACTCATTCGCCGCACGCGGTTCAGGTGCGGGAGCTTCCTGGCTGCCGCTGCCCGCTTTGTGATACCGATACCGTGGGTGGTTTCAGTATCGCGGCTCACAAAATGTTGCCATCGCGAGCCGCGAGGCCTCCAGGAGCCGAGATGGTGTTGGCAAGGAATACTTTTCTCTTCATTCACAGTTGATTGTATGTGTGTG…
Sspon.004D0011120	SsDREB69	Chr4D	22816618	22817865	+	GATGGAGCCGGTGGGCAGGGGCGGGGACGGCGGCGGCGGTGGCCGCGGGAGGGGCTGGAAGGGGAAGGGCGTGACCTCGGGCTCCGCCGCGGGGAGGCAGCTGGCGCCAGTTTTAGAAGACGCGCCGGCGGCCGCATTGCTCCGGCCCCTGAAGAAGATCCGCAGCCCGGACCGCCGCCTCAACCGCTCCCTGTCCTCGCTCTCGTCGGCTCCGCCTTCCCCTGACTCGTCCTCTGTCTCCAACCCCATGTCGCCGCCATCGACGCGACACATATTTCCGTTCGCGTACGATCAGGCTCCGGCGGCATCGACGGCGGCGGTGGCGTCGGCGTCCACGGCTGGGTCGCCAAGGCTTCTGCCGCTGCTGCAATACTCCAGCGTGTTCCAGCAGACTCCGCC…	ATGGAGCCGGTGGGCAGGGGCGGGGACGGCGGCGGCGGTGGCCGCGGGAGGGGCTGGAAGGGGAAGGGCGTGACCTCGGGCTCCGCCGCGGGGAGGCAGCTGGCGCCAGTTTTAGAAGACGCGCCGGCGGCCGCATTGCTCCGGCCCCTGAAGAAGATCCGCAGCCCGGACCGCCGCCTCAACCGCTCCCTGTCCTCGCTCTCGTCGGCTCCGCCTTCCCCTGACTCGTCCTCTGTCTCCAACCCCATGTCGCCGCCATCGACGCGACACATATTTCCGTTCGCGTACGATCAGGCTCCGGCGGCATCGACGGCGGCGGTGGCGTCGGCGTCCACGGCTGGGTCGCCAAGGCTTCTGCCGCTGCTGCAATACTCCAGCGTGTTCCAGCAGACTCCGCCG…	MEPVGRGGDGGGGGRGRGWKGKGVTSGSAAGRQLAPVLEDAPAAALLRPLKKIRSPDRRLNRSLSSLSSAPPSPDSSSVSNPMSPPSTRHIFPFAYDQAPAASTAAVASASTAGSPRLLPLLQYSSVFQQTPPPPPPPQQPLQHQQMISFGSSEQPHQQFGEASAAAPLFPPQLLAPEVQQRMLLRYWSEALNLSPRGFRGGAVPPALYQQLLLRAPGRPTKLYRGVRQRHWGKWVAEIRLPRNRTRLWLGTFDTAEDAAMAYDREAFKLRGENAKLNFPDLFLGKGHVGGSGRTSASTAASCSSSSSSAPPTPDENQTKQAQQHDGELPCNSEAKPLLPETEQAKSSEPEPNPQLQSADQQGGDGNTVMFQPSVAPGGVWGPADEAWFSAWGPGSSVW…	416	44.464	9.19	AGTTTGTTTGGAGCTGGTTCCATTACTTTACTCAGAAGAAATCTTTGCTAGTAGAAGTATACGCGCTGATTTACTCAGAAGAAATCTTTGCTAGTAGAAGTATACGCGCTGATTTTTACGTCACGATGACGCGGAGGTACCCATGGTTCATCTAGGCTTGAAATCGGAGATTGACTGAGGTGTTACGATTGATAAACTGATACCGTGTCCCCGGTAGTTTTAGCTTGCTTATCTTCGAGCATTTGAATTTGACAAAATTTTGTATTTAGATTCGTGGACTCTGAAAGTACAAAATATTACAAACACAAAATCGGAAGATGCTATATAGAAAGTAAGTGATCCATTTTGAATTTTACTCTAAGGCCTCGTTTAGATCACCAAATCCATGTTTAGCACTGT…
Sspon.001A0021020	SsDREB7	Chr1A	60277068	60277868	-	ATGACTATGGCCATGGATCATAGGCAATGGTGCCGCCTTCACGCTACTGCCAGTACTCCGCCGCCACTAGGCGCCATGCAGTACGGAGAGCTAATCCACTCTCTAATAGCCACCCCAGTGCAAGCTGCTCCAATCATGGTGGACACCGAGCAGGGCCAAGCCATGGCTATCGTCGGCGCCAGCAGAAGCAGGTGCTACCACCTCATCACGCCGGCGCAGGCGGCTTGCTACTACCGCGTCGGCGGGCGCTTGGGACCGGCGCCGCGCCCGCGCGTGATGAAGCCGTACCGCGGTCTGGGCGCGCCGGCACCCTCCATGACGACGAAGCTGTACCGCGGCGTGCGTCAGCGGCACTGGGGCAAGTGGGTGGCGGAGATCAGGCTGCCGCGCAACCGGACG…	ATGACTATGGCCATGGATCATAGGCAATGGTGCCGCCTTCACGCTACTGCCAGTACTCCGCCGCCACTAGGCGCCATGCAGTACGGAGAGCTAATCCACTCTCTAATAGCCACCCCAGTGCAAGCTGCTCCAATCATGGTGGACACCGAGCAGGGCCAAGCCATGGCTATCGTCGGCGCCAGCAGAAGCAGGTGCTACCACCTCATCACGCCGGCGCAGGCGGCTTGCTACTACCGCGTCGGCGGGCGCTTGGGACCGGCGCCGCGCCCGCGCGTGATGAAGCCGTACCGCGGTCTGGGCGCGCCGGCACCCTCCATGACGACGAAGCTGTACCGCGGCGTGCGTCAGCGGCACTGGGGCAAGTGGGTGGCGGAGATCAGGCTGCCGCGCAACCGGACG…	MTMAMDHRQWCRLHATASTPPPLGAMQYGELIHSLIATPVQAAPIMVDTEQGQAMAIVGASRSRCYHLITPAQAACYYRVGGRLGPAPRPRVMKPYRGLGAPAPSMTTKLYRGVRQRHWGKWVAEIRLPRNRTRLWLGTYDTAEEAALAYDGAAFRLRGDAARLNFPELRLGGRHLAPPLHPTVDAKLQAVTSAPATASPRPESPDIKNEQGCGSGSEASTTTMATADGAGLSPSSTGSSSLAAKATPLPDMQELDFSEAPWEEADG	267	28.612	8.74	CGGCACATGCATGGAGTACTAAATGTAGATGAAATCAAAAACTAATTGCAAAGTTTAGTTGTACTTTGCGAGACGAATCTTTTGAGTCTAATTAGTCAATGTTTAGACAAAAATTCACAAATACAAACGAAATGCTACAGTACAAAATCTTGTACTATGCAGAATTTGCCTCTGCCGAATTGGCTCAACTAAACACGGCCCCAGTGAAATCCAAGCTTGAATCTCAAGCCATTTACCATGTCCGCGGCTGTGAGGCCTTGTTTAGATGGCAAACTTTAGAGGTAAAGTTTGCATAGTAAGTGTCCCGTCACACTGTAGTAATTTTGTTTTTATTTGGTAATAATTGTCTAAATATTGATTAATTAGACTTAAAATGTTCGTCTCGCAAAGTACAACAAA…
Sspon.004D0014630	SsDREB70	Chr4D	31056966	31057762	-	CACCAAACAGTTTCGCATGGCGGCAGCTTATTCTGGCACTTCCATGCATGAACAGCCACTCCGATGCATCACTACCCGGTGGCGCTGGCCCTGGCGCCTACTATATAAGAGCGCCGTGATCACCCGCGAATCCACACTGCACTTGCACCACCGGAGCGAAGCTAGCTACCTTCTCTCATCATCTGGCCGGGCATTACCACATTGTGAGCGCTCGATCGACCAGCCATGGAGAACCACCAGCAGCAGCAGCAGCCGGCCGCCGCCGCGAGCTCCCCGCAGTACCGGGGCGTGAGGCGGCGGAAGTGGGGCAAGTGGGTGTCGGAGATCCGTCAGCCGGGCACCAAGGTCCGCGTCTGGCTCGGCAGCTTCGACTCCGCGGAGGCCGCGGCCGTGGCGCAC…	ATGGCCACCAAACAGTTTCGCATGGCGGCAGCTTATTCTGGCACTTCCATGCATGAACAGCCACTCCGATGCATCACTACCCGGTGGCGCTGGCCCTGGCGCCTACTATATAAGAGCGCCGTGATCACCCGCGAATCCACACTGCACTTGCACCACCGGAGCGAAGCTAGCTACCTTCTCTCATCATCTGGCCGGGCATTACCACATTCCATGGAGAACCACCAGCAGCAGCAGCAGCCGGCCGCCGCCGCGAGCTCCCCGCAGTACCGGGGCGTGAGGCGGCGGAAGTGGGGCAAGTGGGTGTCGGAGATCCGTCAGCCGGGCACCAAGGTCCGCGTCTGGCTCGGCAGCTTCGACTCCGCGGAGGCCGCGGCCGTGGCGCACGACGTGGCGGCGCTG…	MATKQFRMAAAYSGTSMHEQPLRCITTRWRWPWRLLYKSAVITRESTLHLHHRSEASYLLSSSGRALPHSMENHQQQQQPAAAASSPQYRGVRRRKWGKWVSEIRQPGTKVRVWLGSFDSAEAAAVAHDVAALCLRGPRDAQLNFPGSAGWLPRPASTDPADIRAAAAEAAERVRREPALVGTAAAAAEPGSVPASASGRLDLAVGDEFDDDLASPRLWTEMAEAMLLDPPKWGPDGSDGSEGSGSQHWPQGSLWDGC*	259	28.07	7.94	TAAAACATTGCAACATGCATGTTTCGGAAATCTATTGCAATTCATTATTTCATGTGATGCTTATGTGTGCATAAAGATGATTGTGCTCATGATTTGCAAATGCTAATGCATGCTTAACACCTAGGGTGTTACACCATACTTCTTGCACCATTTGCATTGATCCTTGTCAACTTGGACATTATTGTTCTTCTGATGGTGATCATTCTGAGGGGCCTTCCCTTGTTTCTTAGAGAAGGAGCTACTATCCCACTGAGGTTTTCCTTGTGGTTTGACATTCTTGTTAAAGTTCTTCTTTTTATTGTCCTCCACATGGTTGACGGAGTCACCATGTGAGCTCTTAGGCCTCTCCTCTTCTTGCACACACATGGCAATGAGTTTCTCAATGTCCCATTTATCGGC…
Sspon.004D0020080	SsDREB71	Chr4D	61604429	61605535	-	ATGCAGTGCAACGTCGTAACAGACGTCGCTCCGGGCAGCGTCCTGGTTTGTTGAGCTGTCACGGTCCAACCACTAGGCAGCCACTACTAAAACCGCGCCCTCTTCTCTCTCAGCTCTCACTCGTCGTCGTCCTCCACCGCTCTCTACTCCCTCGTCTCATCTCATCGCAGCGGCCGGCAGCACCTGCCCTGGCCGGCTAGCTCACCTCGTACAAGTAGCCAAGCCAAGAAAGTTCCAGCCTTCCGACCCACACGCCTATCATCGCCCAGCTCGATCGATCGCCATTGCCATCGATCGCTTTGGTTGGGGGGTTTGTTGCATCGATCAGTAGTAATGCCGGAGGGAGAGGTGTCCAGCCCGGCGTCGTCCGGGGGCACGTCGTCCTCGCCGCCGCCATCG…	ATGCAGTGCAACGTCGTAACAGACGTCGCTCCGGGCAGCGCAGCCACTACTAAAACCGCGCCCTCTTCTCTCTCAGCTCTCACTCGTCGTCGTCCTCCACCGCTCTCTACTCCCTCGTCTCATCTCATCGCAGCGGCCGGCAGCACCTGCCCTGGCCGGCTAGCTCACCTCGTACAAGTAGCCAAGCCAAGAAAGTTCCAGCCTTCCGACCCACACGCCTATCATCGCCCAGCTCGATCGATCGCCATTGCCATCGATCGCTTTGTAGTAATGCCGGAGGGAGAGGTGTCCAGCCCGGCGTCGTCCGGGGGCACGTCGTCCTCGCCGCCGCCATCGCCCGGCGGCGCGAGGCTCCGCGGCGGCGGCGGGGGAGCGGATCATCAGAAGCGGGCGCGGGCG…	MQCNVVTDVAPGSAATTKTAPSSLSALTRRRPPPLSTPSSHLIAAAGSTCPGRLAHLVQVAKPRKFQPSDPHAYHRPARSIAIAIDRFVVMPEGEVSSPASSGGTSSSPPPSPGGARLRGGGGGADHQKRARARDTDGGGPHPSYRGVRMRAWGKWVSEIREPRKKSRIWLGTFPTPEMAARAHDAAALVVKGPSAVLNFPDMAAALPRPASASPRDVQAAAARAAAMEPAALLPVPAAGAALQLQPAAPPAAGQQQDEELEAIVELPRLDEDYVVTTFGATPCLSSFVHDVAMPWCDDTVWVDDAAGGGYVAAQHDDLFGLDGDHGWAQSVGALLWNL*	340	35.281	7.49	CAATATCACCTAATTGCAACAAGAATTTTGTGTATCCGTAGTGAAGCATATACCACCACTTGGCTAGTAAGATGTGATTCAAAAAAGATCATCAATCACCCCCTGGTAACTTTATCGGATGTCTCCGAAGATGTGATTCAAAAAAGGGGAATCGACCTTTCACATCTGTCCTTTTACAAAACTCTCATGTCAACAAGAATTCATCAAATTCGAGTTGGCCTTGACACTATACCTGGTAACTTTATCGGATGTCTCCGAAGAGACATTAACACTATCCACTTTCAATAAAGTTTTTCTTATCCAACCGACACCCGAATCCTAGTCGGATTCCGACACCCATGTCCATGTCGGAGTAACACTTTCTTTGAAATGTGTTTGAAGTACTAAAGCTTACTTGTA…
Sspon.005B0000760	SsDREB72	Chr5B	1850849	1851697	+	TCCACCACCGAACAGGGAGAGTATCGATCGGGCACTAGGGAGACAGCGGAGCAGAGTGGCCATCGCCATGCCGAAGCTGCAGAGGTTCAGAGGAGTGAGGCAGAGGCACTGGGGCTCCTGGGTCTCCGAGATCCGCCACCCACTCCTGTAAAGTTCTTGGTCACTCATGTCATGCATGTCGTTCAGAGATACATATATAGGGAGTACTAGCTTTCTTTCCTGTCGAAACTTTTGCGTGATGAGCTAGCAGACTAGCAGTGGTAGGCTAGGCTCCTCTGCTAGCTGGTGCAGTTTTCTCTTCGTTCCTTCCAAGGCCGCATGCATGCGTCTGAAGTCTGAACGCGCCTTTGTTTGTGTTATCGCTGCGTCGTCTGTGGCGACCCTACAGGAAGACGAGGA…	ATGCCGAAGCTGCAGAGGTTCAGAGGAGTGAGGCAGAGGCACTGGGGCTCCTGGGTCTCCGAGATCCGCCACCCACTCCTGAAGACGAGGATCTGGCTAGGCACGTACGAGACGGCGGAGGACGCGGCGCGGGCGTACGACGAGGCGGCGCGGCTGATGAGCGGCCCCGCGGCGCGCACCAACTTCCCCCTCAGCAGCAGCGGCGGCGGCGGCGGCGGCACCCTCTCCCCTACGCTGCGCGCGAAGCTGGAGAAATGCTGCACGGCGCCGGCGCAAGAGCCGCAGCACGGCGCGGACGTGTCGCGGACGGGTGGGGTCGGTCGGGACGAAGACAGTAGCCGCGGCGCCCGCCGGCAGGACGAGGACGAGGAGGCTGCTGTGAAAGTCGACCCCGATGCC…	MPKLQRFRGVRQRHWGSWVSEIRHPLLKTRIWLGTYETAEDAARAYDEAARLMSGPAARTNFPLSSSGGGGGGTLSPTLRAKLEKCCTAPAQEPQHGADVSRTGGVGRDEDSSRGARRQDEDEEAAVKVDPDADGGEEYIEEMIRELTYYGPVEIQHHPPSASSSAAAAYSSSAIR*	177	19.084	5.94	GTAGTGGTAACCTTTGCTTGAAAGCAGGACGTGTAAAGGAGCATTGGGTGCGCCGTCATCGTCATGCATGACAAACACAAACGGAGGAGAATGAAACCAGTTACAGCTAACAACAGTTAGCGGCTTAGCGCGCTGGTTTAATCCGGGGATTAAGAAAGCAACAGAGCTCATGGTTTTCAACCCTAGACGTTGTTAATTTCGTCGCAATTCATGTCCACGAGCACTAGTTACCATCATACATTTTGGGTTCACACACAATAGTTATATTAATCGGGCGAGATCGCATTATTACAAAGAAATTGAACTAATATACTAGCTACTTGGTGTAGTGTTTGATCATTTCAAGCACGCAATTCAAGAATTATAATATAGACCATAATTTACCTCTACCTAAAAGTT…
Sspon.005B0004720	SsDREB73	Chr5B	9951336	9970870	+	GGACTGGGCGTGCTACGGCGGCAGTGGCTACTCGACGGCGCCGTCTCCTCCGGCAGGCGGCGTTGGTGGCGGGGACGAGGACGACGCCTACATGACGGTGTCCTCGGCGCCGCCGAAGCGGCGCGCGGGGCGGACCAAGTTCAAGGAGACGAGGCACCCGGTGTACAAGGGCGTGCGCAGCCGGAACCCCGGGCGGTGGGTCTGCGAGGTGCGGGAGCCGCACGGCAGGCAGCGGATCTGGCTTGGCACCTTCGAGACCGCCGAGATGGCGGCGCGCGCGCACGACGTCGCCGCGCTCGCGCTGCGCGGCCGCGCCGCGTGCCTCAACTTCGCGGACTCGCCGCGCAGGCTGCGCGTGCCCGCGCAGGGCGCAGGGCACGACGAGATACGCCGCGCCGC…	ATGGACTGGGCGTGCTACGGCGGCAGTGGCTACTCGACGGCGCCGTCTCCTCCGGCAGGCGGCGTTGGTGGCGGGGACGAGGACGACGCCTACATGACGGTGTCCTCGGCGCCGCCGAAGCGGCGCGCGGGGCGGACCAAGTTCAAGGAGACGAGGCACCCGGTGTACAAGGGCGTGCGCAGCCGGAACCCCGGGCGGTGGGTCTGCGAGGTGCGGGAGCCGCACGGCAGGCAGCGGATCTGGCTTGGCACCTTCGAGACCGCCGAGATGGCGGCGCGCGCGCACGACGTCGCCGCGCTCGCGCTGCGCGGCCGCGCCGCGTGCCTCAACTTCGCGGACTCGCCGCGCAGGCTGCGCGTGCCCGCGCAGGGCGCAGGGCACGACGAGATACGCCGCGCC…	MDWACYGGSGYSTAPSPPAGGVGGGDEDDAYMTVSSAPPKRRAGRTKFKETRHPVYKGVRSRNPGRWVCEVREPHGRQRIWLGTFETAEMAARAHDVAALALRGRAACLNFADSPRRLRVPAQGAGHDEIRRAAVEAAELFRPQQPGQQQHNVGGSEAAVVAAPCAQGGGGLGGDFTYYPMDDGLEFEMHGYLDMAQGMLIDPPQPTAWIEDEYECEVSTKPFAVKLNQHSQAPKLRMALQQKSLLSCITVNLSSIKVEAENFCIDTPTLNRNNNANLKLSLLKMKKSNSIEQLNRDSLPCLLEEISSLTRTKVVSPTASTYINNSTATIKIT*	334	36.261	7.89	GGCACACATGTGCACGCACAATTTGTGAACCCATGCACGGGTGCGTGACACTCCAAAAGGCGATGCATGGGCACACGCAGACGCAGCAGCGGGCGTGACTGTACGCCACTGCAACAGCCAGCGCGGTAATGGCGTCATGTAGGGCAACGGCGACTGCGGCATACGAGCACGTCGGCACGAGAAGGGTGCGTGGTGAGAGCGACGCCAAACGAAGTGGCCATGATGCCGGCGTGTGCCTATCCAACGACGCAACACGCACAATACATGATGCAAAACGCGATTAATTTTGTTTTCTTTTTCTTTTTTCTAGTCATGACCATATTATGTGACGCTCTGGATCGGAGCGTTTTCCGGATAACGCATGGTTATCTACCTAGATGTATCACAAGTTTGTAAGCA…
Sspon.005B0004731	SsDREB74	Chr5B	10000778	10001407	-	ATGTCTGACCGCGGTGGGCCGGCCTCGCCGCGGTCGGGGAAGCACCCCTTCTACCGCGGCATCCGGAGCCGCAGCGGCAAGTGGGTGTCGGAGATCCGGGAGCCGAGGAAGACGCGCCGCATCTGGCTCGGCACGTTCCCGACGCCCGAGATGGCCGCCGTGGCGTACGACGTGGCCGCGCGCGCGCTGCGCGGGCCCGACGCGGCGCTCAACTTCCCGCACCTGGCCGCGTCGCGCCCCGCGCCGGCGTCCACCTCCGCGGACGACATCCGCGCCGCGGCCGCGGAGGCCGCCGCGTCGCTGCTGCAGCAGCCCGCCGATCAACAGCCGGCGGCCCGTGGCGGCGCCCCTGGACGCGGCATTGCTCCCGCGGCGGCTGGGGCAGCGCAGCAGCAGCCC…	ATGTCTGACCGCGGTGGGCCGGCCTCGCCGCGGTCGGGGAAGCACCCCTTCTACCGCGGCATCCGGAGCCGCAGCGGCAAGTGGGTGTCGGAGATCCGGGAGCCGAGGAAGACGCGCCGCATCTGGCTCGGCACGTTCCCGACGCCCGAGATGGCCGCCGTGGCGTACGACGTGGCCGCGCGCGCGCTGCGCGGGCCCGACGCGGCGCTCAACTTCCCGCACCTGGCCGCGTCGCGCCCCGCGCCGGCGTCCACCTCCGCGGACGACATCCGCGCCGCGGCCGCGGAGGCCGCCGCGTCGCTGCTGCAGCAGCCCGCCGATCAACAGCCGGCGGCCCGTGGCGGCGCCCCTGGACGCGGCATTGCTCCCGCGGCGGCTGGGGCAGCGCAGCAGCAGCCC…	MSDRGGPASPRSGKHPFYRGIRSRSGKWVSEIREPRKTRRIWLGTFPTPEMAAVAYDVAARALRGPDAALNFPHLAASRPAPASTSADDIRAAAAEAAASLLQQPADQQPAARGGAPGRGIAPAAAGAAQQQPGGSSAAAAQQEGGSSAGNPAYFLDEEALFETPQYLRNMAAGMMMSPPRFGHNSSDDSPDHPSSSDAGDSLWSYGDP*	210	21.668	6.77	TTCAGTATCGCGGCTCACAAAATGTTGCCATCGGCTTGACATCATCGCGAGCCGCGAGGCCTCCAGGAGCCGAGATGGTGTTGTCAAGGAATACTTTTCTCTTCATTCACAGTAATACTTTTCTCTTCATTCACAGTTAGAGGTGAAACCAGCGATTTTGATTAAGGAGACCAGACAAATATAATCGTATTTTTTAGTGTAATAAAATATACATAATTATATGTTTCAACAAATTTTTAAAAAAATCTACACTATTTCTAACCAAAATCATCATATTTTAATAAAAAAATATGTGAAATTAATATTTTTTGTGCTATAAATACAAATATTTATATAGATATTTAAATAAATCTACTGCGCTGGGGGCACGGCCCTGCTAGCCCCTGGTTTCGCCTCTGT…
Sspon.005B0005880	SsDREB75	Chr5B	12753036	12753950	+	CCATGGCAGTGGACACAAGCAATGCACCAACCACATCTTGCTCTTCTTCGTCCTCTACATCCTCCTCCTCAGTCGTCAATGACGCGCCGCAAGAGGTTGTTCCCAAGAACTCCTGCAAAGGCACGAACAAGCGGAAGAGAACCTCTTCGCCGGACTCCCAAGAAGTAGAAGCCAACGGCAGCACCAATAATGGGCACCGAGTCGAGGAGAGCAGCAGCTGCTGCTGCAGCACCGAGGCGAGCGTCGGCAACAAAGAGGCCGAAGAGGCGGCAGCGGCCACCGCCACCAGAAGCCGGAGCGGGTACAAGCACCCGTCGTACCGTGGCGTGCGGCGCCGGAGCTGGGGCAAGTGGGTGTCGGAGATCCGGGAGCCCCGCAAGAAGTCGCGCATCTGGCTAG…	ATGGCAGTGGACACAAGCAATGCACCAACCACATCTTGCTCTTCTTCGTCCTCTACATCCTCCTCCTCAGTCGTCAATGACGCGCCGCAAGAGGTTGTTCCCAAGAACTCCTGCAAAGGCACGAACAAGCGGAAGAGAACCTCTTCGCCGGACTCCCAAGAAGTAGAAGCCAACGGCAGCACCAATAATGGGCACCGAGTCGAGGAGAGCAGCAGCTGCTGCTGCAGCACCGAGGCGAGCGTCGGCAACAAAGAGGCCGAAGAGGCGGCAGCGGCCACCGCCACCAGAAGCCGGAGCGGGTACAAGCACCCGTCGTACCGTGGCGTGCGGCGCCGGAGCTGGGGCAAGTGGGTGTCGGAGATCCGGGAGCCCCGCAAGAAGTCGCGCATCTGGCTAGGC…	MAVDTSNAPTTSCSSSSSTSSSSVVNDAPQEVVPKNSCKGTNKRKRTSSPDSQEVEANGSTNNGHRVEESSSCCCSTEASVGNKEAEEAAAATATRSRSGYKHPSYRGVRRRSWGKWVSEIREPRKKSRIWLGTFPTAEMAARAHDVAALAIKGRAAHLNFPERAHELPRPASTSPADIQAAAAQAAAAAEVQCDAPPSPAPSPSSSAELLPSSPAADADASPEQAAADCCCPEAAAAATTTTTHGGDGGGQVQETALFDLPDLLLDLRDGLWWPPVWPAAAMAAEEYDCCDVVGMHEPLLWAE*	305	31.728	5.02	GTGGCAAAGGCTGGCCAAGAGCGGTGCAAATATGGAACCAAACCTCCCGAGCGAAAGGACATCGGCATAGGAGGTGGTAAATAGTCTCCTGTACCTGTTCACAAATGTAGCAATCCTCCCTGGACTCAAGGCCATGTCTAGCCCGACGATCGTTCGTCCAGTGCCGTCTCCGGAACGATAGCCAGAGAAAGATTTTAACCCGTAGCGGAGCCCAGGTCTTCCAGACGAGTGAGTGCCCCCGGAATTTGATTGACCCGGCATAGAGCATATTGTATGCTGATTTTGCTGTGTAGGAGCCGTCCGGGGTCCACTGCCAAATCGTCCTATCTGGCTGCTCGGTTAGGACTGCTTGTTCGGCGGCCTCCCAAATGTCCAGGTACTCAGCGATTGCGTCGGTGC…
Sspon.005B0005890	SsDREB76	Chr5B	12760674	12762416	+	GCATGCTGTTGCCTGATGAGACCAATAAACAACCGGAATCAAATGTGGGGTCAGTACTGCAGACTGACCACCGACCGTCAGAGAAGCGCGTACGGCGTAGGCGTGCAACAACCTCTCGCGGGTGTATTAGGCCCGTTTAGTTCAAAAACACCCAAAAATTTTTTTTTATAGTACCCGTCACATCAAATCTTTAGACGTATGCATGGCGCATTAAATATAGATAAAAAATAACTAATTGCACAGTTTATCTATAAATGTTGAGACAAAACTTTTGAGCCTAGTTAGTCCATGGTTGGATAAATTTTACCAAATAACAACGAAAATGCTACAGGAATTTTCCCCCAAAAATATTCGGATCTAAACAGAGCCGATGTCGGGAGGGGTTTTCGGAGACTAATA…	ATGCTGTTGCCTGATGAGACCAATAAACAACCGGAATCAAATGTGGGGTCAGTACTGCAGACTGACCACCGACCGTCAGAGAAGCGCAAGCAGAGAGAGACACTACTTGGCGTCGTGATCAGCAGCAAACTATCAGGGTTCACTCGATCGCCATCCTCACACTCGCCACGTCACCAGGTGTCGCCTCAGCTATCCGAGGGCTGCACCTGCAGCAGCAGCAACACCAGCTCCCTCAACGCGTCGTCGCCGAGCTCTAGCGACGACTCCGGCAGCGTCAAGCAGGGCACGAAGAAGCGGCCGCGGAGGGACCTGAAGCACCCGACCTGGGGCAAGTGGGTGTCGGAGATCCGGGAGCCCCGCAAGAAGTCCCGCATCTGGCTCGGCACGTTCGACGACCCG…	MLLPDETNKQPESNVGSVLQTDHRPSEKRKQRETLLGVVISSKLSGFTRSPSSHSPRHQVSPQLSEGCTCSSSNTSSLNASSPSSSDDSGSVKQGTKKRPRRDLKHPTWGKWVSEIREPRKKSRIWLGTFDDPESAARAHDAAAVAIKGRAAHLNFPDLAHELPRAASAAPKDVQAAAALAAATVAAAASPVVIPSCAHAHGHGDADTETEELPPPERAMPEECETENQAQLEQLGGDIDIGLGCTFLDVPDALLDFGYMLSPLPLSSYCGSPWDDIADDLCFDEPLLLWEH*	293	31.352	5.17	TTGGAGAAGGACAAGTTCGACCTGAATCTAGGGGGAATATGGGAATAATTCCAACCCCGGTGTCTCCGAACAAAACACCACGATGAAGTGGGATATCCACCTGGTAGCTAACTATTAATTGTGTTAGCGAGAAAACACAAGTTAAAAAGTAATATTTAGTTGTGTGGTAGGTAAGACAATAGATGACTGATTAGTTAAGGTTGTAAAGTAGCCTCTGAGCATCTCCAAGAGATTTTCTATATCATTTCTAAATGCTAGAAATAGAGATTTTGCTGAAAAACTACCCTATAACAGTTTTTTCTAAATGGTTATCCAAATATAGCTATCTTCTATGTTGGATTTTTCGCTAGCCAAAAAATAGAAGACGAGAATGGCTCTCTAGAGTGCGCATGAGATATA…
Sspon.005B0019980	SsDREB77	Chr5B	69948866	69949483	-	GCTCGATAACGCTGCCGGCTTCGCGGCCGGGGAGGTGGCCGGAGGACAGTACCGGGGCGTGAGGAAGAGGAAGTGGGGGAAGTGGGTGTCGGAGATCAGAGAGCCCGGCAAGAAGACGCGCATCTGGCTGGGCAGCTTCGAGTCCCCGGAGATGGCGGCGGTGGCGCACGACGTGGCCGCGCTGCGCCTGCGCGGCCGCGAGGCGCGGCTCAACTTCCCGGCGCTCGTCCACCGCTTCCGCCGCCCGGCCACCACCGAGCCCGACGACGTCCGCGCCGCCGCGCTCGAGGCCGCCGCCCAGGTCCGGTTCAGGCCCGACCTCGTCGTATTGCAGATGCAGGCAGGCGCCAGCGAGGTGGGCTGCTGCTACGGCGGCGGCAGTGACACCGGCAGCAGCCC…	ATGGAGGTTGTGCTCGATAACGCTGCCGGCTTCGCGGCCGGGGAGGTGGCCGGAGGACAGTACCGGGGCGTGAGGAAGAGGAAGTGGGGGAAGTGGGTGTCGGAGATCAGAGAGCCCGGCAAGAAGACGCGCATCTGGCTGGGCAGCTTCGAGTCCCCGGAGATGGCGGCGGTGGCGCACGACGTGGCCGCGCTGCGCCTGCGCGGCCGCGAGGCGCGGCTCAACTTCCCGGCGCTCGTCCACCGCTTCCGCCGCCCGGCCACCACCGAGCCCGACGACGTCCGCGCCGCCGCGCTCGAGGCCGCCGCCCAGGTCCGGTTCAGGCCCGACCTCGTCGTATTGCAGATGCAGGCAGGCGCCAGCGAGGTGGGCTGCTGCTACGGCGGCGGCAGTGACACC…	MEVVLDNAAGFAAGEVAGGQYRGVRKRKWGKWVSEIREPGKKTRIWLGSFESPEMAAVAHDVAALRLRGREARLNFPALVHRFRRPATTEPDDVRAAALEAAAQVRFRPDLVVLQMQAGASEVGCCYGGGSDTGSSPETQLAGDDDVAWDALLGTDELAAETESPKMWAELAEAMLMAPPVWEGSMADNDEWAQGNLWDLPVWNC*	206	22.298	4.59	GCCACAATTTGACAAAGTTTGCCTTTTTGATAGGTGAGGTAGGCATGCATGCCCTAGCTTGAGGTTGAAGGTGTCCGTGATGAGATGTGGCTATCAGCCATGACGATGACCCTTTCTCAAGTGATAGAAGAAAATAATGCCCGTTGATGACCGAGGAATGTAGGTTTGTTTATCCTTACAGTACTTTGTGGGTGCAAAGACCTATTTCATTAAACTAGCAGTGCCGTCTCTTTAGGTTGGAGATATCAAGAACTGTTTTGCCGTCATGCTTGCTTCAGTTTTAACCGGCTATAGAGTTGTTGCAAGTCTCAAAGCCAAGCAAAGATTCCCCGGGCTCTAGATTTGTCTCTTATTGCAAAAACACAGCTTTAAGACTCTAGTTGTTGTTCCTTGAACTCC…
Sspon.005C0004060	SsDREB78	Chr5C	10499116	10499871	-	TGTCATCGTCGTCGATGGAGCACGAGCAGGTGTCGCCTCAGCTATCCGAGGGCTGCACCTGCAGCAGCAGCAACACCAGCTCCCTCAACGCGTCGTCGCCGAGCTCTAGCGACGACTCCGGCAGCGCCAAGCAGGGCACGAAGAAGCGGCCGCGGAGGGACCTGAAGCACCCGACGTACCGCGGCGTGCGCATGCGGAGCTGGGGCAAGTGGGTGTCGGAGATCCGGGAGCCCCGCAAGAAGTCCCGCATCTGGCTCGGCACGTTCGACGACCCGGAGTCAGCCGCGCGCGCGCACGACGCCGCCGCCGTCGCCATCAAGGGCCGCACCGCGCACCTCAACTTCCCGGACCTGGCCCACGAGCTGCCCCGCGCCGCGTCGGCGGCGCCCAAGGACGTGC…	ATGTCATCGTCGTCGATGGAGCACGAGCAGGGCTGCACCTGCAGCAGCAGCAACACCAGCTCCCTCAACGCGTCGTCGCCGAGCTCTAGCGACGACTCCGGCAGCGCCAAGCAGGGCACGAAGAAGCGGCCGCGGAGGGACCTGAAGCACCCGACCTGGGGCAAGTGGGTGTCGGAGATCCGGGAGCCCCGCAAGAAGTCCCGCATCTGGCTCGGCACGTTCGACGACCCGGAGTCAGCCGCGCGCGCGCACGACGCCGCCGCCGTCGCCATCAAGGGCCGCACCGCGCACCTCAACTTCCCGGACCTGGCCCACGAGCTGCCCCGCGCCGCGTCGGCGGCGCCCAAGGACGTGCAGGCCGCCGCCGCGCTCGCCGCTGCCACTGTGGCGGCGGCGGCT…	MSSSSMEHEQGCTCSSSNTSSLNASSPSSSDDSGSAKQGTKKRPRRDLKHPTWGKWVSEIREPRKKSRIWLGTFDDPESAARAHDAAAVAIKGRTAHLNFPDLAHELPRAASAAPKDVQAAAALAAATVAAAASPVVIPSCAHANGHGDADTETEELPPPERAMPEECETENQAQLEQLGGDIDIGLGCTFLDVPDALLDFGYMLSPLPLSSYCGSPWDDIADDLCFDEPFLLWEH*	237	25.167	4.55	TTAGCTTGCAAACTGTCATCTCGAACACACAAATATGTTCTACATAAACAAAACTTGGTACTCCTTCTACCACAAAAACTTCTTTTATGTTTAGGAGTCAAACCTGAATTGAAAAACTATAAACATTATAGTTTAGAAATGTACAAGTTATAAATGTCAATTTATATTCAGAATATTTGCAAAACTTACTATACCTGAAATATTTTATATTTAGAAGAGATCAGAGATCAGTGATCAAAGATACGAATTGAGTACCATTCCAGGTCAAATCTATTAAGGATTTGTGACTATAGAGAGTACCTCCTGTGACATCATTTCACAAACTGCAGCCAGAATCCGAATTCAGAAACCAATGTAAGGACAGGGTAAACAACTGAAACTACTTGAAACCTCACACGA…
Sspon.005C0009510	SsDREB79	Chr5C	21876195	21879025	+	ATGGTTGGTTGGGTGTGTCGTGCTCCACCAAACGCGGATTATGGCAACAGGGAGAGCATGCAGATGCAGCCGTGAAGTCCATGCGAGACTCTCTGATGATCTGATCGAAAAAAAAAATGATCTTGCAACTACCCACTACCCTTAACGTAGATACCAAGATGCCATGACGGTGGATTAGTTGTCCACCAGATGTAGCACCTAGAGTTATTTCATCATTAGATTCCATGGTCCAAAAAATTTTGCAAAATTTTTCAAGATTCCCCATCACATCGAATCTTTAGACGCATGCATGAAACATTAAATGTAGATAAAAAAATAAAAAAAATTACATAGTTTAGCCGTAATTCATGAGACGAATCTTTTAAGCCTAATTAGTCTATGATTGGACACTAATTGCTA…	ATGGTTGGTTGGGTGTGTCGTGCTCCACCAAACGCGGATTATGGCAACAGGGAGAGCATGCAGATGCAGCCAGGTGGCGGGGTCGTAGGGGAGAACTTCACATCTCTGCATGCTAGAGCGCTCGTTGATTATTACGGCTGCGCTGTGGTCGCCGTCGGTACGTACGCATGGCGGTACGGTACGGCCCAGTGGTGTTCCACGCGTGTCATCCTCTTTGCATGGGCCCCACACGGATACATGCCCTCCTTCCCCGATTTGGGACTGGACCGGCCCCTCGTCGTCAGTGTGCCTCACTCAGATCGAGCTGAGATCTCGCCACTGTTCCTCGCCAGCTTCCTCTCTGTCCTCTCTCCAGTCATGCGCCTCACTCATCTCAGGAGTCCAACTCCAGGCTCCATG…	MVGWVCRAPPNADYGNRESMQMQPGGGVVGENFTSLHARALVDYYGCAVVAVGTYAWRYGTAQWCSTRVILFAWAPHGYMPSFPDLGLDRPLVVSVPHSDRAEISPLFLASFLSVLSPVMRLTHLRSPTPGSMRRPQQLHTRTVLPGRHLQMASMTSGGGGCQSSSSQQQHHHQQYRGVRKRKWGKWVSEIRQPGTKTRIWLGSFESAEMAAVAHDVAALRLRGRDAQLNFPGCVAWLPRPATSHPADVRAAAAEAADRVRCDPALLLLQQVQAAARCHDHDHHHEFGAGPGPVVVELGSDEEFELDLDSPRLWAEMAEAMLLDPPGWATGVGEAEVLLAQRLSQAPGRLLTHFSCLG*	359	39.179	7.74	CACGATGCTGCTGCCGTTCCAGGACGTGCAACCAATGGTGCAGCTAACATTACAACAGATCGAGCAAGCGATGGACATCACGACGGAGCCGGCAGGGAAGATGCTTACCTGCGAGGTGTCTGCGGCGGTGCGGCTACAGGCTGCGGCGCGCGGCCTCCTAGCGCGCCGGCTGCTACAGGAGATGCGCCAGCCTATGCACGAGGCGACCTTGGCGATGGTCGACCTCAGCTCAGCGGAGCGCGATCTCGCCCTGTGGGATGGCCACCAGCAACTGCGCCGACCCGCTGCTGTCTTCAGGCGCGAGCATGGTGATTTTCCCGCGGGCAGCGACCTTCAACTCTGCGGCGGCGGCGGTAGGGGAGTCGCTCCCCTCCTTGTCTCTGGTGGGGACGCACTGCC…
Sspon.001B0010900	SsDREB8	Chr1B	24637075	24637806	-	ATGGTGAAGAACCCAGGCAGCAATGGCGTCCTCACGGCGACCGCCTTTTCCGACAACAAGCTGGCCAGGCCGGAGAGCGGCGTAGTCGGCAAGGCAGCGGCGGCGAGGCCATACAAGGGGGTGCGGATGCGGAGCTGGGGGTCGTGGGTGTCGGAGATCAGGGCGCCCAACCAGAAGCGCCGGATCTGGCTCGGCTCCTACGCCACGCCCGAGGCCGCGGCCCGCGCCTACGATGCCGCGCTGCTCTGCCTCAAAGGCTCCGACGCCGTCCTCAACTTCCCCACCTCATCACCCTCCTCGTCCGCGTCCTCCTCCCACCGGAGGCGTGCTGACAGGGACGACGACCCGGCTGCCGGCGGCGGCATGTCACCGAGGTCCATCCAGCGCGCCGCGGCTGCG…	ATGGTGAAGAACCCAGGCAGCAATGGCGTCCTCACGGCGACCGCCTTTTCCGACAACAAGCTGGCCAGGCCGGAGAGCGGCGTAGTCGGCAAGGCAGCGGCGGCGAGGCCATACAAGGGGGTGCGGATGCGGAGCTGGGGGTCGTGGGTGTCGGAGATCAGGGCGCCCAACCAGAAGCGCCGGATCTGGCTCGGCTCCTACGCCACGCCCGAGGCCGCGGCCCGCGCCTACGATGCCGCGCTGCTCTGCCTCAAAGGCTCCGACGCCGTCCTCAACTTCCCCACCTCATCACCCTCCTCGTCCGCGTCCTCCTCCCACCGGAGGCGTGCTGACAGGGACGACGACCCGGCTGCCGGCGGCGGCATGTCACCGAGGTCCATCCAGCGCGCCGCGGCTGCG…	MVKNPGSNGVLTATAFSDNKLARPESGVVGKAAAARPYKGVRMRSWGSWVSEIRAPNQKRRIWLGSYATPEAAARAYDAALLCLKGSDAVLNFPTSSPSSSASSSHRRRADRDDDPAAGGGMSPRSIQRAAAAAAAAIDADAGISADDRCSSSACVTTPTSASLSSTQGSTDHVHQEQHATTTSSAAASTGSPPEGEELWTDLEAFASPKFMDLVDTGAAAPFSSTWEEPEDDGELMRLWSFC*	244	25.342	5.2	ACATTATCACTATCAATTTAATTTAGTACGACTTACAGCGATAATCTAATAGTGATCGTCTTTTGTGTGGTACGTGGCCACAACAGATGTGTTTGGTTTGCCGGAGCCAACTTTGAATTTATTTGGTTATCTGAACAGGCATCCCAGCCAGGGTCCAGCAAGCCACCCAGGGTCTTAGCCTGGCCCCAGGAAAACAACCAAGGAGTTGGGCGTTTTTCTGGAGCCGGGCCCGAGCCAGCCCCATTCTTGCTCTCCTCACCACCCTTCCCTCAACTACCGGACGGCAACACCGCACGCGGAGGAGGACGAATCACCACACCATCACTTCGCTTGCAAACTCTCTCCATCAAGCACAGCACAACTATTGCTGCTCGCAGACTCGCCACCACAGCTGCCACG…
Sspon.005D0002410	SsDREB80	Chr5D	5170892	5171647	+	ATGCCGAAGCTGCAGAGGTTCAGAGGAGTGAGGCAGAGGCACTGGGGCTCCTGGGTCTCCGAGATCCGCCACCCACTCCTGTAAAGTTCTTGGTCACTCATGTCATGCATGTCGTTCAGAGATACATATATATATATATAGGGAATACTAGCTTTCTTTCCTGTCGAAACTTTTGCGTGATGAGCTAGCAGACTAGCAGTGGTCGGCTAGGCTCCTCTGCTAGCTGGTGCAGTTTTCTCTTCGTTCCTTCCAAGGCCGCATGCATGCGTCTGAAGTCTGAACGCGCCTTTGCTGCGTCGTCTGTGGCGACCCTGCAGGAAGACGAGGATCTGGCTAGGCACGTACGAGACGGCGGAGGACGCGGCGCGGGCGTACGACGAGGCGGCGCGGCTGATGAGC…	ATGCCGAAGCTGCAGAGGTTCAGAGGAGTGAGGCAGAGGCACTGGGGCTCCTGGGTCTCCGAGATCCGCCACCCACTCCTGAAGACGAGGATCTGGCTAGGCACGTACGAGACGGCGGAGGACGCGGCGCGGGCGTACGACGAGGCGGCGCGGCTGATGAGCGGCCCCGCGGCGCGCACCAACTTCCCCCTCAGCAGCAGCGGCGGCGGCGGCACCCTCTCCCCGACGCTGCGCGCGAAGCTGGAGAAATGCTGCACGGCGCCGGCGCAAGAGCCGCAGCACGGCGCGGACGTGTCGCGGACGGGTGGGGCCGGTCTGGACGAAGACAGTAGCCGCGGCTCCCGCCAGCAGGACGACGACGAGGAGGCTGCTGTGAAAGTCGACCCCGATGCCGACGGC…	MPKLQRFRGVRQRHWGSWVSEIRHPLLKTRIWLGTYETAEDAARAYDEAARLMSGPAARTNFPLSSSGGGGTLSPTLRAKLEKCCTAPAQEPQHGADVSRTGGAGLDEDSSRGSRQQDDDEEAAVKVDPDADGGEEYIEEMIRELTYYGPVEIQHHPPSASSSAAAACSSSAI	173	18.656	5.22	GATGAATTTGGGAAACTAAACAGGCCCCTGGTTGCACGATGGGCCGTGTCGTGTTGCGTGTGCAGCAGAGGAAACGGCTACCGAACTTTTGGCAAGCCAGCGTGTGAACGTAAATGCAAGCGTGAAGTGGAATGTGAACGTAAATGCAGGCATGGAGCGGAGGGGGCACCTAACCTTTGTCGAGCTACAACACGAAACAAACTTCCGTTGAAGAACGTGCGGCTCGCCTTGTCTTCGTGCGGCTGTTTCTGGTCGCCTTCCAAATAGACCTGGGCCTTGTTTAGATCTCAAATTTGGGAAGCAAATTTTGCATAGTAAATGTCTCGTCATACTGTAGCAATTTTGTTTTTATTTGGTAATAATTGTCCAAATATTGATTAATTAGGCTTAAAATATTAG…
Sspon.006A0000160	SsDREB81	Chr6A	374319	374638	+	AGGGCAAGTGGGTGGCCGAGATCCGTGAGCCCAACCGCGGCACGCGCCTCTGGCTCGGCACCTTCGGCAGCGCGCTCGAGGCCACGCGTGCCTACGACAACGTGGCCAGGCATCTCTACAGCGACTGTGCGTGCCTCAACCTACAGCCGCCTCCTCCTCTGGCGGTTGCGATAGGTAGCGGAGGAGGAGGAATAATGGAGGTCGTGGTGTCGTCTCCGTCCCTGACACCGTGGTCGCTTGCCCTGGTGGTGGGCACAACCGCCACCAGCAGTACCTCCAGCAGCAATACCAGCAGGCTGCCATGGCAGTGGTGCCTATGA	ATGATGATCGACCCCACCATTGGCGCCACCCAGCACCAGCAGCAGGGCAAGTGGGTGGCCGAGATCCGTGAGCCCAACCGCGGCACGCGCCTCTGGCTCGGCACCTTCGGCAGCGCGCTCGAGGCCACGCGTGCCTACGACAACGTGGCCAGGCATCTCTACAGCGACTGTGCGTGCCTCAACCTACAGCCGCCTCCTCCTCTGGCGGTTGCGATAGGTAGCGGAGGAGGAGGAATAATGGAGGTCGTGGTGTCGTCTCCGTCCCTGACACCGTGGTCGCTTGCCCTGGTGGTGGGCACAACCGCCACCAGCAGTACCTCCAGCAGCAATACCAGCAGGCTGCCATGGCAGTGGTGCCTATGA	MMIDPTIGATQHQQQGKWVAEIREPNRGTRLWLGTFGSALEATRAYDNVARHLYSDCACLNLQPPPPLAVAIGSGGGGIMEVVVSSPSLTPWSLALVVGTTATSSTSSSNTSRLPWQWCL	120	12.795	7.15	TCCAAGAGCCAGGGAGGCATGGGCCTCAGGGATTTTACGCTCTTTAACCAAGCAATGTTGGGAAACATAAGGGTGGAGGCTAATCATGAGGCCGGACTCATTGTGTGCTCGGGTACTGAGGGGGAAGTATTTCCCTAATGGTGATTTCCTCTCAGCTACTAAAAGGAGACGAAGTTTGGAGACTTGGCGTTCTATCCTCTAGGAGCAAGATGTGTTGAACCGTGGCTTGATAAAGAGAATTGGTCCCGGTAAGACAAACATATGGGAGGAGAATTGGATCCCCGGCTTGAGATCACTTCGGCCACTGGTGCGGCCGCCCACAACGTGGGTAGAGGTGGTCAGGGATCTCTTTGTCCTTGGGACACGTGTGTGGAATGAAGAGTTGGTGCATAAGTCTTT…
Sspon.006A0008620	SsDREB82	Chr6A	23889545	23890411	-	ATGGCGGCTGCTATAAATCTCCCCGGGCCCAGCGAGGATCTGATGCGAGCGATGGAGTCCTTCATGCAAGACGACGCCGCCCCATCCCCTCTGGCCATGCCGCCGCCGCCGCGGGCGCCGCGTCTCCCTCTCCCGGCGGCCGGAGCCCACGGCCACGGCCACGGGGCCCAGCAGTACCCGGCGACGACCCACCTGAGCCCGGAGCAGATGCAGTTCATCCAGGCCCAGCTCCACCTGCAGCGGAACCCGGGGCTGGGCCCGCGGGCGCAGCCCATGAAGCCCGCGGTCCCCGTGCCGCCGCAGCAGCGGCCGCAGAAGCTGTACCGCGGCGTGCGGCAGCGCCACTGGGGCAAGTGGGTGGCGGAGATCCGTCTCCCCCGGAACCGCACCCGCCTGTGG…	ATGGCGGCTGCTATAAATCTCCCCGGGCCCAGCGAGGATCTGATGCGAGCGATGGAGTCCTTCATGCAAGACGACGCCGCCCCATCCCCTCTGGCCATGCCGCCGCCGCCGCGGGCGCCGCGTCTCCCTCTCCCGGCGGCCGGAGCCCACGGCCACGGCCACGGGGCCCAGCAGTACCCGGCGACGACCCACCTGAGCCCGGAGCAGATGCAGTTCATCCAGGCCCAGCTCCACCTGCAGCGGAACCCGGGGCTGGGCCCGCGGGCGCAGCCCATGAAGCCCGCGGTCCCCGTGCCGCCGCAGCAGCGGCCGCAGAAGCTGTACCGCGGCGTGCGGCAGCGCCACTGGGGCAAGTGGGTGGCGGAGATCCGTCTCCCCCGGAACCGCACCCGCCTGTGG…	MAAAINLPGPSEDLMRAMESFMQDDAAPSPLAMPPPPRAPRLPLPAAGAHGHGHGAQQYPATTHLSPEQMQFIQAQLHLQRNPGLGPRAQPMKPAVPVPPQQRPQKLYRGVRQRHWGKWVAEIRLPRNRTRLWLGTFDTAEEAALAYDQAAYRLRGDAARLNFPDNAASRAPLDPAVDAKLQSICATIAAASSSSKGARAKSKAMPINAPVLEAPSNSSSDEGSGSGSGSGSDDEMCSSSATPVVVAPPVVADMGQLDFSEVPWDEAESFVLRKYPSYEIDWDALLSN*	289	30.843	6.35	TGTTATTTAGTAATTAGTGTTCAATCATGATCTAATTAGGCTTAAAAAATTTATCTCGTGAATTTCGTCCAAACTGTATAATTAGTTTAATTTTTTATCTATATTTAATGCTTCACGCATGTGTCCAAAAATTTAATGTGATAGAAAATCTTGAAAAATTTTGTAAAATTTTAGGAACTAAACAGGCCCCAAGTTAAAGGAGCGGAGGTACAAACGCCAATGCTCCAGGTCAGCGAATTGGTTAGTTGATTCGGCTTAATTATAATAGATGACGAGAGATTTTACTAGCAAATAAGCATCAAAATGAGTCTATAGAAAATTTCAAGCTAGGCATCATAATATAGAACATGATTTTAGCGAAAACAAATCTGAAACTAGTTTCATAGGTTTTTTTTGAGG…
Sspon.006C0007460	SsDREB83	Chr6C	16288475	16289170	-	ATGAACGATGGGGCCGGAGCAAGCCGCAGCGACGGCGAGGGATCGCCGCGGCTGCCGGCGGAGCGGCGCTACAAGGGGGTGCGCTTCCGGAAATGGGGCCGGTGGGTGTCGGAGATCCGGATGCCCAACAGCCGCGAGAGGATCTGGTTGGGCTCCTACTCGTCGGCGGAGAAGGCGGCGCGGGCGTTCGACGCCGCCGCCGTCTGCCTCCGCGGCTCCCGGGCCGGGTCGCTCAACTTCCCCGAGTCCCCACCCAACGTCCGGCACATCCCTGGCGCGCTGCTGACGCCTGAGCAGATTCAGGCAGAAGCTGCAAGGCACGCTAACCAGCAGCTGCCTAGTCCGCCGGTTGCGTCGCCGGCATCGTCGTCGTCGCAGCCAGCACCTGCGCCGCCCGCG…	ATGAACGATGGGGCCGGAGCAAGCCGCAGCGACGGCGAGGGATCGCCGCGGCTGCCGGCGGAGCGGCGCTACAAGGGGGTGCGCTTCCGGAAATGGGGCCGGTGGGTGTCGGAGATCCGGATGCCCAACAGCCGCGAGAGGATCTGGTTGGGCTCCTACTCGTCGGCGGAGAAGGCGGCGCGGGCGTTCGACGCCGCCGCCGTCTGCCTCCGCGGCTCCCGGGCCGGGTCGCTCAACTTCCCCGAGTCCCCACCCAACGTCCGGCACATCCCTGGCGCGCTGCTGACGCCTGAGCAGATTCAGGCAGAAGCTGCAAGGCACGCTAACCAGCAGCTGCCTAGTCCGCCGGTTGCGTCGCCGGCATCGTCGTCGTCGCAGCCAGCACCTGCGCCGCCCGCG…	MNDGAGASRSDGEGSPRLPAERRYKGVRFRKWGRWVSEIRMPNSRERIWLGSYSSAEKAARAFDAAAVCLRGSRAGSLNFPESPPNVRHIPGALLTPEQIQAEAARHANQQLPSPPVASPASSSSQPAPAPPAGGASSDRTALSMPSTYYSSGDAVCGDDEALDWSFMDALPSSMPASSVGMGNSADIVPALDDFMYGSPHQVMPPSEEATHDMIDSDDDHTFISDDLWRF*	232	24.724	4.77	TGACATTCTTGTTAAAGTTCTTTTTATTGTCATTCACATGGTTGACGGAGTCACCATGTGAGCTCTTAAGCCTCTCCTCTTCTTGCACACACATGGCAATGAGTTTCTCAATGTCCCATTTATCAGCCTGCGTGTTGTAATTAACAACAAATGTTTCATACTCTTTGGGCAAAGAAGCATAAATCAAATGAATCAGGAACTCATCCTTGAACCCCAAATCCATTGGCTTGAGCTTGGATGCCGTGTTGCTCATTTTCAATATGTGCTCTCTTATCCCTCCACCAGAGTATTTCTCATTGAATAACTTCTTGATTAGGATGCTTGCATAAGCCTTTGAAGAGCCAGTAAGCTGACTCTCCACCTTCTTGAGATACTCAATGGCGGTGTCACAATTTGGGA…
Sspon.006C0009320	SsDREB84	Chr6C	22637750	22638616	-	ATGGCGGCTGCTATAAATCTCCCCGGGCCCAGCGAGGATCTGATGCGAGCGATGGAGTCCTTCATGCAAGACGACGCCGCCCCATCCCCTCTGGCCATGCCGCCGCCGCCGCCGCCGCGGGCGCCGCCTCTCCCTCTCCCGGCGGCCGGAGCCCACGGCCACGGCCACGGGGCCCAGCAGTACCCGGCGACGACCCACCTGAGCCCGGAGCAGATGCAGTTCATCCAGGCCCAGCTCCACCTGCAGCGGAACCCGGGGCTGGGCCCGCGGGCGCAGCCCATGAAGCCCGCGGTCCCCGTGCCGCCGCAGCAGCGGCCGCAGAAGCTGTACCGCGGCGTGCGGCAGCGCCACTGGGGCAAGTGGGTGGCGGAGATCCGTCTCCCCCGGAACCGCACCCGC…	ATGGCGGCTGCTATAAATCTCCCCGGGCCCAGCGAGGATCTGATGCGAGCGATGGAGTCCTTCATGCAAGACGACGCCGCCCCATCCCCTCTGGCCATGCCGCCGCCGCCGCCGCCGCGGGCGCCGCCTCTCCCTCTCCCGGCGGCCGGAGCCCACGGCCACGGCCACGGGGCCCAGCAGTACCCGGCGACGACCCACCTGAGCCCGGAGCAGATGCAGTTCATCCAGGCCCAGCTCCACCTGCAGCGGAACCCGGGGCTGGGCCCGCGGGCGCAGCCCATGAAGCCCGCGGTCCCCGTGCCGCCGCAGCAGCGGCCGCAGAAGCTGTACCGCGGCGTGCGGCAGCGCCACTGGGGCAAGTGGGTGGCGGAGATCCGTCTCCCCCGGAACCGCACCCGC…	MAAAINLPGPSEDLMRAMESFMQDDAAPSPLAMPPPPPPRAPPLPLPAAGAHGHGHGAQQYPATTHLSPEQMQFIQAQLHLQRNPGLGPRAQPMKPAVPVPPQQRPQKLYRGVRQRHWGKWVAEIRLPRNRTRLWLGTFDTAEEAALAYDQAAYRLRGDAARLNFPDNAASRAPLDPAVDAKLQSICATIAAASSSSKGARAKSKAMPINAPVLEAPSNSSSDEGSGSGSGSDDEMCSSSATPVVAAPPVVTDMGQLDFSEVPWDEAESFVLRKYPSYEIDWDALLSN*	289	30.836	6.1	AAATCCATCTCGCATACGATTTCTTAGTTTTATCCATAATTTTCATCATTAGCGAAAAACACCTGTCCACCAGTAGCAGTAGTGGCTTGAGAAGCCGATAGACCAAACGAAAAGTCAAATGTCCTGTCTTTCCGGAACGAAACACCACGTTATTTGCTACAAAGCAAATGTCCTATCAGGTGAGTTCGAATTCTATAGCAGAATAAAATCATAAGCCCTCATAGTTCAAACATGATTGTTAATTATCAATTGCAAAATTGGGTATTTGGGGTACCTGGAGTCCGACAGCAGATGGAGATGAACAGAGCGGAGAGCGGAGAGCGGAGAGTGAATATATAATATGGTATGCTTTAGTACAAAGTTTTTACTATGAAGGTTTTGTCTTTTTCTTTTTTATTT…
Sspon.006D0006920	SsDREB85	Chr6D	15796301	15796906	-	ATGAACGATGGGGCCGGAGCAAGCCGCAGCGACGGCGAGGGATCGCCGCGGCTGCCGGCAGAGCGGCGCTACAAGGGCGTGCGCTTCCGGAAATGGGGCCGGTGGGTGTCGGAGATCCGGATGCCCAACAGCCGCGAGAGGATCTGGTTGGGCTCCTACTCGTCGGCGGAGAAGGCGGCGCGGGCGTTCGACGCCGCCGCCGTTTGCCTCCGCGGCTCCCGGGCAGGGTCGCTCAACTTCCCCGAGTCCCCGCCCAACGTCCGGCACATCCCTGACGCGCTGCTGACGCCTGAGCAGATTCAGGCAGAAGCTGCAAGGCACGCTAACCAGCAGCTGCCTAGTCCGCCAGTTGCGTCGCCGGCGTCGTCGTCGTCGCAGCCAGCAGCTGCGCCGCCCGCG…	ATGAACGATGGGGCCGGAGCAAGCCGCAGCGACGGCGAGGGATCGCCGCGGCTGCCGGCAGAGCGGCGCTACAAGGGCGTGCGCTTCCGGAAATGGGGCCGGTGGGTGTCGGAGATCCGGATGCCCAACAGCCGCGAGAGGATCTGGTTGGGCTCCTACTCGTCGGCGGAGAAGGCGGCGCGGGCGTTCGACGCCGCCGCCGTTTGCCTCCGCGGCTCCCGGGCAGGGTCGCTCAACTTCCCCGAGTCCCCGCCCAACGTCCGGCACATCCCTGACGCGCTGCTGACGCCTGAGCAGATTCAGGCAGAAGCTGCAAGGCACGCTAACCAGCAGCTGCCTAGTCCGCCAGTTGCGTCGCCGGCGTCGTCGTCGTCGCAGCCAGCAGCTGCGCCGCCCGCG…	MNDGAGASRSDGEGSPRLPAERRYKGVRFRKWGRWVSEIRMPNSRERIWLGSYSSAEKAARAFDAAAVCLRGSRAGSLNFPESPPNVRHIPDALLTPEQIQAEAARHANQQLPSPPVASPASSSSQPAAAPPAGGASSDRTALSMPSTYYSSGDAVCGDDEALDWSFMDDLPSSMPASSVGMGNSADIVPALDNFMYGSPHQ	202	21.394	5.69	CCGTAAACTAGCACATCAACACCCACATATCCCTATTATGACCCGAATCTTATATTACAGAAGTATTACATAAATATGTATGGTGGCAGAATCCAGCACCACAGTGGCGGAATCTACTAAGTGAAAAAGCTGTGGCTGCCAAAGGTGAAGTAGAAACCAAACCGCAGCAGTAAAAGTTGTGACGGACATGGGTGTGGCTGTGGCGTGTAGTGGCCATGAACCAAACACGCCCTTAAGCTTATTTTTCCTTTGTTAGAAGGTACACAACATCACAGCTTCTCCCTGCTGACTAGACAGTTGATCAAGTGCACAATTGGGTGCCATCTACTTGCCCGGTTAAGCTGCTCAGCTGCCCGCCTCAGGCCACCACAAGTGCATATGCCTGGAGCTCGCGTAGTC…
Sspon.006D0009050	SsDREB86	Chr6D	22807673	22808557	-	GATGGCGGCTGCTATAAATCTCCCCGGGCCCAGCGAGGATCTGATGCGAGCGATGGAGTCCTTCATGCAAGACGACGCCGCCCCATCCCCTCTGGCCATGCCGCCGCCGCCGCGGGCGCCGCGTCTCCCTCTCCCGGCGGCCGGAGCCCACGGCCACGGCCACGGGGCCCAGCAGTACCCGGCGACGACCCACCTGAGCCCGGAGCAGATGCAGTTCATCCAGGCCCAGCTCCACCTGCAGCGGAACCCGGGCCTGGGCCCGCGGGCGCAGCCCATGAAGCCTGCGCTCCCCGTGCCGCCGCCGGCGCCGGCGCCGCAGCAGCAGCGGCCGCAGAAGCTGTACCGCGGCGTGCGGCAGCGCCACTGGGGCAAGTGGGTGGCGGAGATCCGTCTCCCCCG…	ATGGCGGCTGCTATAAATCTCCCCGGGCCCAGCGAGGATCTGATGCGAGCGATGGAGTCCTTCATGCAAGACGACGCCGCCCCATCCCCTCTGGCCATGCCGCCGCCGCCGCGGGCGCCGCGTCTCCCTCTCCCGGCGGCCGGAGCCCACGGCCACGGCCACGGGGCCCAGCAGTACCCGGCGACGACCCACCTGAGCCCGGAGCAGATGCAGTTCATCCAGGCCCAGCTCCACCTGCAGCGGAACCCGGGCCTGGGCCCGCGGGCGCAGCCCATGAAGCCTGCGCTCCCCGTGCCGCCGCCGGCGCCGGCGCCGCAGCAGCAGCGGCCGCAGAAGCTGTACCGCGGCGTGCGGCAGCGCCACTGGGGCAAGTGGGTGGCGGAGATCCGTCTCCCCCGG…	MAAAINLPGPSEDLMRAMESFMQDDAAPSPLAMPPPPRAPRLPLPAAGAHGHGHGAQQYPATTHLSPEQMQFIQAQLHLQRNPGLGPRAQPMKPALPVPPPAPAPQQQRPQKLYRGVRQRHWGKWVAEIRLPRNRTRLWLGTFDTAEEAALAYDQAAYRLRGDAARLNFPDNAASRAPLDPAVDAKLQSICATIAAASSSSKGARAKSKAMPINAPVLEAPSNSSSDEGSGSGSGSGSDDEMCSSSATPVVVAPPVVADMGQLDFSEVPWDEAESFVLRKYPSYEIDWDALLSN*	295	31.419	6.35	ATATATTTAGTGGAAAATGGAATCAGGAAATGTGAATATACGTAAGCAGACATATACGGATTGAAAGCTAGAACATTAAGTTAGGGTCACGTTGCTATGTGGTTTGTTAAGGGAATATTTTTCATATTTGATTAGCTACTAAAATAGATATTGATCTTAACGTATACATGTTCACTTGGTCAACACGGTGGAACACAACATTATACTTATGGCTGACAGTAGAAGTGTGTACTCTAGAAAAAAAATATGTAGCATACTTTATGAAAAATAAATTATTTTTTTTATGTTAGCTTATATTGGTATTATATGTAGATTTGAGAGATACTTTTGTTTAACTTTTATGACGACCTAGGTAGATAATTTAGATACAAATTAAAATGTGTTAGTTTGTATTTTTAT…
Sspon.006D0009080	SsDREB87	Chr6D	22982266	22982961	+	ATGGAGTCCTTCATGCAAGACGACGCCGCCCCATCCCCTCTGGCCATGCCGCCGCCGCCGCGGGCGCCGCCTCTCCCTCTCCCGGCGGCCGGAGCCCACGGCCACGGCCACGGGGCCCAGCAGTACCCGGCGACGACCCACCTGAGCCCGGAGCAGATGCAGTTCATCCAGGCCCAGCTCCACCTGCAGCGGAACCCGGGGCTGGGCCCGCGGGCGCAGCCCATGAAGCCCGCGGTCCCCGTGCCGCCGCAGCAGCGGCCGCAGAAGCTGTACCGCGGCGTGCGGCAGCGCCACTGGGGCAAGTGGGTGGCGGAGATCCGTCTCCCCCGGAACCGCACCCGCCTGTGGCTCGGCACCTTCGACACCGCCGAGGAGGCGGCGCTGGCGTACGACCAGGCG…	ATGGAGTCCTTCATGCAAGACGACGCCGCCCCATCCCCTCTGGCCATGCCGCCGCCGCCGCGGGCGCCGCCTCTCCCTCTCCCGGCGGCCGGAGCCCACGGCCACGGCCACGGGGCCCAGCAGTACCCGGCGACGACCCACCTGAGCCCGGAGCAGATGCAGTTCATCCAGGCCCAGCTCCACCTGCAGCGGAACCCGGGGCTGGGCCCGCGGGCGCAGCCCATGAAGCCCGCGGTCCCCGTGCCGCCGCAGCAGCGGCCGCAGAAGCTGTACCGCGGCGTGCGGCAGCGCCACTGGGGCAAGTGGGTGGCGGAGATCCGTCTCCCCCGGAACCGCACCCGCCTGTGGCTCGGCACCTTCGACACCGCCGAGGAGGCGGCGCTGGCGTACGACCAGGCG…	MESFMQDDAAPSPLAMPPPPRAPPLPLPAAGAHGHGHGAQQYPATTHLSPEQMQFIQAQLHLQRNPGLGPRAQPMKPAVPVPPQQRPQKLYRGVRQRHWGKWVAEIRLPRNRTRLWLGTFDTAEEAALAYDQAAYRLRGDAARLNFPDNAASRAPLDPAVDAKLQSICATIAAASSSSKGARAKSKAMPINAPVLEAPSNSSSDEGSGSGSGSDDEMSSSPSPTPVVVAPPV	232	24.589	9.41	CCAACAACAAGATGCACAAAATGGCTGAGATACATAAACCCAAAGTGTACGTGTGACAGAGACATTGAGGTATATGCCACAAACATATACTTCAGCTTGCAATATCTTTCCACAGAATAGAAAGACTAAGTAGTGGTAACCTTTGCTTGAAAGCAGGACGTGTAAAGGAGCATTGGGTGCGCCGTCATCGTCATGCATGACAAACACAAACGGAGGAGAATGAAACCAGTTACAGCTAACAACAGTTAGCGGCTTAGCGCGCTGGTTTAATCCGGGGATTAAGAAAGCAACAGAGCTCATGGTTTTCAACCCTAGACGTTGTTAATTTCGTCGCAATTCATGTCCACGAGCACTAGTTACCATCATACATTTTGGGTTCACACACAATAGTTATATTAA…
Sspon.007A0007600	SsDREB88	Chr7A	15178438	15179068	+	AGCAAGCCCTCGCCAGCAACAGTGCCACTGCCAAGCCGTTCGCCGAAAGGTCTCGGCCGGCACAGCGAGGGATGGGTGGCCCAGACAACGCGTGCCACAACTTCCGCGGTGTCCGGCAGCGCCGGTGGGGCAAGTGGGTGGCCGAGATCCGCGAGCCCAACCGCGGCAAGCGCCACTGGCTGGGCACCTTCAACAACCCCGTCGACGCGGCCGTCGCCTACGACCGGGCGGCCGTGTCCATCCACGGCGCCCACTACGCGCACCTCAACTTCCCTGCGGACCACGCCGCCGCGGCGCCGGCCCAGTGCCATCCATCGTCCTGCTCTGCCGCTGCCACCGCCGACGTGTTCCAGGAGCATGAGGTAAAGCCGATGGTTGCTGCTGCGCTGGGCGGCGACG…	ATGGGTGGCCCAGACAACGCGTGCCACAACTTCCGCGGTGTCCGGCAGCGCCGGTGGGGCAAGTGGGTGGCCGAGATCCGCGAGCCCAACCGCGGCAAGCGCCACTGGCTGGGCACCTTCAACAACCCCGTCGACGCGGCCGTCGCCTACGACCGGGCGGCCGTGTCCATCCACGGCGCCCACTACGCGCACCTCAACTTCCCTGCGGACCACGCCGCCGCGGCGCCGGCCCAGTGCCATCCATCGTCCTGCTCTGCCGCTGCCACCGCCGACGTGTTCCAGGAGCATGAGGTAAAGCCGATGGTTGCTGCTGCGCTGGGCGGCGACGGCGGCGGCGCAGAGACCGTCAGCCAGCAGCAGCAGCAGCAGCAGCAGGGCACTCCTTGGATTTCGCCTGAT…	MGGPDNACHNFRGVRQRRWGKWVAEIREPNRGKRHWLGTFNNPVDAAVAYDRAAVSIHGAHYAHLNFPADHAAAAPAQCHPSSCSAAATADVFQEHEVKPMVAAALGGDGGGAETVSQQQQQQQQGTPWISPDAPFDDHPHDIAMYIDFDAVSDMVPFYPGIKREDCQRERFDGDAVHSPLWPLGD	186	20.361	5.76	TCATTGTTAGAGGAACCATTATTATTCTTATATAAACTTATTCAGAAAAAAGTTTCACAATGAAAACTATAGCGTGAATCCTCACGACACAATCCAAATACGGTACACGGTTGTCTTTTCATCTAGGATATAGGTTTACAATCTCCAATTAACATTCCTCTTGCTCTATGTATGAACCAGCTCTTGCTAATTAGACACCTTTGTATCTTTAGCCTTGCTACAAACCCTATATTTGTTCTAAATTATAATTCGTTAACTTCATTTTAAATCAAATTTCTACAAGTTCAAATAAATACATCTACCAAAACATATTCCATGTAGAATTTAACTAAACTAATTCGATGTTTATAGATATTGGAGTATTTTAACTTTTTTATAAACTTAATCAAGGATGAAGAA…
Sspon.007A0010050	SsDREB89	Chr7A	20650553	20651203	+	ATGAGCCGCGAGGCGAGCGGCGGCGCCGGGACCGGGAGAGGAGCGGAGCGGCACCGGTGCCGGTACAGGGGCGTGCGGCGGCGGGCGTGGGGCAAGTGGGTGTCGGAGATCCGGGTGCCTGGCACGCGGGAGCGCCTGTGGCTGGGCTCCTACGCCGCGCCCGAGGCCGCCGCCGTCGCGCACGACGCCGCCGCATGCCTCCTCCGCGGCCGGCCAGCAGGCCACCTCAACTTCCCCGACCGCGCCGCCTGCTACGGCGCCTACGGTGGCCACGCGCCGCCGCTGTCGCCGCGCTCCGTGCAGCGCGTCGCGTCCGACGCCGGCATGGCCGCCGACGCGCAGATCGTCGACGCGCGGGCAGCGGCTCTCGCCGCGCAGCAGCCGACGCCCGTCCAGCCC…	ATGAGCCGCGAGGCGAGCGGCGGCGCCGGGACCGGGAGAGGAGCGGAGCGGCACCGGTGCCGGTACAGGGGCGTGCGGCGGCGGGCGTGGGGCAAGTGGGTGTCGGAGATCCGGGTGCCTGGCACGCGGGAGCGCCTGTGGCTGGGCTCCTACGCCGCGCCCGAGGCCGCCGCCGTCGCGCACGACGCCGCCGCATGCCTCCTCCGCGGCCGGCCAGCAGGCCACCTCAACTTCCCCGACCGCGCCGCCTGCTACGGCGCCTACGGTGGCCACGCGCCGCCGCTGTCGCCGCGCTCCGTGCAGCGCGTCGCGTCCGACGCCGGCATGGCCGCCGACGCGCAGATCGTCGACGCGCGGGCAGCGGCTCTCGCCGCGCAGCAGCCGACGCCCGTCCAGCCC…	MSREASGGAGTGRGAERHRCRYRGVRRRAWGKWVSEIRVPGTRERLWLGSYAAPEAAAVAHDAAACLLRGRPAGHLNFPDRAACYGAYGGHAPPLSPRSVQRVASDAGMAADAQIVDARAAALAAQQPTPVQPAAFAGIGSAAALGGGGVTAQGAAACAPLPPPSYSDGASSSSSAYWSTPSASASASASRTSSSAGSEQPLVYGDISVDDIEILI*	217	21.787	8.83	TAAACACATACAAGGCATGACAAGCATCAACATAACCTTAAATCTATTGAAATAAAACATTACAACATGCATATTTCAGAAATCTGTTGCAATTCATTATTTCATGTGATGCTTATGTGTGCATAAAGATGATTGTGCTCATGATTTGCAAATGCTAATGCATGCTTAACACCTAGGGTGTTACACCATACTTCTTGCACCATTTGCATTGATTCTTGTCAACTTGGACATTGTTGTTCTTCTGATGTTGATCATTTTGAGGGGCCTTCTCTTGTTGCTTAGAGAAGGAGCTATTATCCCACTGAGGTTTTCCTTGTGGTTTGACATTCTTGTTAAAGTTCTTTTTATTGTCCTTCACATGGTTGACGGAGTCACCATGTGAGCTCTTAAGCCTCTCCT…
Sspon.001B0019690	SsDREB9	Chr1B	43444343	43444939	+	AGCAGAGGCAGCAGGAGCGGAGGACCGTGCAGACGTGCGGGCGGCGCGCGAGGGCGGAGACGAGGCACCCGGTGTACCGCGGGGTGCGGCTGCGGGCGGGCAAGTGGGTGTCGGAGATCCGGGAGCTCCGGAAGCCCAGCAGGATCTGGCTCGGCACGTACCCGACGCCCGAGATGGCCGCCGCCGCCTACGACGCCGCCGCATTGGCGCTGCGGGGCGCCGGCACGGCGCTCAACTTCCCCGACGCCGCGATGGCGCGGCCGGCACCCGTGTCCGCGTCCGCGGAGGACGTCCGGGCCGCGGCTGCTGCGGCCGCGGCCGCGATGGCGGACTTGGACAGCCGCCGCCACGGAAGAAGCGGTGGTCAGCACGACGAGCTGATGCATGGTCACAGTAGCG…	ATGGAGCAGAGGCAGCAGGAGCGGAGGACCGTGCAGACGTGCGGGCGGCGCGCGAGGGCGGAGACGAGGCACCCGGTGTACCGCGGGGTGCGGCTGCGGGCGGGCAAGTGGGTGTCGGAGATCCGGGAGCTCCGGAAGCCCAGCAGGATCTGGCTCGGCACGTACCCGACGCCCGAGATGGCCGCCGCCGCCTACGACGCCGCCGCATTGGCGCTGCGGGGCGCCGGCACGGCGCTCAACTTCCCCGACGCCGCGATGGCGCGGCCGGCACCCGTGTCCGCGTCCGCGGAGGACGTCCGGGCCGCGGCTGCTGCGGCCGCGGCCGCGATGGCGGACTTGGACAGCCGCCGCCACGGAAGAAGCGGTGGTCAGCACGACGAGCTGATGCATGGTCACAGT…	MEQRQQERRTVQTCGRRARAETRHPVYRGVRLRAGKWVSEIRELRKPSRIWLGTYPTPEMAAAAYDAAALALRGAGTALNFPDAAMARPAPVSASAEDVRAAAAAAAAAMADLDSRRHGRSGGQHDELMHGHSSGGGADERLHGSAGVVDEDDLFEMPRLMLSMAEGLMMSAGAGPFGGGGDGSRRGRHQPVGSLLMR*	199	21.054	9.85	AGCCCACAGACAGGGAGGCTTTGATGCGAGCGGGTCAGTGGAGTGTGCAGGCGGTCCGCGGTGGTGGTTTGGGTTGGATTTGTATGGAATGCACTCTACCCATTCCCGCGCGTCCTCTACACTACTGGAGGGGCGGCAGGGCCGTCTGGGGCGACGCGCGGTCGCCGCTGAGGATCATTTGTATGGATTTGTATTGGTTGTCGTCTGTGTTCACACTTTACACCTGATCCTGCCTGCATGGAGTCTTTGGCCATGTAATCCGAGAAGAGGATGAATATTAATACTATGTATCTTGTACCTGCAAAAAGAGAAATGTATTTTGTTTTTGGACGGAGAGAGTAAAAGCTTTAGGAGTACGGGGTACGGAGTACGTATATAGCAGTAATAATTGAGGAGGTG…
Sspon.007A0013130	SsDREB90	Chr7A	30666109	30668933	+	ATCTCGCGATTCTTAACGACTCGAACAAGCACACTCCAGCCAGCGAGATAGCGAACCCTAGGAACCCAGTGGCCATCTTTGGAGCGACCATGACGCTGGATCAGAACCAGGCCATGCCGATGCAGCCCCCGGCCCTGCTGCCCGGAAGGTGAGATCAACCTTCCAAAGACTTCTTTCGATTTACTTGTGTGTTGGGGGATTAGGGTTTGGGGATGTTCAGTCTGGTGGGGAACGGGTATCTGTACAAAAAATTGGGGCTTTTAGGATGGAAAATTTTGAGCGGAATGGTCGATTCGCTGTTGGAATTTCTAATTGGGGTTCTGGAAAGTCAAATTCCGTGGGTGCGTAAGCTGTTTTCGGTGCCCTTGGTGAGGGTTGTGGGATTTCCTGTTCGGGTTG…	ATGACGCTGGATCAGAACCAGGCCATGCCGATGCAGCCCCCGGCCCTGCTGCCCGGAAGGAAGAAGCGACCTCGCAGGTCACGCGATGGGCCTACGTCAGTGGCAGCTGTCATCCAGCGGTGGGCTGAGCACAACAAGCAGTTGGAGCATGATCCTGAGGGGGCAAAGCGACCAAGAAAAGCACCTGCAATGGGTTCGAAGAAGGGCTGTATGAAGGGAAAAGGAGGGCCTGACAATACACAATGTGGGTACCGTGGAGTGAGGCAGCGTACTTGGGGGAAGTGGGTTGCTGAAATAAGAGAGCCAAATCGTGTCAACAGACTCTGGCTGGGTACCTTCCCAACTTCAGAGGATGCAGCTAGGGCCTATGATGAGGCAGCCAGAGCGATGTATGGAGAC…	MTLDQNQAMPMQPPALLPGRKKRPRRSRDGPTSVAAVIQRWAEHNKQLEHDPEGAKRPRKAPAMGSKKGCMKGKGGPDNTQCGYRGVRQRTWGKWVAEIREPNRVNRLWLGTFPTSEDAARAYDEAARAMYGDLARTNFPRQHAATYAQAALASTSVQAAPTAVEALRPGTSCESTTTSNHSDIASTSHKPEASDSSSSLKAEWPEALEAGSSGIQAGTPSVADKVFGTLEPITNLPDGGDGGVTNLPDGGDDGFDVDEMLRMMEADPHNEGGADAGMGQPWCLDGLDSSVLESMLQSEPEPFLMSEEPEMFLAGFESPSSFFEGLERLK*	331	35.502	5.01	CCCGTCCCTCGTCAGCGGGTGCTAGCGCTACGACGGGTCGCGTCGTGCTTAGCAGCTGGTGGTCCCCCGGAGGCAGGGAGGGGAGGAAGGAAGGCGTGCGGAAACTGGAAACGCCTGCGGCCTGCTGCCTGGATACGGTTAAGGAAACGGCTGTCGCTGGTTTTTTCTATTAGTAGTACCAGGGAGCGGCGGCCGGGCAGCATGTGCGTTAGCTTAGGCTCACTGGATCCAGTTTGTTTGGAGCTGGTTCCATTACTTTACTCAGAAGAAATCTTTGCTAGTAGAAGTATACGCGCTGATTTTTACGTCACGATGACGCGGAGGTACCCAGGGTTCATCTAGGCTTGAAATCGGAGATTAACTGAGGTGTTACGATTGATAAACTGATACCGTGTCCCC…
Sspon.007B0001300	SsDREB91	Chr7B	2767753	2768833	-	ATGGGACGCCTCGCTTATATAAGGCCACCTGGCGCCCGCCATGTCGATCAGCAGCCCCGTGCAGAAGGATCAGTGATCGGCCCCAGAATGCCCTTCCCGCCACGGCCGTAACAGCCTCCTCCCGCAACTACTCCAACTTGTGCCCACAACACACCACACGCGGAGCGCAACCATGGACGCGAGCCTCCGCACGCTGCCCCCGGCCGGCAGCAGCTTCCCCGGCGAGGTCCGCTCCGCCGTGTCCTCGCTGCTGCTCTCCTCCGCGGGCGGCACCAGCGCGCTCGACACCGTCTTCTCGCACCTCCCGCCGCTCGGCTCCAGCGTCTACCACCGACAGTGCGAGCTCCTGCGCCACTTCGCCGCCTCGCAGCCGCAGACGCACCAGCCGCACACCGCCGC…	ATGGGACGCCTCGCTTATATAAGGCCACCTGGCGCCCGCCATGTCGATCAGCAGCCCCAATGCCCTTCCCGCCACGGCCGTAACAGCCTCCTCCCGCAACTACTCCAACTTGTGCCCACAACACACCACACGCGGAGCGCAACCATGGACGCGAGCCTCCGCACGCTGCCCCCGGCCGGCAGCAGCTTCCCCGGCGAGGTCCGCTCCGCCGTGTCCTCGCTGCTGCTCTCCTCCGCGGGCGGCACCAGCGCGCTCGACACCGTCTTCTCGCACCTCCCGCCGCTCGGCTCCAGCGTCTACCACCGACAGTGCGAGCTCCTGCGCCACTTCGCCGCCTCGCAGCCGCAGACGCACCAGCCGCACACCGCCGCCGCCTGCTCGTCCTCCTCCTCGTCGACG…	MGRLAYIRPPGARHVDQQPQCPSRHGRNSLLPQLLQLVPTTHHTRSATMDASLRTLPPAGSSFPGEVRSAVSSLLLSSAGGTSALDTVFSHLPPLGSSVYHRQCELLRHFAASQPQTHQPHTAAACSSSSSSTSSAASASFQLQLQLAPAPPDDPAVAAAMLRQKLYRGVRQRQWGKWVAEIRLPQNRVRVWLGTYDSPETAAHAYDRAAYRLRGEYARLNFPGVMDAPDPACPDHLRQLRAAVDAKIQAIRARMARKRARARKQREESARSTGSGSGAEAANKPAAARPVVSEGAATTTTTTTTSETTTTPCGSPDGVLSVSAVSADGDCLLERMPSFDPELIWEMLNF*	351	37.632	9.73	ACTTTGGATCCGTTAGTTGTCATTGATGTGGGTCTTGTATGTAAGCCTATTTTAGGGCGTGTTTGGTTCGGGGCCGCACCGCGCCATGCTTCAATTGTAGCGGACCACACATTTGTGGTGGCAGAATCCAGCACCACAGTGGCGGAATCTACTAAGTGAAAAAGCTGTGGCTGCCAAAGGTGAAGTAGAAACCAAACCGCAGCAGTAAAAGTTGTGACGGACATGGGTGTGGCTGTGGCGTGTAGTGGCCATGAACCAAACACGCCCTTAAGCTTATTTTTCCTTTGTTAGAAGGTACACAACATCACAGCTTCTCCCTGCTGACTAGACAGTTGATCAAGTGCACAATTGGGTGCCATCTACTTGCCCGGTTAAGCTGCTCAGCTGCCCGCCTCAGGC…
Sspon.007B0009000	SsDREB92	Chr7B	18258641	18259285	+	ATGAGCCGCGAGGCGAGCGGCGGCGCCGGGACCGGGAGAGGAGCGGAGCGGCACCGGTGCCGGTACAGGGGCGTGCGGAGGCGGGCGTGGGGCAAGTGGGTGTCGGAGATCCGGGTGCCTGGCACGCGGGAGCGCCTGTGGCTGGGCTCCTACGCCGCGCCCGAGGCCGCCGCCGTCGCGCACGACGCCGCCGCATGCCTCCTCCGCGGCCGGCCAGCAGGCCACCTTAACTTCCCCGACCGCGCCGCCTGCTACGGCGCCTACGGTGGCCACGCGCCGCCGCTGTCGCCGCGCTCCGTGCAGCGCGTCGCGTCCGACGCCGGCATGGCCGCCGACGCGCAGATCGTCGACGCGCGGGCGGCGGCTCTCGCCGCGCAGCAGCCGACGCCCGTCCAGCCC…	ATGAGCCGCGAGGCGAGCGGCGGCGCCGGGACCGGGAGAGGAGCGGAGCGGCACCGGTGCCGGTACAGGGGCGTGCGGAGGCGGGCGTGGGGCAAGTGGGTGTCGGAGATCCGGGTGCCTGGCACGCGGGAGCGCCTGTGGCTGGGCTCCTACGCCGCGCCCGAGGCCGCCGCCGTCGCGCACGACGCCGCCGCATGCCTCCTCCGCGGCCGGCCAGCAGGCCACCTTAACTTCCCCGACCGCGCCGCCTGCTACGGCGCCTACGGTGGCCACGCGCCGCCGCTGTCGCCGCGCTCCGTGCAGCGCGTCGCGTCCGACGCCGGCATGGCCGCCGACGCGCAGATCGTCGACGCGCGGGCGGCGGCTCTCGCCGCGCAGCAGCCGACGCCCGTCCAGCCC…	MSREASGGAGTGRGAERHRCRYRGVRRRAWGKWVSEIRVPGTRERLWLGSYAAPEAAAVAHDAAACLLRGRPAGHLNFPDRAACYGAYGGHAPPLSPRSVQRVASDAGMAADAQIVDARAAALAAQQPTPVQPAAFAGIGSAAEQGGGGATAQGAAACAPLPPPSYSDGASCSSSAYWSTPSASASASRTSSSAGSEQPLVYGDISVDDIEILI*	215	21.69	8.38	GTCACCACCACTACATCGACGTTCCACTCTACTCTGGTATATTCCTCGGTCGCGTGCTTCGATCTGCAGTTCGTAATCCCGGTGGGGGCTCTTTCCATTCACGCCCTCGAGGTGTTTGACGCAGGAACCCATAGGTCCCTCCTTGGTGGAACTAGGTCAGCATGAGACGCGACACTACCAGACCTCGAATCCCATCGTCCCTACTTCCACCACATCCCCATCCACCACCCTACCTTTCCCAAACCCAATTTCATTCCGTGGCTTCACGGATCCAGTTCATCTTCGGCTTCCATACTCGACTGGGGTTCTGCATCGGCATCAGTGGTTCAGCGGCGGGAACCAACGTGAGCACGCCACCATCCGTGCTCCTTTCTCTCATTACGGCACGCAATCGGGGTC…
Sspon.007C0001281	SsDREB93	Chr7C	2913810	2914894	+	ATGGGACGCCTCGCTTATATAAGGCCACCTGGCGCGCGGCACGTTGATGAGCAGCCCgtgcacaaggatcagtgatcggccccagAATGCCCTTCCCGCCACGGCCGTAAAAACCTCCTCCCGCAATTACTCCAACTTgtgtccaaacgcggagcgcaaccatggacgcgagCCTCCGCACGCTGCCCCCGCCCGGCAGCAGCTTCCCCGGCGAGGTCCGCTCCGCCGTGTCCTCGCTGCTGCTCTCCTCCGCGGGCGGCACCAGCGCGCTCGACACCGTCTTCTCGCACCTCCCGCCGCCGGTCACCATCCCGCCGCTCGGCTCCAGCGTCTACCACCGACAGTGCGAGCTCCTGCGCCACTTCGCCGCCTCGCAGCCGCAGACGCACCAGCTGCCCA…	ATGGGACGCCTCGCTTATATAAGGCCACCTGGCGCGCGGCACGTTGATGAGCAGCCCAATGCCCTTCCCGCCACGGCCGTAAAAACCTCCTCCCGCAATTACTCCAACTTCCTCCGCACGCTGCCCCCGCCCGGCAGCAGCTTCCCCGGCGAGGTCCGCTCCGCCGTGTCCTCGCTGCTGCTCTCCTCCGCGGGCGGCACCAGCGCGCTCGACACCGTCTTCTCGCACCTCCCGCCGCCGGTCACCATCCCGCCGCTCGGCTCCAGCGTCTACCACCGACAGTGCGAGCTCCTGCGCCACTTCGCCGCCTCGCAGCCGCAGACGCACCAGCTGCCCACCGCCGCCGCCTGCTCGTCCTCCTCCTCGTCGACGTCCTCCGCCGCCTCGGCCAGCTTCCAG…	MGRLAYIRPPGARHVDEQPNALPATAVKTSSRNYSNFLRTLPPPGSSFPGEVRSAVSSLLLSSAGGTSALDTVFSHLPPPVTIPPLGSSVYHRQCELLRHFAASQPQTHQLPTAAACSSSSSSTSSAASASFQLQPQQAPAPPDDPAVAAAMLRQKLYRGVRQRQWGKWVAEIRLPQNRVRVWLGTYDSPETAAHAYDRAAYRLRGEYARLNFPGVMDAPDPECPDHLRQLRAAVDAKIQAIRARMARKRARARRQREESARSAGSGSGAEAANKPAAARPVVSEGAATTTTTTTSETSTTLCGSPDGVLSVSAVSADGDCLLERMPSFDPELIWEMLNF*	341	36.483	9.55	TTAGGCTCAAAAGATTCGTCTCGTGGTTTTCTACTAAATTGTGTAATTAGTTTTTTTTATCTATATTTAATGCTCTATGCATGTGTCAAACATTCGATGTGATGGGGAATCTTGAAATTTTTTGCAACTAAACGTGGGCTTGGTCGATTCGCAGAGAGTCGCGTGTTGACTGAGATAAATGACGTTTGCTCCGTGTGCGAGCTGTAGGCAAATTTCTAGCGGCGCAGAGGACTCCGCGTAGCCTTTGACTTGCATTGGATGGTTTACTTTCACCCGATATCGATTTTAAATTTTTATAAATACTGCCGTCGGCATGCATGAAAATCTTGTTTTAATAAGTTGCTCAATCAATATCGGCTGCCCGCCGGCTTCTGAATCCGAACGAGGTATGCGCTAGCT…
Sspon.007C0011380	SsDREB94	Chr7C	26084146	26085222	+	ATGCATGGCGTCGACTGGCCAAGCCTTTTTTTTTTCATTCTCGCGCTCTCTCTCTCCCCCGCACCAGGCACCAACCATCCGTCCATCCATTTCACTGGATGCTCAAGGCTGCTCGCTGTGCTGCACTCTGTACTCTCTCAGCTCCCTTTATATTTGACCACCGCCCCTCTCCACCAAGCGCATCCACCTCGGCCTCCATCCCTAGCGCTCTCGCCCCAAAGCACACCGCAGAGACACCACCACCATCCTTCGCTTCTCTCTCTACCCCATCCCTCTCTCTCTCCTCATATTGATATACCAGCGCCGCTGCCTGCTTCCATGGAACCCAACAACAATCAGCCTGCTGCGGCCACGGCCGAGGAAGCTGCAGGCAGCGGCCCCGGCGGAGAAGGGCGGAAG…	ATGCATGGCGTCGACTGGCCAAGCCTTTTTTTTTTCATTCTCGCGCTCTCTCTCTCCCCCGCACCAGGCACCAACCATCCGTCCATCCATTTCACTGGATGCTCAAGGCTGCTCGCTGTGCTGCACTCTGTACTCTCTCAGCTCCCTTTATATTTGACCACCGCCCCTCTCCACCAAGCGCATCCACCTCGGCCTCCATCCCTAGCGCTCTCGCCCCAAAGCACACCGCAGAGACACCACCACCATCCTTCGCTTCTCTCTCTACCCCATCCCTCTCTCTCTCCTCATATTGATATACCAGCGCCGCTGCCTGCTTCCATGGAACCCAACAACAATCAGCCTGCTGCGGCCACGGCCGAGGAAGCTGCAGGCAGCGGCCCCGGCGGAGAAGGGCGGAAG…	MHGVDWPSLFFFILALSLSPAPGTNHPSIHFTGCSRLLAVLHSVLSQLPLYLTTAPLHQAHPPRPPSLALSPQSTPQRHHHHPSLLSLPHPSLSPHIDIPAPLPASMEPNNNQPAAATAEEAAGSGPGGEGRKGKAPKGGPENGKFRYRGVRQRSWGKWVAEIREPRKRSRKWLGTFATAEDAARAYDRAALLLYGPRAHLNLTSPPPPSIAAPRSHPHSSATSSSAPPALRPLLPRPPLHQLSNGGAPAPDFHHQHHQFQCHLLPPQPQPTPPLYYANTATASTVTNTVPTRAAFPQEPAVAPAVGSSTSLQEPQAGTPEEAPGEAAGWDYHGGEEEDYAAALLWDEPEPFFWFDVFL	359	38.656	7.46	CACTCGAATCTCCCCGCTAGCAGCTCACCGAAGATCGTCGGGACTCGCCCAAACGGGGTAGTACGGCGTTCCCCACCCCTCCTCCTCCTCTCCGCAGGAGGAGCGTGAGGGTCGCGCAACAAAAGACGGCCGGGACTCCGATCGACCTCGTGCGTACGAGGCTCGGGGGCTCAACCGCGTCGAACTACTCCCCGATAAAAACACGTAAAAGACCTCGGAGGAGTCTTCAACACTCCACTGAGGCCTCGGGGGCTACACCCGGCGGGTGCGCTCGCGCGCCCCCACCGGAGAAATCAACGACGCCACGATTCCAGTTCATCAGCAGAAAGCCTCTAGGAGAGTGATCACACACTCACCCAAAGGCTCGGGGGCTACTGTCGGTACCAATAGTATAGGGGT…
Sspon.007C0011560	SsDREB95	Chr7C	26785987	26788979	+	TCCCCCATCGGGCTTCTGGTTTCTCTCCTTTCTCCCCCTCGCGACTTTTCTTCTCGAGATCTCGCGATTCTTAACGACTCGAACAAGCACACTCCAGCCAGCGAGATAGCGAACCCTAGGAACCCAGTGATCTTTGGAGCGACCATGACGCTGGATCAGAACCAGGCCATGCCGATGCAGCCCCCGGCCCTGCTGCCCGGAAGGTGAGATCAACCTTCCAAAGACTTCTTTCGATTTACTTGTGTGTTGGGGGATTAGGGTTTGGGGATGTTCAGTCTGGTGGGGAACGGGTATCTGTACAAAAAATTGGGGCTTTTGGGATGGAAAATTTTGAGCGGAACTGGTCGATTCGCTGTTGGAATTTCTAATTGTGGTTCTGGAAAGTCAAATTCCGTGGGT…	ATGACGCTGGATCAGAACCAGGCCATGCCGATGCAGCCCCCGGCCCTGCTGCCCGGAAGGAAGAAGCGACCTCGCAGGTCACGCGATGGGCCTACGTCAGTGGCAGCTGTCATCCAGCGGTGGGCTGAGCACAACAAGCAGTTGGAGCATGATCCTGAGGGGGCAAAGCGACCAAGAAAAGCACCTGCAATGGGTTCGAAGAAGGGCTGTATGAAGGGAAAAGGAGGGCCTGACAATACACAATGTGGGTACCGTGGAGTGAGGCAGCGTACTTGGGGGAAGTGGGTTGCTGAAATAAGAGAGCCAAATCATGTCAACAGACTCTGGCTGGGTACCTTCCCAACTTCAGAGGATGCAGCTAGGGCCTATGATGAGGCAGCCAGAGCAATGTATGGAGAC…	MTLDQNQAMPMQPPALLPGRKKRPRRSRDGPTSVAAVIQRWAEHNKQLEHDPEGAKRPRKAPAMGSKKGCMKGKGGPDNTQCGYRGVRQRTWGKWVAEIREPNHVNRLWLGTFPTSEDAARAYDEAARAMYGDLARTNFPRQHAATYAQPALASTSVQAASTAVEALRPGTSCESTTTSNHSDIASTSHKPEASDSSSSLKAEWPETLEAGSSGIQASTPSVADKVFGTLEPITNLPDGGDGGVTNLPDGGDDGFDVDEMLRMMEADPHNEGGADAGMGQPWCLDGLDSSVLESMLQSEPESFLMSEEPEMFLAGFESPSSFFEGLDSGAAKMNF*	336	35.944	4.93	GATGATGGTTGCGCCGGGCTCGCCGCCGTCGGGCGGCTCGCGCCTGCCTGGAGCGACGATACCGGCGGATCGCTCCCCAGGCTGGGAGAGCTCGTAATCCTCGTCGGTAGGGTGTCTTGGCGGGAGTAGGACCATATCGTAGCCGTAGCCGAGCGACATGAACTCCAAACTCCCGAACCAGATCACCGTGGCCAACGGGATAGGGCGTTCGGGGTCAGCCATCCAGGAAAAAGGCGGGAAAGCGACGTTGTCACGCAGCGATCCCCTACCTGGCGCGCCAACTGTCGGCGTTCGGACCCGGGGGTCCTAAACCAACGAGTAAAATGCTGCGTGTCCCTTTCCTGGATGGTGATGCAAGGAGAACACACGGGGGTTTATCCTGGTTCGGGCAAAGAAGGC…
Sspon.007D0011170	SsDREB96	Chr7D	26811739	26814577	+	TCTCTCCTTCTTTCGCCCCCTCGCGACTTTTCTTCTCGAGATCTCGCGATTCTTAACGACTCGAACAAGCACACTCCAGCCAGCGAGATAGCGAACCCTAGGAACCCAGTGGCCATCTTTGGAGCGACCATGACGCTGGATCAGAACCAGGCCATGCCGATGCAGCCCCCGGCCCTGCTGCCCGGAAGGTGAGATCAACCTTCCAAAGACTTCTTTCGATTTACTTGTGTGTTGGGGGATTAGGGTTTGGGGATGTTCAGTCTGGTGGGGAACGGGTATCTGTACAAAAAATTGGGGCTTTTAGGATGGAAAATTTTGAGCGGAACTGGTCGATTCGCTGTTGGAATTTCTAATTGTGGTTCTGGAAAGTCAAATTCCGTGGGTGCGTAAGCTGTTTTC…	ATGACGCTGGATCAGAACCAGGCCATGCCGATGCAGCCCCCGGCCCTGCTGCCCGGAAGGAAGAAGCGACCTCGCAGGTCACGCGATGGGCCTACGTCAGTGGCAGCTGTCATCCAGCGGTGGGCTGAGCACAACAAGCAGTTGGAGCATGATCCTGAGGGGGCAAAGCGACCAAGAAAAGCACCTGCAATGGGTTCGAAGAAGGGCTGTATGAAGGGAAAAGGAGGGCCTGACAATACACAATGTGGGTACCGTGGAGTGAGGCAGCGTACTTGGGGGAAGTGGGTTGCTGAAATAAGAGAGCCAAATCATGTCAACAGACTCTGGCTGGGTACCTTCCCAACTTCAGAGGATGCAGCTAGGGCCTATGATGAGGCAGCCAGAGCGATGTATGGAGAC…	MTLDQNQAMPMQPPALLPGRKKRPRRSRDGPTSVAAVIQRWAEHNKQLEHDPEGAKRPRKAPAMGSKKGCMKGKGGPDNTQCGYRGVRQRTWGKWVAEIREPNHVNRLWLGTFPTSEDAARAYDEAARAMYGDLARTNFPRQHAATYAQPALASTSVQAASTAVEALRPGTSCESTTTSNHSDIASTSHKPEASDSSSSLKAEWPEALEAGSSGIQAGTPSVADKVFGTLEPITNLPDGGDGGVTNLPDGGDDGFDVDEMLRMMEADPHNEGGADAGMGQPWCLDGLDSSVLESMLQSEPEPFLMSEEPEMFRAGFESPSSFFEGLEQLK*	331	35.514	5.01	CTCTATATTGTTAGAGGCGCAGAGACAGAAAAGACTGTTCTCTGAAGAGGCACCCTGGTCTGTTGAGGTCTCAAAACTACCTGACGATGACGATGCCTTTGCGACATTTATACAGGTAGACCTGCTCCTCAACCTATTGTGTGGTCTGGATGTTATCATACTTACTACTTAGCATCTTCTGTTCGCTAGAAATGAAATAATATTTGCATTATCCCAGTAGAAAGCTTTGGTGAGTCATAAAAAAATTTAGTGTTACCAGAATTGTGCTTGGCCAAGAACTACCGTTCTGCTGTGTTCATATTTGCTGAGAAAGAATGCTTGTGACAGGTATTGCATTATAAATTGTACAATGACCCTTGGCGTCAGGGTCTCCTGCAAACAAAGGAAACTCGGCTGCCG…
Sspon.008A0014451	SsDREB97	Chr8A	49437842	49438924	+	TGGGGCTATGGGCTGCTAGGCACAAGGCCCCCATCGGGCCTGGCGTATTTTACCTAGTCGGGCCGGGCCGCTCGCCGGGCTAGGGGTACGGCCCAGGCATGGCCTGGTCCTCCGTGCTGGGCTGGCCTGGGCCCACTGGCCACCGGGCCGGGCTGTGCTTGGGCCGGGCCAAAAAACTGGGCCTCATGCCGAGCCATCGGGCTGCGGGCTGCATGCTCCTCTTTAGTTCTAGAATAGTACAGATGTCCAATGACACATCACTGAAGTTACCTTGTACCTTTTCATCCAGGGTGGATAATCGCTGAATGTGTTGTGGATTACCGCTTGTACTACTGCCAGCTTTCACTCTATGTATGGATATATAGTGGAGTGTACAAGATAGGGTTTAAACGGCGTGTT…	ATGGGGCTATGGGCTGCTAGGCACAAGGCCCCCATCGGGCCTGGCGTATTTTACCTAGGGTACGGCCCAGGCATGGCCTGGTCCTCCGTGCTGGGCTGGCCTGGGCCCACTGGCCACCGGGCCGGGCTGTGCTTGGGCCGGGCCAAAAAACTGGGCCTCATGCCGAGCCATCGGGCTGCGGGCTGCATGCTCCTCTTTAGCTATCGGTGGTCAAACACCGACAGGCATGGTAGGGCCCGGCGCGCCGCTCCGGTCCTTCATGCCTGGCCAACGGCCCAAGCATGGCCTGTCGGGCCGCTTTCCCACGGCCTTTTTTTAGCAGGCCGGGCCAGCCCAAGGCCCACGTCAATGCCACCGAGCGCCGCCCTCGAGGCCACAGGGTCGCAAAGGAGGGAGAGA…	MGLWAARHKAPIGPGVFYLGYGPGMAWSSVLGWPGPTGHRAGLCLGRAKKLGLMPSHRAAGCMLLFSYRWSNTDRHGRARRAAPVLHAWPTAQAWPVGPLSHGLFLAGRASPRPTSMPPSAALEATGSQRRERARGRCARGRRLLCGHEHAGAGAGGERRRGGGGRWREGRGGDKVTTTMRFRGSLLRLHEAPPVTGAKPQNSKTQSHDDAVTLLIHHVVHAHAELHLTTQSIASAAALLAQLRTKLQTGGERPASPPLSSASATKHWPPPGLAYFTRPCHATRRARVLRAGLATGPGRLRPSYRAAGCMLIFSSGIRALHAARLAHLVALAMPDSDDVVPSPASPPLGSSVPKRGSRGGKSSEHGGGRRSPAAYRGVRMRAWGKWVSEIREPRKKSRI…	614	64.928	10.16	TTGTTGCCATGAGACTGTGTAGGTAATGATGCTTTCGGTTTTGTTCTGAAAATGGTGGAATTGGCTACGTTTTTTTTATGTTCCAGCCGCATTGGTCCAGAAATGTTTGAAGGGGAGGCTCTTGGTTTGAAGGCAATGTATGAAACAAAGTCGATCCGTGTTCCTTTGCCATACAAGGTGAGAGAAGTGGCATCAAATGCTGGAACATGTACAACTGCAAACGTGGAATACGACAGCATTGCTGTTGTGACACTGTTACATGACTGGTACTGTGATCCCCATACATGATGGGAGTACTCGTATAGTGACTGAAATCTTCAGTCCTGGCCATTTATGCTGCGAGTTAATTAGCATACATATTTCCTTTTGTGCCACTGATGTAGAGACCGTTAGTCATCT…
Sspon.008A0015300	SsDREB98	Chr8A	51289286	51289972	-	GGTGAAGACGGCGGTGGCGGCGAGCAGCAATGACGCCGCGGCGGCGAGGCACGGCGGCAGTGGCAAGCAGAGGACGTACAAGGGCGTGCGGATGCGGAGCTGGGGCTCGTGGGTGTCGGAGGTCCGGGCGCCGGGCCAGAAGACGCGGATATGGCTGGGATCCCACTCCACCGCCGACGCCGCGGCGCGCGCCTACGACGCCGCGCTGCTCTGCCTCAAGGGCTCGGCGGCCGCGCCGGACCTCAACTTCCCGCTCCGCCTCCCGTTCGACCTGCCCCCCGCCGGCGCCATGTCGCCCAAGGCCATCCAGCGCGTGGCCGCCGCCGCCGCGGCCAGCAGCGCCACGCCCTTCGCGCCCTGCGCTGAGAATAATAATGGCAGCGCCTGTACCGACGGCGA…	ATGGTGAAGACGGCGGTGGCGGCGAGCAGCAATGACGCCGCGGCGGCGAGGCACGGCGGCAGTGGCAAGCAGAGGACGTACAAGGGCGTGCGGATGCGGAGCTGGGGCTCGTGGGTGTCGGAGGTCCGGGCGCCGGGCCAGAAGACGCGGATATGGCTGGGATCCCACTCCACCGCCGACGCCGCGGCGCGCGCCTACGACGCCGCGCTGCTCTGCCTCAAGGGCTCGGCGGCCGCGCCGGACCTCAACTTCCCGCTCCGCCTCCCGTTCGACCTGCCCCCCGCCGGCGCCATGTCGCCCAAGGCCATCCAGCGCGTGGCCGCCGCCGCCGCGGCCAGCAGCGCCACGCCCTTCGCGCCCTGCGCTGAGAATAATAATGGCAGCGCCTGTACCGACGGC…	MVKTAVAASSNDAAAARHGGSGKQRTYKGVRMRSWGSWVSEVRAPGQKTRIWLGSHSTADAAARAYDAALLCLKGSAAAPDLNFPLRLPFDLPPAGAMSPKAIQRVAAAAAASSATPFAPCAENNNGSACTDGDGDITPAWSSSSPARDDVSSPESTVSSESDLSGDVDYSSLADIDAFFQSPKCMDYALMDPCSAFFAPPAPMATDDDACWVEDGGIALWSFSNLDC*	229	23.624	4.31	GGGGTTAGATAGTCAACCACAAATAGTGAGAGAATGAAGGTTGAAACTACTAATTTGTTTGTACTATTTATAGAAACATTCAGCCTCCCACAATATATAAAAATAATATAAATAAACACGCGAAACTAAAGCATCACTACCTTTTTGTGAATGATGTATATAGTTTAGATATTTTTCGAAAAACTTCTACAGCACATATATATAGCTGTGCTGTCGTCGTGCACCATTGGTAGCGTTCTTTAGACTTGGTCAGCTTCAGGAAGCTTGAAGAATGTGCATGGTGCTGCCAAAAATTGAAAGGAGGAAAGAAAAGAAAGAAAAAGTCTCCTTTTTCGTGGTGACAATAGTATTTGGAGGATAAGATCAAGAGCAGGCAATAATGCAAGCAGAAATATGCTT…
Sspon.008B0010170	SsDREB99	Chr8B	22403742	22404200	+	ATGCGGGCGTGGGGGAAGTGGGTGTCGGAGATCCGCGAGCCGCGCAAGAAGTCCCGCATCTGGCTCGGCACCTTCCCGACGGCCGAGATGGCGGCGCGCGCGCACGACGCCGCCGCGCTCGTCGTCAAGGGCCGCGGCGCCGTGCTCAACTTCCCGGAGATGGCGGCGTCCCTGCCGCGCCCGGCCTCCGCCGCGCCGCGCGACGTGCAGGCCGCGGCCGCGTGCGCCGCCGCCATGGTGGACGTGAACGTGGTGCCCGTGGGCGCGGCGGCGGCTTCGGTGCCGATGGTGGTGCCGTCGCCGTCGCCGCCGCCGGAGTCGGAGCCGCTGTCGTCGTCCCAGCAGGTGCCGGGACAGGCGTCAGTAGTAGGCGACCCCGACGAGGATGAGCTGCTGGAG…	ATGCGGGCGTGGGGGAAGTGGGTGTCGGAGATCCGCGAGCCGCGCAAGAAGTCCCGCATCTGGCTCGGCACCTTCCCGACGGCCGAGATGGCGGCGCGCGCGCACGACGCCGCCGCGCTCGTCGTCAAGGGCCGCGGCGCCGTGCTCAACTTCCCGGAGATGGCGGCGTCCCTGCCGCGCCCGGCCTCCGCCGCGCCGCGCGACGTGCAGGCCGCGGCCGCGTGCGCCGCCGCCATGGTGGACGTGAACGTGGTGCCCGTGGGCGCGGCGGCGGCTTCGGTGCCGATGGTGGTGCCGTCGCCGTCGCCGCCGCCGGAGTCGGAGCCGCTGTCGTCGTCCCAGCAGGTGCCGGGACAGGCGTCAGTAGTAGGCGACCCCGACGAGGATGAGCTGCTGGAG…	MRAWGKWVSEIREPRKKSRIWLGTFPTAEMAARAHDAAALVVKGRGAVLNFPEMAASLPRPASAAPRDVQAAAACAAAMVDVNVVPVGAAAASVPMVVPSPSPPPESEPLSSSQQVPGQASVVGDPDEDELLEEIVELPPIDDDADVLASSDD	153	15.584	4.22	CTCGCCAGCGGCCCTTCCCCACCTTCCTGGAGGTCCGCGACGATCTCGTCATGGAGGAGCTCACGCAGGGCCTCCAGCCGGTCTCCACTCCTGCAGGGGCCTCGGCCTCCTCGACGGCCCTGGCTGCTACTTCTCCGCGCCCCCTACCCCACCACGGACCACTGCACCACCACCGTCGTCTCTCCTGGGTCCTCCTCCCTCCGGGCCGAGCGGAGGCGGGGGGGCCGTGGCGGTCGCCGACGACGCGGTGGGGGTCGAGGGGGTGGCCGGAGCGGCCACACCCAGGCTCAGGCTCCCGGTGGGTTACCGGGGGGGCACCATGGCCCTCCTTCCAGCACCCATGGGCAGGGCGCATCTCTATGTGGCCCTACCACGCCACTGGGGCCGAGTCGCGCCCAC…
