# Supplementary material for: Genome-Wide Analysis of the DREB Subfamily in Saccharum spontaneum Reveals Their Functional Divergence During Cold and Drought Stresses
Source: Front Genet. 2020 Feb 5;10:1326. doi: 10.3389/fgene.2019.01326 (PMC7013043; doi:10.3389/fgene.2019.01326)
Supplement: Supplementary Table 2 — The gene ID and sequences of the conserved AP2 domain used for constructing the phylogenic tree and comparisons of gene numbers in each group. [file Table_2.xlsx]

## Sheet: Sheet1
Species	Name in this study	Orignal gene ID	Conserved AP2 domain	Group number
Amborella trichopoda	AmtDREB1	evm 27.model.AmTr v1.0 scaffold00040.194	PVFRGVRQRKGGKWVCEIREPHKKTRIWLGTYTCPEMAARAHDVAVIALRG	A1
Amborella trichopoda	AmtDREB10	evm 27.model.AmTr v1.0 scaffold00056.41	PVYRGVRMRNWGKWVSEIREPRKKSRIWLGTFPTPEMAARAHDVAALSIKG	A4
Amborella trichopoda	AmtDREB11	evm 27.model.AmTr v1.0 scaffold00069.105	FRGIRSRSGKWVSEIREPRKSNRIWLGTYPTPEMAASAYDAAAYFLKG	A4
Amborella trichopoda	AmtDREB12	evm 27.model.AmTr v1.0 scaffold00095.55	IYRGVRQRKGGKWVSEIREPGKSTRIWLGTFATPEMAAIAYDVAALALKG	A4
Amborella trichopoda	AmtDREB13	evm 27.model.AmTr v1.0 scaffold00099.104	FRGVRKRSWGRYVSEIREPKKKTRIWLGSFLSPEMAARAYDSAAFFLKG	A4
Amborella trichopoda	AmtDREB14	evm 27.model.AmTr v1.0 scaffold00099.26	YRGVRRRKWGKWVSEIREPGKKSRIWLGSFETPEMAASAYDAAALSLKG	A4
Amborella trichopoda	AmtDREB15	evm 27.model.AmTr v1.0 scaffold00111.25	PVYRGVRMRNWGRWVSEIREPRKKSRIWLGTFPTPEMAARAHDVAALTIKG	A4
Amborella trichopoda	AmtDREB16	evm 27.model.AmTr v1.0 scaffold00007.391	SKFKGIRKRKWGKWVSEVRLPNSRERIWLGSYDTAEKAARAYDAAVFCLRG	A5
Amborella trichopoda	AmtDREB17	evm 27.model.AmTr v1.0 scaffold00007.392	FKGVRMRKWGKWVAEVRLPNSRERIWLGSYDAPEKAARAYDAAVFCLRG	A5
Amborella trichopoda	AmtDREB18	evm 27.model.AmTr v1.0 scaffold00025.300	SVFRGIRMRKWGKWVSEIRMPKSqLRIWLGSYDSPEKAARAYDAALYCLRG	A5
Amborella trichopoda	AmtDREB19	evm 27.model.AmTr v1.0 scaffold00051.83	QYRGIRMRTWGKWVAEIREPKKRSRIWLGSYSTPIAAAMAYDTAVFYLRG	A5
Amborella trichopoda	AmtDREB2	evm 27.model.AmTr v1.0 scaffold00069.106	PVYRGVRRRSVGKWVCEVREPNKKTRIWLGTYPLPEMAARAHDVAALALRG	A1
Amborella trichopoda	AmtDREB20	evm 27.model.AmTr v1.0 scaffold00099.14	PRYKGIRQRQWGKWVSEVRIPKTgERLWLGTYNNAEAAATAHDTAMLCLRGP	A5
Amborella trichopoda	AmtDREB21	evm 27.model.AmTr v1.0 scaffold00009.427	LYRGVRQRHWGKWVAEIRLPRNRTRLWLGTFDTAEEAALAYDREAYKLRG	A6
Amborella trichopoda	AmtDREB22	evm 27.model.AmTr v1.0 scaffold00010.176	LYRGVRQRHWGKWVAEIRLPKNRTRLWLGTFDTAEEAALAYDKAAYKLRG	A6
Amborella trichopoda	AmtDREB23	evm 27.model.AmTr v1.0 scaffold00089.56	LYRGVRQRHWGKWVAEIRLPRNRTRVWLGTFDTAEEAALAYDTAAYKLRG	A6
Amborella trichopoda	AmtDREB24	evm 27.model.AmTr v1.0 scaffold00107.26	VYRGVRQRQWGKWVAEIRLPQRrMRVWLGTFLTAEEAARAYDRAAYKLRGE	A6
Amborella trichopoda	AmtDREB3	evm 27.model.AmTr v1.0 scaffold00095.56	PVFRGVRHRNGGKWVCEIREPQKKSRIWLGTYTCPEMAARAHDVAVIALRG	A1
Amborella trichopoda	AmtDREB4	evm 27.model.AmTr v1.0 scaffold00022.382	EYRGVRQRTWGKWVAEIREPKKRTRLWLGSFSTAEEAALAYDEAARRLYG	A2
Amborella trichopoda	AmtDREB5	evm 27.model.AmTr v1.0 scaffold00023.14	CNYRGVRQRTWGKWVAEIREPNRgNRLWLGTFPTALAAALAYDEAARAMYG	A2
Amborella trichopoda	AmtDREB6	evm 27.model.AmTr v1.0 scaffold00039.49	AYRGVRQRTWGKWVAEIREPNKGDRLWLGTFATSEEAALAYDTASRKLYG	A2
Amborella trichopoda	AmtDREB7	evm 27.model.AmTr v1.0 scaffold00007.27	RYRGVRQRSWGKWVAEIREPRKRTRKWLGTFSTAEEAARAYDRAAAALYG	A3
Amborella trichopoda	AmtDREB8	evm 27.model.AmTr v1.0 scaffold00021.214	PVFRGVRKRRWGKWVSEIREPRKKSRIWLGSFPTAEMAAHAYDVAALNLKG	A4
Amborella trichopoda	AmtDREB9	evm 27.model.AmTr v1.0 scaffold00040.196	IYRGVRQRKGGKWVSEIREPRKSTRIWLGTYATPEMAAVAYDVAALALKG	A4
Arabidopsis lyrata	ArlDREB10	870458	RYRGVRQRSWGKWVAEIREPRKRTRKWLGTFATAEDAARAYDRAAVYLYG	A-2
Arabidopsis lyrata	ArlDREB11	903325	CDYRGVRQRTWGKWVAEIREPGRgARLWLGTFSSSYEAALAYDEAAKAIYG	A-2
Arabidopsis lyrata	ArlDREB12	909855	TFRGVRQRTWGKWVAEIREPNRgTRLWLGTFNTSVEAAMAYDEAAKKLYGH	A-2
Arabidopsis lyrata	ArlDREB13	491962	LYRGVRQRQWGKWVAEIRKPRSRARIWLGTFDTAEEAAMAYDRQAFKLRGH	A-3
Arabidopsis lyrata	ArlDREB14	312283	YRGIRCRSGKWVSEIREPKKTTRIWLGTYPTAEMAAAAYDVAALALKG	A-4
Arabidopsis lyrata	ArlDREB15	470149	PVYHGVRKRRWGKWVSEIREPRKKSRIWLGSFPVPEMAAKAYDVAAFCLKG	A-4
Arabidopsis lyrata	ArlDREB16	476276	AYRGVRKRKWGKWVSEIREPGTKNRIWLGSFETPEMAATAYDVAAFHFRG	A-4
Arabidopsis lyrata	ArlDREB17	476884	PGYRGVRMRTWGKWVSEIREPRKKSRIWLGTFSTPEMAARAHDAAALTIKG	A-4
Arabidopsis lyrata	ArlDREB18	481434	YHGARMRSWGKWVSEIREPSKKSRIWLGTFPTAEMAARAHDVAALSIKG	A-4
Arabidopsis lyrata	ArlDREB19	482537	TFRGVRMRQWGKWVSEIREPKKKSRIWLGTFSTAEMAARAHDVAALAIKG	A-4
Arabidopsis lyrata	ArlDREB1	471409	PVYRGIRRRNGDKWVCEVREPThqRRIWLGTYPTADMAARAHDVAVLALRG	A-1
Arabidopsis lyrata	ArlDREB20	483623	TYRGVRMRSWGKWVSEIREPRKKSRIWLGTYPTAEMAARAHDVAALAIKG	A-4
Arabidopsis lyrata	ArlDREB21	486521	SYRGVRMRSWGKWVSEIREPRKKSRIWLGTYPTAEMAARAHDVAALAIKG	A-4
Arabidopsis lyrata	ArlDREB22	487996	PVYRGVRMRNWGKWVSEIREPRKKSRIWLGTFPTPEMAARAHDVAALSIKG	A-4
Arabidopsis lyrata	ArlDREB23	493200	NFRGVRMRQWGKWVSEIREPRKKSRIWLGTFSTPEMAARAHDVAALAIKG	A-4
Arabidopsis lyrata	ArlDREB24	856016	PVYRGIRCRSGKWVSEIREPKKTTRVWLGTYTTPEMAAAAYDVAALALKG	A-4
Arabidopsis lyrata	ArlDREB25	862319	PVYRGVRMRSWGKWVSEIREPRKKSRIWIGNLPTVEMAMRSHDVAAMSIKG	A-4
Arabidopsis lyrata	ArlDREB26	870655	PVYRGVRMRSWGKWVSEIREPRKKSRIWIGNLPTVEMAMRSHDVAAMSIKG	A-4
Arabidopsis lyrata	ArlDREB27	875616	PVYRGIRCRSGKWVSEIREPKKTTRVWLGTYTTPEMAAAAYDVAALALKG	A-4
Arabidopsis lyrata	ArlDREB28	888596	YRGIRCRSGKWVSEIREPKKTTRIWLGTYPTAEMAAAAYDVAALALKG	A-4
Arabidopsis lyrata	ArlDREB29	890960	YKGVRRRKWGKWVSEIREPGKKTRIWLGSYETAAMAAAAYDAAALYLRGH	A-4
Arabidopsis lyrata	ArlDREB2	475045	IYRGVRRRNGDKWVCEVREPIhqRRVWLGTYPTAEMAARAHDVAVLALRG	A-1
Arabidopsis lyrata	ArlDREB30	897935	PVYRGVRMRSWGKWVSEIRQPRKKTRIWLGTFATADMAARAHDVAALTIKG	A-4
Arabidopsis lyrata	ArlDREB31	902763	LYKGVRQRKNSNKWVSEIREPRKpNRIWLGTFSTPEMAAIAYDVAALALKG	A-4
Arabidopsis lyrata	ArlDREB32	913157	PVYRGVRMRSWGKWVSEIREPRKKSRIWLGTFPTAEMAMRAHDVAAMSIKG	A-4
Arabidopsis lyrata	ArlDREB33	918241	SVFRGIRLRNGKWVSEIREPRKTTRIWLGTYPVPEMAAAAYDVAALALKG	A-4
Arabidopsis lyrata	ArlDREB34	472144	SKYKGVRKRKWGKWVSEIRLPNSRERIWLGSYDTPEKAARAFDAALYCLRGN	A-5
Arabidopsis lyrata	ArlDREB35	472427	KKYKGVRMRSWGSWVSEIRAPNQKTRIWLGSYSTAEAAARAYDVALLCLKG	A-5
Arabidopsis lyrata	ArlDREB36	473823	KKYKGVRMRSWGSWVSEIRAPNQKTRIWLGSYSTAEAAARAYDAALLCLKG	A-5
Arabidopsis lyrata	ArlDREB37	476281	SKYKGIRRRKWGKWVSEIRVPGTRQRLWLGSFSTAEGAAVAHDVAFYCLH	A-5
Arabidopsis lyrata	ArlDREB38	476631	SKYKGVRKRKWGKWVSEIRLPHsrERIWLGSYDTPEKAARAFDAAQFCLRG	A-5
Arabidopsis lyrata	ArlDREB39	476928	KKYKGVRMRSWGSWVTEIRAPNQKTRIWLGSYSTAEAAARAYDAALLCLKG	A-5
Arabidopsis lyrata	ArlDREB3	492279	IYRGVRRRNSGKWVCELREPNKKTRIWLGTFQTAEMAARAHDVAAIALRG	A-1
Arabidopsis lyrata	ArlDREB40	481204	PYKGIRMRKWGKWVAEIREPNKRSRIWLGSYSTPEAAARAYDTAVFYLRG	A-5
Arabidopsis lyrata	ArlDREB41	485380	FKGIRMRKWGKWVAEIREPNKRSRLWLGSYSTPEAAARAYDTAVFYLRG	A-5
Arabidopsis lyrata	ArlDREB42	489689	RYKGIRMRKWGKWVAEIREPNKRSRIWLGSYKTAVAAARAYDTAVFYLRG	A-5
Arabidopsis lyrata	ArlDREB43	889793	SKYKGIRRRKWGKWVSEIRVPGTRDRLWLGSFSTAEGAAVAHDVAFFCLHQ	A-5
Arabidopsis lyrata	ArlDREB44	891481	PYRGIRRRKWGKWVAEIREPNKRSRLWLGSYTTDVAAARAYDVAVFYLRG	A-5
Arabidopsis lyrata	ArlDREB45	910177	PKYTGVRKRKWGKWVAEIRLPNSRERIWLGSFDSAEKAARAFDAALYCLRG	A-5
Arabidopsis lyrata	ArlDREB46	912628	PYKGIRMRKWGKWVAEIREPNKRSRIWLGSYSTPEAAARAYDTAVFYLRG	A-5
Arabidopsis lyrata	ArlDREB47	913363	CYRGVRKRSWGKWVSEIRVPKTgRRIWLGSYDAPEKAARAYDAALFCIRGE	A-5
Arabidopsis lyrata	ArlDREB48	919990	PYKGIRMRKWGKWVAEIREPNKRSRLWLGSYSTPEAAARAYDTAVFYLRG	A-5
Arabidopsis lyrata	ArlDREB49	472454	LYRGVRQRHWGKWVAEIRLPRNRTRLWLGTFDTAEEAALAYDKAAYKLRG	A-6
Arabidopsis lyrata	ArlDREB4	918237	IYRGVRQRNSGKWVCEVREPNKKSRIWLGTFPTVEMAARAHDVAALALRG	A-1
Arabidopsis lyrata	ArlDREB50	473706	LYRGVRQRHWGKWVAEIRLPRNRTRLWLGTFDTAEEAALAYDRAAFKLRG	A-6
Arabidopsis lyrata	ArlDREB51	474912	LYRGVRQRHWGKWVAEIRLPQNRMRVWLGTYDTAEAAAYAYDRAAYKLRGE	A-6
Arabidopsis lyrata	ArlDREB52	476975	LYRGVRQRHWGKWVAEIRLPRNRTRLWLGTFDTAEEAALAYDKAAYKLRG	A-6
Arabidopsis lyrata	ArlDREB53	490762	LYRGVRQRHWGKWVAEIRLPKNRTRLWLGTFDTAEEAAMAYDLAAYKLRGE	A-6
Arabidopsis lyrata	ArlDREB54	493551	LYRGVRQRHWGKWVAEIRLPRNRTRVWLGTFETAEQAAMAYDTAAYILRGE	A-6
Arabidopsis lyrata	ArlDREB55	900468	LYRGVRQRHWGKWVAEIRKPRNRTRLWLGTFDTAEEAAMAYDREAFKLRGE	A-6
Arabidopsis lyrata	ArlDREB56	900671	YRGVRQRHWGKWVAEIRLPKNRTRLWLGTFETAEEAAMAYDQAAFQLRG	A-6
Arabidopsis lyrata	ArlDREB57	919839	LYRGVRQRQWGKWVAEIRLPKNRTRLWLGTFETAQEAALAYDQAAHKIRG	A-6
Arabidopsis lyrata	ArlDREB5	476698	TYKGVRQRTWGKWVAEIREPNRgARLWLGTFDTSREAALAYDSAARKLYG	A-2
Arabidopsis lyrata	ArlDREB6	478447	CSFRGVRQRIWGKWVAEIREPNRgQRLWLGTFPTAEEAAAAYDEAASVMYG	A-2
Arabidopsis lyrata	ArlDREB7	482845	CRFRGVRQRVWGKWVAEIREPVShRGanssRSKRLWLGTFATAAEAALAYDRAASVMYG	A-2
Arabidopsis lyrata	ArlDREB8	486209	CQYRGVRQRTWGKWVAEIREPKKRARLWLGSFATAEEAAMAYDEAALKLYGH	A-2
Arabidopsis lyrata	ArlDREB9	487335	CSFRGVRQRIWGKWVAEIREPNRgSRLWLGTFPTAEEAASAYDEAAKAMYG	A-2
Arabidopsis thaliana	ArtDREB1	AT1G12610.1	PVYRGIRRRNGDKWVCEVREPThqRRIWLGTYPTADMAARAHDVAVLALRG	A1
Arabidopsis thaliana	ArtDREB10	AT2G40350.1	CDYTGVRQRTWGKWVAEIREPGRgAKLWLGTFSSSYEAALAYDEASKAIYG	A2
Arabidopsis thaliana	ArtDREB11	AT3G11020.1	CSFRGVRQRIWGKWVAEIREPKIGTRLWLGTFPTAEKAASAYDEAATAMYG	A2
Arabidopsis thaliana	ArtDREB12	AT3G57600.1	CQYRGVRQRTWGKWVAEIREPKKRARLWLGSFATAEEAAMAYDEAALKLYGH	A2
Arabidopsis thaliana	ArtDREB13	AT5G05410.1	CSFRGVRQRIWGKWVAEIREPNRgSRLWLGTFPTAQEAASAYDEAAKAMYG	A2
Arabidopsis thaliana	ArtDREB14	AT5G18450.1	TFRGVRQRTWGKWVAEIREPNRgTRLWLGTFNTSVEAAMAYDEAAKKLYGH	A2
Arabidopsis thaliana	ArtDREB15	AT2G40220.1	RYRGVRQRSWGKWVAEIREPRKRTRKWLGTFATAEDAARAYDRAAVYLYG	A3
Arabidopsis thaliana	ArtDREB16	AT1G01250.1	PVYHGVRKRRWGKWVSEIREPRKKSRIWLGSFPVPEMAAKAYDVAAFCLKG	A4
Arabidopsis thaliana	ArtDREB17	AT1G12630.1	PVYRGIRCRSGKWVSEIREPRKTTRIWLGTYPMAEMAAAAYDVAAMALKG	A4
Arabidopsis thaliana	ArtDREB18	AT1G33760.1	YRGIRRRKWGKWVSEIREPGKKTRIWLGSYETAEMAAAAYDAAALHLRG	A4
Arabidopsis thaliana	ArtDREB19	AT1G71450.1	AYRGVRKRKWGKWVSEIREPGTKNRIWLGSFETPEMAATAYDVAAFHFRG	A4
Arabidopsis thaliana	ArtDREB2	AT1G63030.1	IYRGVRRRDGDKWVCEVREPIhqRRVWLGTYPTADMAARAHDVAVLALRG	A1
Arabidopsis thaliana	ArtDREB20	AT1G77200.1	PGYRGVRMRTWGKWVSEIREPRKKSRIWLGTFSTPEMAARAHDAAALTIKG	A4
Arabidopsis thaliana	ArtDREB21	AT2G25820.1	YRGARMRSWGKWVSEIREPRKKSRIWLGTFPTAEMAARAHDVAALSIKG	A4
Arabidopsis thaliana	ArtDREB22	AT2G35700.1	NFRGVRMRQWGKWVSEIREPKKKSRIWLGTFSTAEMAARAHDVAALAIKG	A4
Arabidopsis thaliana	ArtDREB23	AT2G36450.1	LYRGVRQRKNSNKWVSEIREPRKpNRIWLGTFSTPEMAAIAYDVAALALKG	A4
Arabidopsis thaliana	ArtDREB24	AT2G44940.1	TYRGVRMRSWGKWVSEIREPRKKSRIWLGTYPTAEMAARAHDVAALAIKG	A4
Arabidopsis thaliana	ArtDREB25	AT3G16280.1	PVYRGVRMRSWGKWVSEIRQPRKKTRIWLGTFVTADMAARAHDVAALTIKG	A4
Arabidopsis thaliana	ArtDREB26	AT3G60490.1	SYRGVRMRSWGKWVSEIREPRKKSRIWLGTYPTAEMAARAHDVAALAIKG	A4
Arabidopsis thaliana	ArtDREB27	AT4G16750.1	NFRGVRMRQWGKWVSEIREPRKKSRIWLGTFSTPEMAARAHDVAALAIKG	A4
Arabidopsis thaliana	ArtDREB28	AT4G32800.1	PVYRGVRMRSWGKWVSEIREPRKKSRIWLGTFPTAEMAMRAHDVAAMSIKG	A4
Arabidopsis thaliana	ArtDREB29	AT5G11590.1	PVYRGVRMRNWGKWVSEIREPRKKSRIWLGTFPTPEMAARAHDVAALSIKG	A4
Arabidopsis thaliana	ArtDREB3	AT4G25470.1	IYRGVRQRNSGKWVCELREPNKKTRIWLGTFQTAEMAARAHDVAAIALRG	A1
Arabidopsis thaliana	ArtDREB30	AT5G25810.1	PVYRGVRKRNWGKWVSEIREPRKKSRIWLGTFPSPEMAARAHDVAALSIKG	A4
Arabidopsis thaliana	ArtDREB31	AT5G52020.1	IFRGIRLRNGKWVSEIREPRKTTRIWLGTYPVPEMAAAAYDVAALALKG	A4
Arabidopsis thaliana	ArtDREB32	AT1G19210.1	SKYKGVRKRKWGKWVSEIRLPNSRERIWLGSYDTPEKAARAFDAALYCLRGN	A5
Arabidopsis thaliana	ArtDREB33	AT1G21910.1	KKYKGVRMRSWGSWVSEIRAPNQKTRIWLGSYSTAEAAARAYDVALLCLKG	A5
Arabidopsis thaliana	ArtDREB34	AT1G22810.1	SKYKGIRRRKWGKWVSEIRVPGTRDRLWLGSFSTAEGAAVAHDVAFFCLHQ	A5
Arabidopsis thaliana	ArtDREB35	AT1G44830.1	KKYKGVRMRSWGSWVSEIRAPNQKTRIWLGSYSTAEAAARAYDAALLCLKG	A5
Arabidopsis thaliana	ArtDREB36	AT1G46768.1	PYRGIRRRKWGKWVAEIREPNKRSRLWLGSYTTDIAAARAYDVAVFYLRG	A5
Arabidopsis thaliana	ArtDREB37	AT1G71520.1	SKYKGIRRRKWGKWVSEIRVPGTRQRLWLGSFSTAEGAAVAHDVAFYCLHR	A5
Arabidopsis thaliana	ArtDREB38	AT1G74930.1	SKYKGVRKRKWGKWVSEIRLPHsrERIWLGSYDTPEKAARAFDAAQFCLRG	A5
Arabidopsis thaliana	ArtDREB39	AT1G77640.1	KKYKGVRMRSWGSWVTEIRAPNQKTRIWLGSYSTAEAAARAYDAALLCLKG	A5
Arabidopsis thaliana	ArtDREB4	AT4G25480.1	IYRGVRRRNSGKWVCEVREPNKKTRIWLGTFQTAEMAARAHDVAALALRG	A1
Arabidopsis thaliana	ArtDREB40	AT2G23340.1	PYKGIRMRKWGKWVAEIREPNKRSRIWLGSYATPEAAARAYDTAVFYLRG	A5
Arabidopsis thaliana	ArtDREB41	AT3G50260.1	FKGIRMRKWGKWVAEIREPNKRSRLWLGSYSTPEAAARAYDTAVFYLRG	A5
Arabidopsis thaliana	ArtDREB42	AT4G06746.1	RYKGIRMRKWGKWVAEIREPNKRSRIWLGSYKTAVAAARAYDTAVFYLRG	A5
Arabidopsis thaliana	ArtDREB43	AT4G31060.1	CYRGVRKRSWGKWVSEIRVPKTgRRIWLGSYDAPEKAARAYDAALFCIRGE	A5
Arabidopsis thaliana	ArtDREB44	AT4G36900.1	PYKGIRMRKWGKWVAEIREPNKRSRIWLGSYSTPEAAARAYDTAVFYLRG	A5
Arabidopsis thaliana	ArtDREB45	AT5G21960.1	PKYTGVRKRKWGKWVAEIRLPNSRDRIWLGSFDSAEKAARAFDAALYCLRG	A5
Arabidopsis thaliana	ArtDREB46	AT5G67190.1	PYKGIRMRKWGKWVAEIREPNKRSRLWLGSYSTPEAAARAYDTAVFYLRG	A5
Arabidopsis thaliana	ArtDREB47	AT1G22190.1	LYRGVRQRHWGKWVAEIRLPRNRTRLWLGTFDTAEEAALAYDKAAYKLRG	A6
Arabidopsis thaliana	ArtDREB48	AT1G36060.1	LYRGVRQRHWGKWVAEIRLPRNRTRLWLGTFDTAEEAALAYDRAAFKLRG	A6
Arabidopsis thaliana	ArtDREB49	AT1G64380.1	LYRGVRQRHWGKWVAEIRLPQNRMRVWLGTYDTAEAAAYAYDRAAYKLRGE	A6
Arabidopsis thaliana	ArtDREB5	AT4G25490.1	IYRGVRQRNSGKWVSEVREPNKKTRIWLGTFQTAEMAARAHDVAALALRG	A1
Arabidopsis thaliana	ArtDREB50	AT1G78080.1	LYRGVRQRHWGKWVAEIRLPRNRTRLWLGTFDTAEEAALAYDKAAYKLRG	A6
Arabidopsis thaliana	ArtDREB51	AT2G22200.1	YRGVRQRHWGKWVAEIRLPKNRTRLWLGTFETAEKAALAYDQAAFQLRG	A6
Arabidopsis thaliana	ArtDREB52	AT4G13620.1	LYRGVRQRHWGKWVAEIRLPRNRTRVWLGTFETAEQAAMAYDTAAYILRGE	A6
Arabidopsis thaliana	ArtDREB53	AT4G28140.1	LYRGVRQRQWGKWVAEIRKPRSRARLWLGTFDTAEEAAMAYDRQAFKLRGH	A6
Arabidopsis thaliana	ArtDREB54	AT4G39780.1	LYRGVRQRHWGKWVAEIRLPKNRTRLWLGTFDTAEEAAMAYDLAAYKLRGE	A6
Arabidopsis thaliana	ArtDREB55	AT5G65130.1	LYRGVRQRQWGKWVAEIRLPKNRTRLWLGTFETAQEAALAYDQAAHKIRG	A6
Arabidopsis thaliana	ArtDREB6	AT5G51990.1	IYRGVRQRNSGKWVCEVREPNKKSRIWLGTFPTVEMAARAHDVAALALRG	A1
Arabidopsis thaliana	ArtDREB7	AT1G75490.1	TYKGVRQRTWGKWVAEIREPNRgARLWLGTFDTSREAALAYDSAARKLYG	A2
Arabidopsis thaliana	ArtDREB8	AT2G38340.1	CRFRGVRQRVWGKWVAEIREPVShRGanssRSKRLWLGTFATAAEAALAYDRAASVMYG	A2
Arabidopsis thaliana	ArtDREB9	AT2G40340.1	CDYRGVRQRRWGKWVAEIREPDGGARLWLGTFSSSYEAALAYDEAAKAIYG	A2
Brachypodium distachyon	BrdDREB10	Bradi4g35570.1	PVYRGVRRRGPAGRWVCEVRVPGKRGQRLWLGTHLTADSAARAHDAAMLALRG	A-1
Brachypodium distachyon	BrdDREB11	Bradi4g35580.1	PVYRGVRRRGAAGRWVCEVRVPGKRGQRLWLGTHLTADSAARAHDAAMLALRG	A-1
Brachypodium distachyon	BrdDREB12	Bradi4g35590.1	PVYRGVRHRGNAGRWVCEVRVPGTSGKRLWLGTHLTAESAARAHDAAMLALHGP	A-1
Brachypodium distachyon	BrdDREB13	Bradi4g35600.1	PVYRGVRLRGNAGRWVCEVRVPGNRGKRLWLGTHLTAESAARAHDAAMLALHGP	A-1
Brachypodium distachyon	BrdDREB14	Bradi4g35610.1	PVYRGVRRRGSAGRWVCEVRVPGmRNKRLWLGTHLTAESAGRAHDAAMLALRG	A-1
Brachypodium distachyon	BrdDREB15	Bradi4g35620.1	PVYRGVRLRGTAGRWVCEVRVPGmRNKRLWLGTHLTAESAARAHDAAMLALRGA	A-1
Brachypodium distachyon	BrdDREB16	Bradi4g35630.1	PVFRGVRRRGAACRWVCEVRVPGKRGARLWLGTYVTAEAAARAHDAAMLAL	A-1
Brachypodium distachyon	BrdDREB17	Bradi4g35650.1	PVFRGVRRRGNAGRWVCEVRVPGrRGSRLWLGTFDTAEAAARAHDAAMLALAG	A-1
Brachypodium distachyon	BrdDREB18	Bradi1g72990.1	EYRGVRQRTWGKWVAEIREPNKRTRVWLGSFATAEEAALAYDEAARRLYG	A-2
Brachypodium distachyon	BrdDREB19	Bradi2g04000.1	AYRGVRQRTWGKWVAEIREPNRgKRLWLGSFPTAVEAAHAYDEAARAMYG	A-2
Brachypodium distachyon	BrdDREB1	Bradi1g49560.1	PVYRGVRRRGAAGRWVCEVREPNKKSRIWLGTFASAEAAARAHDVAALALRG	A-1
Brachypodium distachyon	BrdDREB20	Bradi2g29960.1	CKFRGVRQRTWGKWVAEIREPNRvSRLWLGTFPTAETAACAYDEAARAMYG	A-2
Brachypodium distachyon	BrdDREB21	Bradi3g12680.1	CPFRGVRQRTWGKWVAEIREPNRgARLWLGTFSTALDAARAYDSAAKALYG	A-2
Brachypodium distachyon	BrdDREB22	Bradi1g38110.1	TYRGVRMRAWGKWVSEIREPRKKSRIWLGTFPTPEMAARAHDAAALV	A-4
Brachypodium distachyon	BrdDREB23	Bradi2g06180.1	YRGVRMRAWGKWVSEIREPRKKSRIWLGTFPCPEMAARAHDAAALCVKG	A-4
Brachypodium distachyon	BrdDREB24	Bradi3g08790.1	PSYRGVRMRAWGKWVSEIREPRKKSRIWLGTFPTPEMAARAHDAAALV	A-4
Brachypodium distachyon	BrdDREB25	Bradi3g31600.1	PVYRGVRLRAGKWVSEIRElRKpNRIWLGTYPTPEMAAAAYDAAALALRGA	A-4
Brachypodium distachyon	BrdDREB26	Bradi3g33355.1	TYRGVRMRAWGKWVSEIREPRKKSRIWLGTFPTADMAARAHDAAALAIKG	A-4
Brachypodium distachyon	BrdDREB27	Bradi3g45997.1	PQYRGVRRRKWGRWVSEIRQPGTKLRVWLGSFDTAEMAAVAHDVAALRLRGA	A-4
Brachypodium distachyon	BrdDREB28	Bradi3g50620.1	PSYRGVRRRSWGKWVSEIREPRKKSRIWLGTFPTAEMAARAHDVAALAIKG	A-4
Brachypodium distachyon	BrdDREB29	Bradi3g50630.1	TYRGVRMRSWGKWVSEIREPRKKSRIWLGTFATAEMAARAHDVAALAIKG	A-4
Brachypodium distachyon	BrdDREB2	Bradi1g49570.1	PVYRGVRRRGAAGRWVCEVREPNKKSRLWLGTFDSPEAAARAHDVAALALRG	A-1
Brachypodium distachyon	BrdDREB30	Bradi3g51610.1	FYRGIRCRNGKWVSEIREPRKaRRIWLGTYPTAEMAAAAYDVAARALRG	A-4
Brachypodium distachyon	BrdDREB31	Bradi4g21265.1	QYRGVRKRKWGKWVSEIREPGKKTRIWLGSFESPEMAAVAHDVAALRLRG	A-4
Brachypodium distachyon	BrdDREB32	Bradi5g17610.1	PSYRGVRRRSWGKWVSEIREPRKKSRIWLGTFPTAEQAARAHDVAALAIKG	A-4
Brachypodium distachyon	BrdDREB33	Bradi5g17620.1	TYRGVRMRTWGKWVSEIREPRKKSRIWLGTFDTPEMAARAHDAAAIAIKG	A-4
Brachypodium distachyon	BrdDREB34	Bradi5g17630.1	STYHGVRMRNWGRWVSEIREPRKKSRIWLGTFGSAEKAARAHDVAALAIKG	A-4
Brachypodium distachyon	BrdDREB35	Bradi5g17640.1	YHGVRMRSWGKWVSEIREPRKKSRIWLGTFATAEMAARAHDVATLA	A-4
Brachypodium distachyon	BrdDREB36	Bradi5g18850.1	FYRGIRSRCGKWVSEIREPRKaRRIWLGTFPTPEMAAVAYDVAARALRG	A-4
Brachypodium distachyon	BrdDREB37	Bradi1g46120.1	YKGVRMRSWGAWVSEIRAPGQKTRIWLGSHSTAEAAARAYDAALLCLKG	A-5
Brachypodium distachyon	BrdDREB38	Bradi1g48320.1	QYRGVRMRKWGKWVAEIREPNKRSRIWLGSYSTAVAAARAYDTAVFYLRG	A-5
Brachypodium distachyon	BrdDREB39	Bradi1g67350.1	QYKGVRMRSWGSWVSEIRAPHqkRRIWLGSYATPEAAARAYDAALLCLKG	A-5
Brachypodium distachyon	BrdDREB3	Bradi1g57970.1	PVYRGVRTRGAAGRWVCEIRVPGKRGKRLWLGTYLTAESAARGHDAAMLMLRG	A-1
Brachypodium distachyon	BrdDREB40	Bradi2g25050.1	RYKGVRRRRWGKWVSEIRVPGTRERLWLGSYATAEAAAVAHDAAVRLLRK	A-5
Brachypodium distachyon	BrdDREB41	Bradi2g57200.1	CRYKGVRRRRWGKWVSEIRVPGSRERLWLGSYATPQAAAVAHDAAVFFLRG	A-5
Brachypodium distachyon	BrdDREB42	Bradi3g37544.1	RYKGVRLRKWGRWVSEIRMPNSRERIWLGSYESAEKAALAFDAAAVCLRG	A-5
Brachypodium distachyon	BrdDREB43	Bradi3g57867.2	QYKGVRMRSWGSWVSEIRAPNQKTRIWLGSYSTAEAAARAYDAALLCLRG	A-5
Brachypodium distachyon	BrdDREB44	Bradi5g24110.1	QYRGVRMRKWGKWVAEIREPHKRTRIWLGSYATPVAAARAYDTAVFYLRG	A-5
Brachypodium distachyon	BrdDREB45	Bradi1g45470.1	LYRGVRQRHWGKWVAEIRLPKNRTRLWLGTFDSAQDAALAYDKAAFRLRG	A-6
Brachypodium distachyon	BrdDREB46	Bradi1g71740.1	LYRGVRQRHWGKWVAEIRLPRNRTRLWLGTFDAAEEAALAYDAAAFRLRG	A-6
Brachypodium distachyon	BrdDREB47	Bradi2g15847.1	LYRGVRQRQWGKWVAEIRLPQNRVRVWLGTYDSPETAAHAYDRAAYRLRGE	A-6
Brachypodium distachyon	BrdDREB48	Bradi3g24000.1	YRGVRQRHWGKWVAEIRLPRNRTRLWLGTYDTAQEAALAYDGAAFRLRG	A-6
Brachypodium distachyon	BrdDREB49	Bradi3g35560.1	LYRGVRQRHWGKWVAEIRLPRNRTRLWLGTFDTAEEAAVVYDQAAYRLRG	A-6
Brachypodium distachyon	BrdDREB4	Bradi1g77120.1	PVYHGVRRRGRAGRWVCEVRVPGTgSCnkKRgQRLWLGTYFSAECAARAHDAAMLMLRA	A-1
Brachypodium distachyon	BrdDREB50	Bradi3g49810.1	LYRGVRQRHWGKWVAEIRLPRNRTRLWLGTFDTAEDAAMAYDREAFKLRGE	A-6
Brachypodium distachyon	BrdDREB51	Bradi3g58980.1	LYRGVRQRHWGKWVAEIRLPKNRTRLWLGTFDAAEDAALAYDKAAFRLRG	A-6
Brachypodium distachyon	BrdDREB52	Bradi4g29010.1	LYRGVRQRHWGKWVAEIRLPRNRTRLWLGTFDTAEEAALAYDQAAYRLRG	A-6
Brachypodium distachyon	BrdDREB53	Bradi5g16450.1	LYRGVRQRHWGKWVAEIRLPRNRTRLWLGTFDSAEDAAMAYDREAFKLRGE	A-6
Brachypodium distachyon	BrdDREB5	Bradi2g60331.1	PVYRGVRSRGaaAAGRWVCEVRVPGaHGKRLWLGTHLTAESAGRAHDAAMLAL	A-1
Brachypodium distachyon	BrdDREB6	Bradi2g60340.1	PVYRGVRHRGAAGRWVCEVRVPGaHGKRLWLGTHLTAESAGRAHDAAMLAL	A-1
Brachypodium distachyon	BrdDREB7	Bradi2g61630.1	PVYRGVRHHGAAGRWVCEVRVLGaHGKRLWLGTHLTTESTGRAHDGAMLAL	A-1
Brachypodium distachyon	BrdDREB8	Bradi3g51630.1	VLKGVRRRNPGRWVCEVREPHskQRIWLGTFETAEMAARAHDVAALALRG	A-1
Brachypodium distachyon	BrdDREB9	Bradi3g57360.1	PVYRGVRRRGALGGrcrWVCEVRVPGKHGKRLWLGTHRTAESAGRAHDAAMLTLRG	A-1
Fragaria vesca	FrvDREB10	mrna21003.1-v1.0-hybrid	RYRGVRQRSWGKWVAEIREPRKRTRKWLGTFATAEDAARAYDRAAIILYG	A-3
Fragaria vesca	FrvDREB11	mrna04810.1-v1.0-hybrid	TFRGVRMRSWGKWVSEIREPRKKSRIWLGTYPTAEMAARAHDVAARAIKG	A-4
Fragaria vesca	FrvDREB12	mrna08838.1-v1.0-hybrid	PVYRGVRMRNWGKWVSEIREPRKKSRIWLGTFPTPEMAARAHDVAALSIKG	A-4
Fragaria vesca	FrvDREB13	mrna08873.1-v1.0-hybrid	TYRGVRRREWGKWVSEIREPRKKSRIWLGTFATAEMAARAHDVAALTIKG	A-4
Fragaria vesca	FrvDREB14	mrna08876.1-v1.0-hybrid	YRGVRRRQWGKWVSEIREPRKKSRIWLGTFETPEMAARAHDVAALTIKG	A-4
Fragaria vesca	FrvDREB15	mrna11882.1-v1.0-hybrid	PVYRGVRMRAWGKWVSEIREPRKKNRIWLGTFSTPEMAARAHDVAALTIKG	A-4
Fragaria vesca	FrvDREB16	mrna13327.1-v1.0-hybrid	LYRGIRSRSGKWVSEIREPRKSTRIWLGTYAMPEMAAAAYDVAAIALKG	A-4
Fragaria vesca	FrvDREB17	mrna19141.1-v1.0-hybrid	PVYRGVRKRRWGKWVSEIREPRKKSRIWLGSFPVPEMAAKAYDVAAYCLKG	A-4
Fragaria vesca	FrvDREB18	mrna25758.1-v1.0-hybrid	PVYRGVRMRNWGKWVSEIREPRKKSRIWLGTFSTPEMAARAHDVAALSIKG	A-4
Fragaria vesca	FrvDREB19	mrna27017.1-v1.0-hybrid	KYRGVRKRKWGKWVSEIREPRKKSRIWLGSYEAPEMAAAAYDAAALHLKG	A-4
Fragaria vesca	FrvDREB1	mrna13329.1-v1.0-hybrid	PVYRGVRRRNSGKWVCEVREPNKKTRIWLGTFPTAEMAARAHDVAAIALRG	A-1
Fragaria vesca	FrvDREB20	mrna27021.1-v1.0-hybrid	SVYRGVRKRKWGKWVSEIREPGKKTRIWLGSFETPEMAAAAYDVAALHFRG	A-4
Fragaria vesca	FrvDREB21	mrna30159.1-v1.0-hybrid	TYRGVRRRSNGKWVSEIREPKKpNRIWLGTFLTPEMAAVAYDVAALALKG	A-4
Fragaria vesca	FrvDREB22	mrna32380.1-v1.0-hybrid	PRYRGIRCRGEKWVSEIREPRKTKRIWLGTFPTPEMAAAAYDVAALALKR	A-4
Fragaria vesca	FrvDREB23	mrna09137.1-v1.0-hybrid	PYRGIRMRKWGKWVAEIREPNKRTRIWLGSYTTPVAAARAYDTAVFYLRG	A-5
Fragaria vesca	FrvDREB24	mrna11145.1-v1.0-hybrid	KKYKGVRMRSWGSWVSEIRAPNQKTRIWLGSYSTAEAAARAYDAALLCLKG	A-5
Fragaria vesca	FrvDREB25	mrna12919.1-v1.0-hybrid	KYKGVRKRKWGKWVSEIRLPNSRERIWLGSYDTPEKAARAFDAALYCLRG	A-5
Fragaria vesca	FrvDREB26	mrna23873.1-v1.0-hybrid	PYKGIRMRKWGKWVAEIREPNKRSRIWLGSYSTPVAAARAYDTAVFYLRG	A-5
Fragaria vesca	FrvDREB27	mrna26530.1-v1.0-hybrid	CLYKGIRMRVWGKWVSEIRVPKSGGRIWLGSYDAPEKAARAYDAALYCIYGE	A-5
Fragaria vesca	FrvDREB28	mrna27062.1-v1.0-hybrid	KLKGVRQRKWGKWVSEIRVPGTqDRLWLGSFSTAEAAAVARDVAYYCLRK	A-5
Fragaria vesca	FrvDREB29	mrna06669.1-v1.0-hybrid	LYRGVRQRHWGKWVAEIRLPRNRTRVWLGTFDTAEEAASAYDTAAYMLRGE	A-6
Fragaria vesca	FrvDREB2	mrna30226.1-v1.0-hybrid	PVYRGVRQRSGKWVCEMRQPDlKKSRVWLGTFTCPEMAARAYDVAALSLRGE	A-1
Fragaria vesca	FrvDREB30	mrna16350.1-v1.0-hybrid	LYRGVRQRHWGKWVAEIRLPKNRTRLWLGTFETAEEAALAYDKAAYKLRG	A-6
Fragaria vesca	FrvDREB31	mrna17698.1-v1.0-hybrid	LYRGVRQRHWGKWVAEIRLPRNRTRLWLGTFDTAEDAAMAYDREAFKLRGE	A-6
Fragaria vesca	FrvDREB32	mrna22114.1-v1.0-hybrid	LYRGVRQRHWGKWVAEIRLPKNRTRLWLGTFDTAEEAALAYDKAAYKLRG	A-6
Fragaria vesca	FrvDREB33	mrna32084.1-v1.0-hybrid	LYRGVRQRHWGKWVAEIRLPQNRMRVWLGTYDTAEAAAYAYDRAAYKLRGE	A-6
Fragaria vesca	FrvDREB3	mrna32378.1-v1.0-hybrid	PVYRGVRRRNNNKWVCEVREPNKKTRIWLGTYPTAEMAARAHDVAALALRG	A-1
Fragaria vesca	FrvDREB4	mrna01985.1-v1.0-hybrid	CNYRGVRQRTWGKWVAEIRSPNRgSRLWLGTFPTAIEAALAYDKAARAMYG	A-2
Fragaria vesca	FrvDREB5	mrna08479.1-v1.0-hybrid	TYKGVRQRTWGKWVAEIREPNRgARLWLGTFDTSSEAAMAYDAAARKLYG	A-2
Fragaria vesca	FrvDREB6	mrna13783.1-v1.0-hybrid	YRGVRQRIWGKWVSEIRVPSSntHGlksKKvNRLWLGTFNTAVEAALAYDKAAKAIYG	A-2
Fragaria vesca	FrvDREB7	mrna16710.1-v1.0-hybrid	TFRGVRQRTWGKWVAEIREPKRgARLWLGTFNTSTEAALAYDDAARKLYG	A-2
Fragaria vesca	FrvDREB8	mrna21047.1-v1.0-hybrid	CNYRGVRQRTWGKWVAEIREPNRgSRLWLGTFPTAVDAALAYDEAAKAMYG	A-2
Fragaria vesca	FrvDREB9	mrna26463.1-v1.0-hybrid	EYRGVRQRTWGKWVAEIREPKKRTRLWLGSFATAEEAAMAYDEAARRLYG	A-2
Musa acuminata	MuaDREB10	GSMUA Achr3P00320 001	TYRGVRQRTWGKWVAEIREPNRgARLWLGTFSSSLEAAQAYDNAARSLYG	A-2
Musa acuminata	MuaDREB11	GSMUA Achr5P28050 001	CRYRGVRQRTWGKWVAEIREPNRgNRLWLGTFPTAVQAALAYDDAARAMYG	A-2
Musa acuminata	MuaDREB12	GSMUA Achr6P32780 001	CRYRGVRQRTWGKWVAEIREPNRgSRLWLGTFPTAFQAALAYDDAARAMYG	A-2
Musa acuminata	MuaDREB13	GSMUA Achr9P04630 001	CRYRGVRQRTWGKWVAEIREPNRgSRLWLGTFPTAVEAALAYDDAARAMYG	A-2
Musa acuminata	MuaDREB14	GSMUA AchrUn randomP08690 001	TYRGVRQRTWGKWVAEIREPNRgARLWLGTFSTALEAAQAYDNAARSLYG	A-2
Musa acuminata	MuaDREB15	GSMUA AchrUn randomP14580 001	CQYRGVRQRTWGKWVAEIREPNRgNRLWLGTFPTALEAAVAYDEAARAMYG	A-2
Musa acuminata	MuaDREB16	GSMUA Achr3P10100 001	RYRGVRQRSWGKWVAEIREPRKRTRKWLGTFSTAEDAAKAYDRAALVLYG	A-3
Musa acuminata	MuaDREB17	GSMUA Achr5P07400 001	RYRGVRQRSWGKWVAEIREPRKRTRKWLGTFSTAEDAAKAYDRAALILYG	A-3
Musa acuminata	MuaDREB18	GSMUA Achr9P18060 001	RYRGVRQRSWGKWVAEIREPRKRTRRWLGTFSTAEDAAKAYDRAALVLYG	A-3
Musa acuminata	MuaDREB19	GSMUA Achr10P14070 001	YRGVRMRAWGKWVSEIREPRKKSRIWLGTFPTAEMAARAHDVAALSIKG	A-4
Musa acuminata	MuaDREB1	GSMUA Achr10P15510 001	PVYHGVRERNGGRWVCEVREPRKKSRIWLGTFRTPEVAARAHDVAAIALRGE	A-1
Musa acuminata	MuaDREB20	GSMUA Achr10P21470 001	PVYRGVRMRNWGKWVSEIREPRKKSRIWLGTFTTPEMAARAHDVAALSIKG	A-4
Musa acuminata	MuaDREB21	GSMUA Achr10P27680 001	PVYRGVRKRSWGKWVSEIREPRKKSRIWLGTFPTPEMAARAHDVAALSIKG	A-4
Musa acuminata	MuaDREB22	GSMUA Achr11P03210 001	SSYRGIRQRSGKWVSEIREPGKASRIWLGTYATAEMAAVAYDVAAHALRGA	A-4
Musa acuminata	MuaDREB23	GSMUA Achr11P12650 001	HYRGVRKRKWGKWVSEIREPGKKTRIWLGSFESAEMAAVAHDVAELRLRG	A-4
Musa acuminata	MuaDREB24	GSMUA Achr11P20990 001	AWGKWVSEIRQPRKKTRIWLGTFPTAEMAARAHD	A-4
Musa acuminata	MuaDREB25	GSMUA Achr1P01620 001	PVYRGVRMRNWGKWVSEIREPRKKSRIWLGTFPTAEMAARAHD	A-4
Musa acuminata	MuaDREB26	GSMUA Achr1P03860 001	PSYRGIRYRSGKWVSEIREPRKSTRIWLGTYTTAEMAAVAYDVAAHALRG	A-4
Musa acuminata	MuaDREB27	GSMUA Achr1P04350 001	YRGVRMRSWGRWVSEIREPKKKSRIWLGTFPTAEMAARAHDVAALAIKG	A-4
Musa acuminata	MuaDREB28	GSMUA Achr2P09430 001	PVYRGVRMRAWGKWVSEIREPRKKSRIWLGTFATPEMAARAHDAAVLSVKG	A-4
Musa acuminata	MuaDREB29	GSMUA Achr2P11990 001	AWGKWVSEIREPKKNSRIWLGTFPTAEMAARAHD	A-4
Musa acuminata	MuaDREB2	GSMUA Achr11P21630 001	PVYKGVRRRNGDKWVCEVREPNKKSRIWLGTFPTAEMAARAHDVAAMALRG	A-1
Musa acuminata	MuaDREB30	GSMUA Achr2P20760 001	QYRGVRKRKWGKWVSEIREPGKKTRIWLGSFESAEMAAVAHDVAALRLKG	A-4
Musa acuminata	MuaDREB31	GSMUA Achr3P18160 001	YHGVGSRNGKWVTEIREPRKeSRIWLGTYPTAEMAAVAYDVAK	A-4
Musa acuminata	MuaDREB32	GSMUA Achr4P24580 001	RNWGKWVSEIREPKKKSRIWLGTFPTAEMAARAHD	A-4
Musa acuminata	MuaDREB33	GSMUA Achr4P26980 001	RSWGKWVSEIREPRKKSRIWLGTFPTAEMAARAHDVAAMAIKG	A-4
Musa acuminata	MuaDREB34	GSMUA Achr4P29090 001	PSYRGIRYRSGKWVSEIREPRKaSRIWLGTYPTAEMAAVAYDVAAYALRG	A-4
Musa acuminata	MuaDREB35	GSMUA Achr5P06570 001	RNWGKWVSEIREPRKKSRIWLGTFPTPEMAARAHDVAALSIKG	A-4
Musa acuminata	MuaDREB36	GSMUA Achr5P10470 001	YRGIRYRSGKWVSEIREPRKaSRIWLGTYPTAEMAAVAYDVAAHALRG	A-4
Musa acuminata	MuaDREB37	GSMUA Achr5P13500 001	RNWGKWVSEIREPRKKSRIWLGTFPTAEMAARAHDVAALTIKG	A-4
Musa acuminata	MuaDREB38	GSMUA Achr5P15330 001	RNWGKWVSEIREPRKKSRIWLGTFPTAEMAARAHDVAALTIKG	A-4
Musa acuminata	MuaDREB39	GSMUA Achr6P26280 001	PVYHGVRMRAWGKWVSEIRQPRKKSRIWLGTFATPEMAARAHDAAALCVKGH	A-4
Musa acuminata	MuaDREB3	GSMUA Achr2P20280 001	PVYHGVRERNGGRWVCEVREPRKKSRIWLGTFGEPEMAALAHDAAAITLRGE	A-1
Musa acuminata	MuaDREB40	GSMUA Achr7P06970 001	QWGKWVSEIREPKKKSRIWLGTFPTAEMAARAHDVAALAIKG	A-4
Musa acuminata	MuaDREB41	GSMUA Achr7P09450 001	PVYRGVRMRNWGKWVSEIREPRKKSRIWLGTFLTPEMAARAHDVAALSIKG	A-4
Musa acuminata	MuaDREB42	GSMUA Achr8P16250 001	HYRGVRKRKWGKWVSEIREPGKKSRIWLGSFESAEMAAVAHDVAALRLKGH	A-4
Musa acuminata	MuaDREB43	GSMUA Achr9P05860 001	PVYRGVRMRAWGKWVSEIREPRKKSRIWLGTFATPEMAARAHDAAALCVKG	A-4
Musa acuminata	MuaDREB44	GSMUA AchrUn randomP24010 001	PGYRGVRMRSWGKWVSEIREPRKKSRIWLGTFPTPEMAARAHDVAA	A-4
Musa acuminata	MuaDREB45	GSMUA AchrUn randomP27090 001	RSWGKWVSEIREPRKKSRIWLGTFPTAEMAARAHDVAAMTIKG	A-4
Musa acuminata	MuaDREB46	GSMUA Achr10P04450 001	RYKGVRRRRWGKWVSEIRVPGSRERLWLGSFSTPEAAAVAHDTAVFFLRG	A-5
Musa acuminata	MuaDREB47	GSMUA Achr10P17450 001	PKYKGVRRRKWGKWVAEARYPNSRERLWLGSFATPEMAARAYDAAVYCLRG	A-5
Musa acuminata	MuaDREB48	GSMUA Achr10P19460 001	PYKGVRRRSWGSWVSEIRAPHqkTRIWLGSYSTPEAAARAYDAALLCLKG	A-5
Musa acuminata	MuaDREB49	GSMUA Achr10P25270 001	HYKGVRMRSWGSWVSEIRAPNQKTRIWLGSYSTPEAAARAYDAAVLCLKG	A-5
Musa acuminata	MuaDREB4	GSMUA Achr4P19660 001	PVYRGVRQRGAAGRWVCEVREPNKKSRIWVGTFPTADMAARAHDVAAMMLRG	A-1
Musa acuminata	MuaDREB50	GSMUA Achr10P30100 001	QYRGVRMRSWGSWVSEIRAPNQKTRIWLGSYSTPEAAARAYDAALLCLKG	A-5
Musa acuminata	MuaDREB51	GSMUA Achr2P21800 001	RYKGVRLRKWGKWVAEVRFPNSRQRLWLGSYPTPEMAARAYDAAVYCLRG	A-5
Musa acuminata	MuaDREB52	GSMUA Achr3P13190 001	PYRGIRMRKWGKWVAEIREPNKRSRIWLGSYSTPVAAARAYDTALFYLRG	A-5
Musa acuminata	MuaDREB53	GSMUA Achr3P21790 001	TKYKGVRRRRWGKWVSEIRVPGTgDRLWLGSYATPEAAAVAHDTAVFFLRG	A-5
Musa acuminata	MuaDREB54	GSMUA Achr4P20280 001	FRGIRMRKWGKWVAEIREPNKRSRIWLGSYCTPVAAARAYDTALFYLRG	A-5
Musa acuminata	MuaDREB55	GSMUA Achr5P05160 001	RYKGVRRRKWGRWVSEIRLPNSRERIWLGSYESPEKAARAFDAAAVCLRG	A-5
Musa acuminata	MuaDREB56	GSMUA Achr5P22190 001	PYRGVRMRKWGKWVAEVREPNKRSRIWLGSYSTAVAAARAYDTAVYHLRG	A-5
Musa acuminata	MuaDREB57	GSMUA Achr6P11680 001	PRYKGVRLRKWGKWVAEARYPNSRERLWLGSFPSPEMAAMAYDAAVYCLRG	A-5
Musa acuminata	MuaDREB58	GSMUA Achr7P05410 001	FRGVRMRKWGKWVAEIREPNKRSRIWLGSYCTPVAAAKAYDTALFYLRG	A-5
Musa acuminata	MuaDREB59	GSMUA Achr7P20800 001	FRGVRMRKWGKWVAEIREPNKRSRIWLGSYSTAVAAARAYDTAVYCLRG	A-5
Musa acuminata	MuaDREB5	GSMUA Achr6P13340 001	PVYHGVRERNGGKWVSEVREPRKKSRIWLGTFRTPEMAARAHDVAVIALRG	A-1
Musa acuminata	MuaDREB60	GSMUA Achr8P15640 001	QYRGVRMRKWGKWVAEIREPNKRSRIWLGSYSTAEAAARAYDTAVYLLRG	A-5
Musa acuminata	MuaDREB61	GSMUA Achr8P23240 001	QYKGVRMRSWGSWVSEIRAPNQKTRIWLGSYSTPEAAARAYDAALLCLRG	A-5
Musa acuminata	MuaDREB62	GSMUA Achr8P30520 001	PRYKGVRMRKWGSWVAEVRFPNSRERLWLGSHPTAEQAARAYDAAVYCLRG	A-5
Musa acuminata	MuaDREB63	GSMUA Achr9P11310 001	QYRGVRMRKWGKWVAEIREPNKRSRIWLGSYSTAVAAARAYDTAVYLLRG	A-5
Musa acuminata	MuaDREB64	GSMUA Achr9P14360 001	RYKGVRLRKWGRWVSEIRLPNSRKRIWLGSYDSPEKAARAFDAATACLRG	A-5
Musa acuminata	MuaDREB65	GSMUA AchrUn randomP02200 001	RYKGVRRRKWGRWVSEIRLPNSRERIWLGSYDTPEKAARAFDAALVYLRG	A-5
Musa acuminata	MuaDREB66	GSMUA AchrUn randomP12040 001	FRGVRMRKWGKWVAEIREPNKRSRIWLGSYSTAIAAARAYDTAVFYLRG	A-5
Musa acuminata	MuaDREB67	GSMUA AchrUn randomP26940 001	PYRGVRMRKWGRWVAEIREPNKRSRIWLGSYSTAVAAARAYDTAVYYLRG	A-5
Musa acuminata	MuaDREB68	GSMUA Achr10P16900 001	FRGVRQRQLGKWVAEIRLPRNRTRVWLGTFDTAEDAAMAYE	A-6
Musa acuminata	MuaDREB69	GSMUA Achr10P19030 001	FRGVRQRHWGKWVAEIRLPRNRTRLWLGTFDTAEEAALAYDRAAFKLRG	A-6
Musa acuminata	MuaDREB6	GSMUA Achr7P05900 001	PVYKGVRRRGAAGRWVCEVREPNKKTRIWLGTFPTAEMAARAHDVAAMMLRG	A-1
Musa acuminata	MuaDREB70	GSMUA Achr10P30440 001	LYRGVRQRHWGKWVAEIRLPKNRTRLWLGTFDTAEEAALAYDKAAYKLRG	A-6
Musa acuminata	MuaDREB71	GSMUA Achr1P00070 001	LYRGVRQRHWGKWVAEIRLPKNRTRLWLGTFDTAEAAALAYDREAFKLRGE	A-6
Musa acuminata	MuaDREB72	GSMUA Achr1P05090 001	RIWLGTYASPESAAYAYDRAAYKLRGE	A-6
Musa acuminata	MuaDREB73	GSMUA Achr1P27990 001	VYRGVRQRQWGKWVAEIRLPQNRTRIWLGTYYSPESAAYAYDRAAYKLRGE	A-6
Musa acuminata	MuaDREB74	GSMUA Achr3P01650 001	FRGVRQRHWGKWVAEIRLPRNRTRLWLGTFDTAEEAALAYDRAAFELRG	A-6
Musa acuminata	MuaDREB75	GSMUA Achr3P04360 001	LYRGVRQRHWGKWVAEIRLPKNRTRLWLGTFDTAKEAALAYDQAAYRLRG	A-6
Musa acuminata	MuaDREB76	GSMUA Achr4P26080 001	LYRGVRQRHWGKWVAEIRLPKNRTRLWLGTFDTAEDAALAYDREAFKLRG	A-6
Musa acuminata	MuaDREB77	GSMUA Achr5P09470 001	LYRGVRQRQRGKWVAEIRLPQSRMRIWLGTYRSPESAAYAYDRAAYKLRGE	A-6
Musa acuminata	MuaDREB78	GSMUA Achr6P10440 001	FRGVRQRHWGKWVAEIRLPRNRTRLWLGTFDTAEKAALAYDRAAFMLRG	A-6
Musa acuminata	MuaDREB79	GSMUA Achr8P14110 001	RHWGKWVAEIRLPRNRSRLWLGTFNTAEEAALAYDREAFKLRGE	A-6
Musa acuminata	MuaDREB7	GSMUA Achr8P11980 001	PVYKGVRRRNGDKWVCEVREPNKKSRIWLGTFHTAEMAARAHDVAAMALRG	A-1
Musa acuminata	MuaDREB80	GSMUA Achr8P28500 001	FRGVRQRHWGKWVAEIRMPRNRTRVWLGTFDTAEDAAMAYDMAAYKLRG	A-6
Musa acuminata	MuaDREB81	GSMUA Achr9P12950 001	LYRGVRQRHWGKWVAEIRLPKNRTRLWLGTFDTAEEAALAYDQAAYRLRGE	A-6
Musa acuminata	MuaDREB82	GSMUA AchrUn randomP20840 001	LYRGVRQRHWGKWVAEIRLPKNRTRLWLGTFDTAEEAALAYDKAAYKLRG	A-6
Musa acuminata	MuaDREB8	GSMUA Achr8P16070 001	SRGGRWACEVREPRRkSRICLGTFSTPEMASRAHDVTAMALRGE	A-1
Musa acuminata	MuaDREB9	GSMUA Achr11P24820 001	CRYRGVRQRTWGKWVAEIREPNRgGRLWLGTFPTATEAALAYDDAARAMYG	A-2
Oryza sativa subsp. japonica	OsjDREB1	LOC Os01g73770.1	PVYRGVRARAGGSRWVCEVREPQaqARIWLGTYPTPEMAARAHDVAAIALRGE	A1
Oryza sativa subsp. japonica	OsjDREB10	LOC Os05g28350.1	RYRGVRQRSWGKWVAEIREPRKRSRKWLGTFATAEDAARAYDRAALLLYG	A3
Oryza sativa subsp. japonica	OsjDREB11	LOC Os01g10370.1	YRGVRMRAWGKWVSEIREPRKKSRIWLGTFPCPEMAARAHDVAALSIKG	A4
Oryza sativa subsp. japonica	OsjDREB12	LOC Os02g13710.1	PSYRGVRMRAWGKWVSEIREPRKKSRIWLGTFPTPEMAARAHDAAALV	A4
Oryza sativa subsp. japonica	OsjDREB13	LOC Os02g35240.1	PQYRGVRRRKWGKWVSEIRQPGTKVRIWLGSFDSAEMAAVAHDVAALRLRG	A4
Oryza sativa subsp. japonica	OsjDREB14	LOC Os02g43940.1	PSYRGVRRRSWGKWVSEIREPRKKSRIWLGTFPTAEMAARAHDVAALAIKG	A4
Oryza sativa subsp. japonica	OsjDREB15	LOC Os02g43970.1	TYRGVRMRSWGKWVSEIREPRKKSRIWLGTFATAEMAARAHDVAALAIKG	A4
Oryza sativa subsp. japonica	OsjDREB16	LOC Os02g45420.1	YRGIRCRSGKWVSEIREPRKaRRIWLGTYPTAEMAAAAYDVAARALRGA	A4
Oryza sativa subsp. japonica	OsjDREB17	LOC Os04g46400.1	PSYRGVRRRSWGKWVSEIREPRKKSRIWLGTFPTAEMAARAHDVAALAIKG	A4
Oryza sativa subsp. japonica	OsjDREB18	LOC Os04g46410.1	TYRGVRMRSWGKWVSEIREPRKKSRIWLGTFDTAEMAARAHDVAALAIKG	A4
Oryza sativa subsp. japonica	OsjDREB19	LOC Os04g46440.1	TYRGVRMRSWGKWVSEIREPRKKSRIWLGTFATAEMAARAHDVAALAIKG	A4
Oryza sativa subsp. japonica	OsjDREB2	LOC Os02g45450.1	PVFKGVRRRNPGRWVCEVREPHGKQRIWLGTFETAEMAARAHDVAALALRG	A1
Oryza sativa subsp. japonica	OsjDREB20	LOC Os06g36000.1	TYRGVRMRAWGKWVSEIREPRKKSRIWLGTFPTPEMAARAHDAAALV	A4
Oryza sativa subsp. japonica	OsjDREB21	LOC Os10g38000.1	PVYRGVRFRAGKWVSEIRElRKpSRIWLGTYATPEMAAAAYDAAALALRG	A4
Oryza sativa subsp. japonica	OsjDREB22	LOC Os10g41130.1	PVYRGVRMRAWGKWVSEIREPRKKSRIWLGTFPTADMAARAHDVAALAIKG	A4
Oryza sativa subsp. japonica	OsjDREB23	LOC Os11g13840.1	QYRGVRKRKWGKWVSEIREPGKKTRIWLGSFESPEMAAVAHDVAALRLRG	A4
Oryza sativa subsp. japonica	OsjDREB24	LOC Os01g66270.1	CRYRGVRRRRWGKWVSEIRVPGTRERLWLGSYATPEAAAVAHDTAVYFLRG	A5
Oryza sativa subsp. japonica	OsjDREB25	LOC Os02g54050.1	KKYKGVRRRKWGKWVSEIRLPNSRDRIWLGSYDSPEKAARAFDAAFVTLRGH	A5
Oryza sativa subsp. japonica	OsjDREB26	LOC Os03g15660.1	PYKGVRMRSWGSWVSEIRAPHqkRRIWLGSYATPEAAARAYDAALLCLKG	A5
Oryza sativa subsp. japonica	OsjDREB27	LOC Os04g55520.1	QYRGVRMRKWGKWVAEIREPHKRTRIWLGSYATPVAAARAYDTAVFYLRG	A5
Oryza sativa subsp. japonica	OsjDREB28	LOC Os05g34730.1	RYRGVRRRRWGKWVSEIRVPGTRERLWLGSYATAEAAAVAHDAAVC	A5
Oryza sativa subsp. japonica	OsjDREB29	LOC Os06g07030.1	QYRGVRMRKWGKWVAEIREPNKRSRIWLGSYSTAVAAARAYDTAVFYLRG	A5
Oryza sativa subsp. japonica	OsjDREB3	LOC Os04g48350.1	PVYKGVRSRNPGRWVCEVREPHGKQRIWLGTFETAEMAARAHDVAAMALRG	A1
Oryza sativa subsp. japonica	OsjDREB30	LOC Os06g09717.1	TKYRGVRLRKWGKWVSEIRLPNSRERIWLGSYDTPEEAARAFDAAFVCLRG	A5
Oryza sativa subsp. japonica	OsjDREB31	LOC Os06g09760.1	KYRGVRLRQWGKWVAEIRLPNslKRIWLGSYDSPEKAARAFDAAFICLRG	A5
Oryza sativa subsp. japonica	OsjDREB32	LOC Os06g09790.1	TRYKGVRLRQWGKWVAEIRLPNSRKRIWLGSYYTPEKAARAFDAAFICLRG	A5
Oryza sativa subsp. japonica	OsjDREB33	LOC Os06g09810.1	KYKGVRLRQWGKWAAEIRLPSSCERIWLGSYDTPEKAARAFDAAFICLRG	A5
Oryza sativa subsp. japonica	OsjDREB34	LOC Os06g10780.1	YKGVRMRSWGSWVSEIRAPSQKTRIWLGSYSTAEAAARAYDAALLCLKG	A5
Oryza sativa subsp. japonica	OsjDREB35	LOC Os06g11940.1	KKYKGVRLRQWGKWVAEIRLPNSRERVWLGSYDTPEKAARAFDAAFVFLRG	A5
Oryza sativa subsp. japonica	OsjDREB36	LOC Os08g35240.1	RYKGVRLRKWGRWVSEIRMPNSRERIWLGSYESAEKAARAFDAAAVCLRG	A5
Oryza sativa subsp. japonica	OsjDREB37	LOC Os02g42585.1	LYRGVRQRHWGKWVAEIRLPRNRTRLWLGTFDTAEDAAMAYDREAFKLRGE	A6
Oryza sativa subsp. japonica	OsjDREB38	LOC Os02g51670.1	LYRGVRQRHWGKWVAEIRLPKNRTRLWLGTFDTAEDAALAYDKAAFRLRG	A6
Oryza sativa subsp. japonica	OsjDREB39	LOC Os03g09170.1	LYRGVRQRHWGKWVAEIRLPRNRTRLWLGTFDTAEEAALAYDSAAFRLRGE	A6
Oryza sativa subsp. japonica	OsjDREB4	LOC Os06g03670.1	PVYRGVRRRGPAGRWVCEVREPNKKSRIWLGTFATAEAAARAHDVAALALRG	A1
Oryza sativa subsp. japonica	OsjDREB40	LOC Os04g44670.1	LYRGVRQRHWGKWVAEIRLPRNRTRLWLGTFDTAEDAAMAYDREAFKLRGE	A6
Oryza sativa subsp. japonica	OsjDREB41	LOC Os05g49700.1	LYRGVRQRQWGKWVAEIRLPQNRVRVWLGTYDSPETAAHAYDRAAFKLRGE	A6
Oryza sativa subsp. japonica	OsjDREB42	LOC Os06g11860.1	YRGVRQRHWGKWVAEIRLPKNRTRLWLGTFDTAEDAALAYDKAAFRLRG	A6
Oryza sativa subsp. japonica	OsjDREB43	LOC Os08g31580.1	LYRGVRQRHWGKWVAEIRLPRNRTRLWLGTFDTAEEAALTYDQAAYRLRG	A6
Oryza sativa subsp. japonica	OsjDREB44	LOC Os09g20350.1	LYRGVRQRHWGKWVAEIRLPRNRTRLWLGTFDTAEEAALAYDQAAYRLRG	A6
Oryza sativa subsp. japonica	OsjDREB45	LOC Os10g22600.1	LYRGVRQRHWGKWVAEIRLPRNRTRLWLGTYDTAEDAALAYDGAAFRLRG	A6
Oryza sativa subsp. japonica	OsjDREB5	LOC Os01g07120.1	AYRGVRQRTWGKWVAEIREPNRgRRLWLGSFPTALEAAHAYDEAARAMYG	A2
Oryza sativa subsp. japonica	OsjDREB6	LOC Os03g07830.1	EYRGVRQRTWGKWVAEIREPNKRTRLWLGSFATAEEAALAYDEAARRLYG	A2
Oryza sativa subsp. japonica	OsjDREB7	LOC Os05g27930.1	CDFRGVRQRTWGKWVAEIREPNQQSRLWLGTFPTAEAAACAYDEAARAMYG	A2
Oryza sativa subsp. japonica	OsjDREB8	LOC Os05g39590.3	YRGVRQRRWGKWVSEIREPNRgKRHWLGTFGSAVDAALAYDKAAASILG	A2
Oryza sativa subsp. japonica	OsjDREB9	LOC Os08g45110.1	CPFRGVRQRTWGKWVAEIREPNRgARLWLGTFNTALDAARAYDSAARALYG	A2
Physcomitrella patens	PhpDREB10	Pp1s14 458V6.1	IYRGVRKRPWGIWVTEIRRPKKKSRIWLGSFATAEMAARAYDCAALALRGN	A-4
Physcomitrella patens	PhpDREB11	Pp1s15 234V6.1	PVYRGVRKRPWGIWVTEIRRPKKKSRIWLGSFATAEMAARAYDCAALALRGN	A-4
Physcomitrella patens	PhpDREB12	Pp1s181 69V6.1	YRGVRRRPWGIWVTEIRRPKKKARIWLGSFETAEMAARAYDTAALCLRGP	A-4
Physcomitrella patens	PhpDREB13	Pp1s276 50V6.1	IYRGVRKRPWGIWVTEIRRPKNKSRIWLGSFATAEMAARAYDCAALALRGN	A-4
Physcomitrella patens	PhpDREB14	Pp1s41 212V6.1	IYRGVRKRPWGIWVTEIRRPKKKSRIWLGSFATAEMAARAYDCAALALRGN	A-4
Physcomitrella patens	PhpDREB15	Pp1s1 34V6.1	QYRGVRVRRWGKWVSEIREPQTKKRIWLGSYRSAEEAAHAYDAALLCLRGP	A-5
Physcomitrella patens	PhpDREB16	Pp1s117 19V6.1	AQRKWVTEIRDPITkTRIWLGSFATAEMAARAHDAAVVCLKG	A-5
Physcomitrella patens	PhpDREB17	Pp1s15 189V6.1	FKGVRMRAWGKWVTEIRDPTSKARIWLGSFSTAEMAARAYDAAVVCLKG	A-5
Physcomitrella patens	PhpDREB18	Pp1s199 50V6.1	TRYRGIRMRRWGKWVSEIREPQRSGsRTNRIWLGSFRSAEEAAHAYDAAMLCLRG	A-5
Physcomitrella patens	PhpDREB19	Pp1s240 84V6.1	SQYRGVRMRRWGKWVSEIRDPImkKRIWLGSFRTEAEAAHAFDAAAL	A-5
Physcomitrella patens	PhpDREB20	Pp1s259 94V6.1	TYRGVRMRAWGKWVTEIRDPASRTRIWLGSFSTAEMAARAYDAAVVCLKG	A-5
Physcomitrella patens	PhpDREB21	Pp1s259 96V6.1	YKGVRMRVWGKWVTEIRDPITkTRIWLGSFATAEMAARAYDAAVVCLKG	A-5
Physcomitrella patens	PhpDREB22	Pp1s259 97V6.1	YKGVRMRVWGKWVTEIRDPITkTRIWLGSFATAEMAARAYDAAVVCLKG	A-5
Physcomitrella patens	PhpDREB23	Pp1s26 306V6.1	SRYRGVRLRPWGRWVSEIREPQRRDsRTYRIWLGSFRSAEEAAHAYDAALLCLRG	A-5
Physcomitrella patens	PhpDREB24	Pp1s45 159V6.1	YKGVRMRTWGRWVTEIRQPQTKKSIWLGSYRSAEEAAHAYDAAVLCLRG	A-5
Physcomitrella patens	PhpDREB25	Pp1s61 230V6.1	QYRGVRMRRWGKWVSEIREPQNKKRIWLGSYRSAEEAAHAYDAALLCLRGP	A-5
Physcomitrella patens	PhpDREB26	Pp1s83 10V6.1	SSYRGVRMRRWGKWVSEIREPQRSGsRTNRIWLGSFRSAEEAAHAYDAALLCLRG	A-5
Physcomitrella patens	PhpDREB27	Pp1s187 47V6.1	LYRGVRQRHWGKWVAEIRLPRNRTRLWLGTFDTAEEAALAYDAAAYKLRGE	A-6
Physcomitrella patens	PhpDREB28	Pp1s335 8V6.1	LYRGVRQRHWGKWVAEIRLPRNRTRLWLGTFETAEEAAMAYDAAAYKLRGE	A-6
Physcomitrella patens	PhpDREB4	Pp1s292 5V6.1	EFRGVRQRTWGKWVAEIREPKKRVRLWLGSFPTAKEAALAYDIAARKFYG	A-2
Physcomitrella patens	PhpDREB5	Pp1s81 44V6.1	CNYRGVRQRTWGKWVAEIREPNRgSRLWLGTYPTAEIAALAYDSAARVLYG	A-2
Physcomitrella patens	PhpDREB6	Pp1s28 144V6.1	QYRGVRQRQWGRWVAEIREPRlrTRMWLGTFSTALEAARAYDEAALVYHG	A-3
Physcomitrella patens	PhpDREB7	Pp1s7 352V6.1	QYRGVRQRQWGRWVAEIREPRlrTRMWLGTFSTALEAARAYDEAALVYHG	A-3
Physcomitrella patens	PhpDREB8	Pp1s112 23V6.1	PVYRGVRRPWGTWVTEIRRsKKTRIWLGSFETAEMAARAHDTAALSLRG	A-4
Physcomitrella patens	PhpDREB9	Pp1s132 34V6.1	LYKGVRRRPWGSWVSEIRKPKSKSRIWLGSFDTAEMAATAYDTAALVLRG	A-4
Prunus persica	PrpDREB10	ppa022733m	CNYRGVRQRTWGKWVAEIRTPNRgSRLWLGTFPTAIEAALAYDEAARAMYG	A-2
Prunus persica	PrpDREB11	ppa022996m	CVYRGVRQRTWGKWVAEIREPNNfSGvskKNSRLWLGTFPTAYDAAFAYDEAARAMYG	A-2
Prunus persica	PrpDREB12	ppa023248m	TYKGVRQRTWGKWVAEIREPNRgARLWLGTFDTSHEAASAYDAAARKLYG	A-2
Prunus persica	PrpDREB13	ppa026176m	CSFRGVRQRTWGKWVAEIREPNRgARLWLGTFNTSTEAALAYDEAARKLYG	A-2
Prunus persica	PrpDREB14	ppa015230m	RYRGVRQRSWGKWVAEIREPRKRTRKWLGTFATAEDAARAYDRAAIILYG	A-3
Prunus persica	PrpDREB15	ppa009533m	PVYRGVRMRNWGKWVSEIREPRKKSRIWLGTFPTPEMAARAHDVAALSIKG	A-4
Prunus persica	PrpDREB16	ppa009812m	TYRGVRMRSWGKWVSEIREPRKKSRIWLGTYPTAEMAARAHDVAALAIKG	A-4
Prunus persica	PrpDREB17	ppa010130m	PVYRGVRMRTWGKWVSEIREPRKKNRIWLGTFSTPEMAARAHDVAALCIKG	A-4
Prunus persica	PrpDREB18	ppa010340m	PVYRGVRMRQWGKWVSEIREPRKKSRIWLGTFPTPEMAARAHDVAALTIKG	A-4
Prunus persica	PrpDREB19	ppa011735m	PVYRGVRMRSWGKWVSEIREPRKKSRIWLGTFSTPDMAARAHDVAALSIKG	A-4
Prunus persica	PrpDREB1	ppa010800m	PVYRGVRRRNNDKWVCEMREPNkKKSRIWLGTYPTAEMAARAHDVAALAFRG	A-1
Prunus persica	PrpDREB20	ppa012354m	SSYRGVRKRKWGKWVSEIREPGTKTRIWLGSFETPEMAAAAYDVAALHFRG	A-4
Prunus persica	PrpDREB21	ppa016829m	SRYHGIRSRGGKWVSEIREPRKTRRIWLGTFPTAEMAAAAYDAAALALK	A-4
Prunus persica	PrpDREB22	ppa017269m	SRYHGIRSRGGKWVSEIREPRKTRRIWLGTFPTAEMAAAAYDVAALALK	A-4
Prunus persica	PrpDREB23	ppa018178m	RYRGVRKRKWGKWVSEIREPGKKTRIWLGSYEEPEMAAAAYDAAALHLRG	A-4
Prunus persica	PrpDREB24	ppa020711m	TYRGVRRRSSGKWVSEIREPRKpNRIWLGTFPTPEMAAVAYDVAAIALKG	A-4
Prunus persica	PrpDREB25	ppa021384m	TRYHGIRCRGGKWVSEIREPRKTRRIWLGTYPTPEMAASAYDVAALALKG	A-4
Prunus persica	PrpDREB26	ppa022712m	SRYHGIRCRGGKWVSEIREPRKTRRIWLGTYPTPEMAAAAYDVAALALK	A-4
Prunus persica	PrpDREB27	ppa022719m	PVYRGIRSRSGKWVSEIREPRKTTRIWLGTYAKPEMAAAAYDVAAIALKG	A-4
Prunus persica	PrpDREB28	ppa026139m	PVYRGVRKRRWGKWVSEIREPRKKSRIWLGSFPVPEMAAKAYDVAAYCLKG	A-4
Prunus persica	PrpDREB29	ppa026499m	TYRGIRCRGGKWVSEIREPRKTKRIWLGTFPTAEMAAAAYDVAALALKG	A-4
Prunus persica	PrpDREB2	ppa010909m	PVYRGVRRRNNNKWVCELREPNNKKSRIWLGTYPTAEMAARAHDVAALAFRG	A-1
Prunus persica	PrpDREB30	ppa010649m	KKYKGVRMRSWGSWVSEIRAPNQKTRIWLGSYSTAEAAARAYDAALLCLKG	A-5
Prunus persica	PrpDREB31	ppa011336m	KYKGVRKRKWGKWVSEIRLPNSRERIWLGSYDSAEKAARAFDAALFCLRG	A-5
Prunus persica	PrpDREB32	ppa012302m	QYRGIRMRKWGKWVAEIREPNKRSRIWLGSYTTPVAAARAYDTAVFYLRG	A-5
Prunus persica	PrpDREB33	ppa012304m	QYRGIRMRKWGKWVAEIREPNKRSRIWLGSYTTPVAAARAYDTAVFYLRG	A-5
Prunus persica	PrpDREB34	ppa012516m	PYKGIRMRKWGKWVAEIREPNKRSRIWLGSYSTPIAAARAYDTAVFYLRG	A-5
Prunus persica	PrpDREB35	ppa017280m	RYKGVRMRAWGKWVSEIRLPKSgDRIWLGSYDAPDKAARAHDAAAYCIHGE	A-5
Prunus persica	PrpDREB36	ppa019435m	QYRGIRMRKEGKWVAEIREPNKRC	A-5
Prunus persica	PrpDREB37	ppa020605m	KFKGVRQRKWGKWVSEIRVPGTqDRLWLGSFSSPEAAAVARDVAYYCLRR	A-5
Prunus persica	PrpDREB38	ppa026483m	QYRGIRMRKWVAEIKEPNKRSRIWLGSYTTLVATARAYDTAVFYLR	A-5
Prunus persica	PrpDREB39	ppa007193m	LYRGVRQRHWGKWVAEIRLPKNRTRLWLGTFDTAEEAALAYDKAAYKLRG	A-6
Prunus persica	PrpDREB3	ppa010935m	PVYRGVRRRNSGKWVCEVREPNKKTRIWLGTFPTAEMAARAHDVAAIKLRG	A-1
Prunus persica	PrpDREB40	ppa008234m	LYRGVRQRHWGKWVAEIRLPKNRTRLWLGTFDTAEEAALAYDKAAYKLRG	A-6
Prunus persica	PrpDREB41	ppa009005m	LYRGVRQRHWGKWVAEIRLPQNRMRVWLGTYDTAEAAAYAYDRAAYKLRGE	A-6
Prunus persica	PrpDREB42	ppa010345m	FRGVRQRHWGKWVAEIRLPRNRARVWLGTFDTAEEAAMAYDTAAYMLRGE	A-6
Prunus persica	PrpDREB43	ppa020676m	LYRGVRQRHWGKWVAEIRLPKNRTRLWLGTFDTAEEAALAYDKAAYKLRG	A-6
Prunus persica	PrpDREB44	ppa021711m	LYRGVRQRHWGKWVAEIRLPRNRTRLWLGTFDTAEDAAMAYDREAFKLRGE	A-6
Prunus persica	PrpDREB4	ppa014628m	PVYRGVRRRDNNKWVCELRQPNkKKSGIWLGTYPTAEMAARAHDVAALAFKG	A-1
Prunus persica	PrpDREB5	ppa015643m	IYKGVRQRCGKWVCELRQPDqKKSRIWLGTFTCPDMAARAYDVAALALKG	A-1
Prunus persica	PrpDREB6	ppa017761m	PVYRGVRRRNNDKWVCELRDPNNKKARIWLGTYPKAEMAARAHDVAALAFRG	A-1
Prunus persica	PrpDREB7	ppa021197m	PVYRGVRRRNNDKWVCEMREPKKTKSRIWLGTYPTAEMAARAHDVAALAFRG	A-1
Prunus persica	PrpDREB8	ppa007606m	CNYRGVRQRTWGKWVAEIREPNRgSRLWLGTFPTALDAALAYDEAAKAMYG	A-2
Prunus persica	PrpDREB9	ppa009616m	EYRGVRQRTWGKWVAEIREPKKRTRLWLGSFATAEEAAMAYDDAARRLYG	A-2
Setaria italica	SeiDREB1	Si002846m	PVYRGVRARAGGSRWVCEVREPQaqARIWLGTYPTPEMAARAHDVAAIALRGA	A1
Setaria italica	SeiDREB10	Si022991m	CGYRGVRQRTWGKWVAEIREPNRaNRLWLGTFPTAEDAARAYDQAARAMYGE	A2
Setaria italica	SeiDREB11	Si022995m	CGYRGVRQRTWGKWVAEIREPNRaNRLWLGTFPTAEDAARAYDQAARAMYGE	A2
Setaria italica	SeiDREB12	Si022996m	CGYRGVRQRTWGKWVAEIREPNRaNRLWLGTFPTAEDAARAYDQAARAMYGE	A2
Setaria italica	SeiDREB13	Si022997m	CGYRGVRQRTWGKWVAEIREPNRaNRLWLGTFPTAEDAARAYDQAARAMYGE	A2
Setaria italica	SeiDREB14	Si022998m	CGYRGVRQRTWGKWVAEIREPNRaNRLWLGTFPTAEDAARAYDQAARAMYGE	A2
Setaria italica	SeiDREB15	Si024059m	CPFRGVRQRTWGKWVAEIREPNRgARLWLGTFATALDAARAYDAAARALYG	A2
Setaria italica	SeiDREB16	Si024427m	YRGVRQRRWGKWVAEIREPNCgRRHWLGTFDTPVDAALAYDRAAVAYHGN	A2
Setaria italica	SeiDREB17	Si002749m	YRGVRMRAWGKWVSEIREPRKKSRIWLGTFPCPEMAARAHDVAALSIKG	A4
Setaria italica	SeiDREB18	Si007144m	YRGVRMRAWGKWVSEIREPRKKSRIWLGTFPTAEMAARAHDAAALV	A4
Setaria italica	SeiDREB19	Si010703m	PSYRGVRRRSWGKWVSEIREPRKKSRIWLGTFPTAEMAARAHDVAALAIKG	A4
Setaria italica	SeiDREB2	Si007199m	PVYRGVRRRGPAGRWVCEVREPNKKSRIWLGTFATAEAAARAHDVAALALRG	A1
Setaria italica	SeiDREB20	Si011086m	YYRGIRSRSGKWVSEIREPRKTRRIWLGTFPTAEMAAVAYDVAARALRG	A4
Setaria italica	SeiDREB21	Si012254m	TYRGVRMRSWGKWVSEIREPRKKSRIWLGTFATAEMAARAHDVAALAIKG	A4
Setaria italica	SeiDREB22	Si012688m	TYRGVRMRTWGKWVSEIREPRKKSRIWLGTFDNPEMAARAHDAAAVAIKG	A4
Setaria italica	SeiDREB23	Si017865m	TYRGVRMRAWGKWVSEIREPRKKSRIWLGTFATAEMAARAHDVAALAIKG	A4
Setaria italica	SeiDREB24	Si017995m	TFRGVRMRVWGKWVSEIREPRKKSRIWLGTFPTAEMAARAHDVAALAIKG	A4
Setaria italica	SeiDREB25	Si018039m	YRGIRCRSGKWVSEIREPRKaRRIWLGTYPTAEMAAAAYDVAARALRGA	A4
Setaria italica	SeiDREB26	Si018188m	PSYRGVRMRAWGKWVSEIREPRKKSRIWLGTFPTPEMAARAHDAAALV	A4
Setaria italica	SeiDREB27	Si018222m	PSYRGVRMRAWGKWVSEIREPRKKSRIWLGTFPTPEIAARAHDAAALV	A4
Setaria italica	SeiDREB28	Si019772m	YRGVRMRAWGKWVSEIREPRKKSRIWLGTFDTPEMAARAHDVAALAIKG	A4
Setaria italica	SeiDREB29	Si024861m	YCGVRRRKWGVWVSEIREPRKaSRIWLGTFPTAEMAARAHDVAALAVRG	A4
Setaria italica	SeiDREB3	Si011005m	PVYKGVRSRNPGRWVCEVREPHGRQRIWLGTFETAEMAARAHDVAALALRG	A1
Setaria italica	SeiDREB30	Si026882m	QYRGVRKRKWGKWVSEIREPGKKTRIWLGSFESPEMAAVAHDVAALHLRG	A4
Setaria italica	SeiDREB31	Si037714m	PVYRGVRLRAGKWVSEIRElRKpSRIWLGTYPTPEMAAAAYDAAALALRGA	A4
Setaria italica	SeiDREB32	Si039264m	PVYRGIRYRGGKWVSEIREPRKSNRIWLGTYPTPEMAAAAYDAAALALRGA	A4
Setaria italica	SeiDREB33	Si039427m	TYRGVRMRAWGKWVSEIREPRKKSRIWLGTFPTAEMAARAHDVAALAIKG	A4
Setaria italica	SeiDREB34	Si007977m	YKGVRMRSWGSWVSEVRAPGQKTRIWLGSHSTAEAAARAYDAALLCLKG	A5
Setaria italica	SeiDREB35	Si008104m	KYKGVRLRKWGRWVSEIRLPHsrERIWLGSYDTPEKAARAFDAAYLCLRGP	A5
Setaria italica	SeiDREB36	Si008108m	YKGVRQRKSGSWVSEVRLPNSRERIWLGSYYTPEKAARAFDAASLCLRG	A5
Setaria italica	SeiDREB37	Si008323m	RYRGVWRRRLGRWVSEIRVPNSRDRIWLGSFDTPEKAARAFDAALVCLRG	A5
Setaria italica	SeiDREB38	Si008587m	TKYKGVRRRKWGRWASEIRLPNSRERIWLGSYDTPEKAARAFDGAAVCLRG	A5
Setaria italica	SeiDREB39	Si008682m	KYKGVRRRKWGRWASEIRLPNCrDRIWLGSYDAPEKAARAFDAAYLCLRGP	A5
Setaria italica	SeiDREB4	Si018262m	PVYKGVRRRNPGRWVCEVREPHGKQRIWLGTFETAEMAARAHDVAALTLRG	A1
Setaria italica	SeiDREB40	Si015027m	RYKGVRLRKWGRWVSEIRMPNSRERIWLGSYESAEKAARAFDAAAVCLRG	A5
Setaria italica	SeiDREB41	Si019636m	KKFKGVRKRKWGKWVSEIRLPNSRERIWLGSYDAPEKAARAFDAAFVCLRG	A5
Setaria italica	SeiDREB42	Si020605m	RSWGSWVSEIRAPNQKTRIWLGSYSTAEAAARAYDAALLCLKG	A5
Setaria italica	SeiDREB43	Si039170m	PYKGVRMRSWGSWVSEIRAPNQKRRIWLGSYATPEAAARAYDAALLCLKG	A5
Setaria italica	SeiDREB44	Si008385m	LYRGVRQRHWGKWVAEIRLPRNRTRLWLGTFGSAEDAALAYDKAAFRLRG	A6
Setaria italica	SeiDREB45	Si012169m	LYRGVRQRHWGKWVAEIRLPRNRTRLWLGTFDSAEDAAMAYDREAFKLRGE	A6
Setaria italica	SeiDREB46	Si015394m	RGRHWGKWVAEIRLPRNRTRLWLGTFDTAEEAALAYDQAAYRLRG	A6
Setaria italica	SeiDREB47	Si017760m	LYRGVRQRHWGKWVAEIRLPKNRTRLWLGTFDTAEDAALAYDKAAFRLRG	A6
Setaria italica	SeiDREB48	Si019997m	LYRGVRQRHWGKWVAEIRLPRNRTRLWLGTFDTAEDAAMAYDREAFKLRGE	A6
Setaria italica	SeiDREB49	Si024834m	LYRGVRQRQWGKWNRVRVWLGTYDSPETAAHAYDRAAFKLRGE	A6
Setaria italica	SeiDREB5	Si002067m	CPYRGVRQRTWGKWVAEIREPNRgKRLWLGSFPTAVEAAHAYDEAAKAMYG	A2
Setaria italica	SeiDREB50	Si030684m	LYRGVRQRHWGKWVAEIRLPRNRTRLWLGTFDTAEEAALAYDQAAYRLRG	A6
Setaria italica	SeiDREB51	Si036827m	LYRGVRQRHWGKWVAEIRLPRNRTRLWLGTFDTAEEAALAYDSAAFRLRG	A6
Setaria italica	SeiDREB52	Si036893m	LYRGVRQRHWGKWVAEIRLPRNRTRLWLGTYDTAEEAALAYDGAAFRLRG	A6
Setaria italica	SeiDREB6	Si022619m	CGYRGVRQRTWGKWVAEIREPNRaNRLWLGTFPTAEDAARAYDQAARAMYGE	A2
Setaria italica	SeiDREB7	Si022621m	CGYRGVRQRTWGKWVAEIREPNRaNRLWLGTFPTAEDAARAYDQAARAMYGE	A2
Setaria italica	SeiDREB8	Si022989m	CGYRGVRQRTWGKWVAEIREPNRaNRLWLGTFPTAEDAARAYDQAARAMYGE	A2
Setaria italica	SeiDREB9	Si022990m	CGYRGVRQRTWGKWVAEIREPNRaNRLWLGTFPTAEDAARAYDQAARAMYGE	A2
Selaginella moellendorffii	SemDREB10	73146	YKGVRKRSWGKYVSEIREPNKRSRIWLGSFETPEMAARAYDAAVLCLRGP	A-5
Selaginella moellendorffii	SemDREB11	73148	FRGVRKRSWGRWVSEIREPHtqTRVWLGSFATPEMAARAYDVGLLYLRG	A-5
Selaginella moellendorffii	SemDREB12	73155	YKGVRMRSWGKWVTEIREPKKRSRIWLGSYATAEVAARAYDAALMCLRGP	A-5
Selaginella moellendorffii	SemDREB13	73157	YKGVRRRSWGKWVSEIREPRKRSRIWLGSFATPEMAAKAYDYAVFCLRGP	A-5
Selaginella moellendorffii	SemDREB14	104980	FRGVRQRHWGKWVAEIRLPRNRTRLWLGTFETAEEAAFAYDQAAYKLRGE	A-6
Selaginella moellendorffii	SemDREB15	73160	YRGVRQRHWGKWVAEIRLPRNRTRLWLGTFDTAEDAAYAYDQAAYKLRGE	A-6
Selaginella moellendorffii	SemDREB1	27203	CHYRGVRQRTWGKWVAEIREPNRgSRLWLGTYATAEEAAMAYDDAARVLYG	A-2
Selaginella moellendorffii	SemDREB2	38494	CQYRGVRQRVWGKWVAEIREPNCgARIWLGTFDTAVEAARAYDQAALKYFGE	A-2
Selaginella moellendorffii	SemDREB3	38500	CQYRGVRQRTWGKWVAEIREPNRgARIWLGTFTTAEDAAAAYDRAAKIHY	A-2
Selaginella moellendorffii	SemDREB4	38502	TYRGVRQRTWGKWVAEIREPKKRSRLWLGSFATADEAARAYDEAAKRLYG	A-2
Selaginella moellendorffii	SemDREB5	73232	YRGVRQRSWGRWVAEIREPRRrTRVWLGTFATAQDAAQAYDMAAWRLYG	A-3
Selaginella moellendorffii	SemDREB6	104978	VYRGVRRRSWGKWVSEIREPKKKSRIWLGSFPTPEMAARAHDVAALSLKG	A-4
Selaginella moellendorffii	SemDREB7	26594	LYRGIRRRSWGKWVSEIREPKKKTRIWLGSFPTPEMAARAYDVAAISLKG	A-4
Selaginella moellendorffii	SemDREB8	71661	PVYIGVRRRSWGKWVSEIREPKKKNRIWLGSFPTPEMAARAHDVAALCLRGE	A-4
Selaginella moellendorffii	SemDREB9	69413	KKYRGVRMRTWGKWVSEIREPTTQARIWLGSFATPEMAARAYDAAVLYLKG	A-5
Sorghum bicolor	SobDREB1	Sobic.003G442100.1.p	PVYRGVRARGGGTRWVCEVREPQaqARIWLGTYPTPEMAARAHDVAAIALRGA	A1
Sorghum bicolor	SobDREB10	Sobic.009G170800.1.p	FRGVRQRRWGKWVAEIREPNRgKRHWLGTFDNPFDAAVAYDRAAVSIHG	A2
Sorghum bicolor	SobDREB11	Sobic.009G103800.1.p	RYRGVRQRSWGKWVAEIREPRKRSRKWLGTFATAEDAARAYDRAALLLYG	A3
Sorghum bicolor	SobDREB12	Sobic.001G298100.1.p	TYRGVRMRAWGKWVSEIREPRKKSRIWLGTFPTAEMAARAHDVAALAIKG	A4
Sorghum bicolor	SobDREB13	Sobic.001G320600.1.p	PVYRGVRLRAGKWVSEIRElRKpSRIWLGTYPTPEMAAAAYDAAALALRGA	A4
Sorghum bicolor	SobDREB14	Sobic.001G531100.1.p	PVYRGIRYRGGKWVSEIREPRKSNRIWLGTYPAPEMAAAAYDAAALALRGA	A4
Sorghum bicolor	SobDREB15	Sobic.003G028000.1.p	YRGVRMRAWGKWVSEIREPRKKSRIWLGTFPCPEMAARAHDVAALSIKG	A4
Sorghum bicolor	SobDREB16	Sobic.004G100500.1.p	PSYRGVRMRAWGKWVSEIREPRKKSRIWLGTFPTPEMAARAHDAAALV	A4
Sorghum bicolor	SobDREB17	Sobic.004G100700.1.p	PSYRGVRMRAWGKWVSEIREPRKKSRIWLGTFPTPEMAARAHDAAALV	A4
Sorghum bicolor	SobDREB18	Sobic.004G283300.1.p	YRGIRCRSGKWVSEIREPRKaRRIWLGTYPTAEMAAAAYDVAARALRGA	A4
Sorghum bicolor	SobDREB19	Sobic.004G295500.1.p	TYRGVRMRAWGKWVSEIREPRKKSRIWLGTFATAEMAARAHDVAALAIKG	A4
Sorghum bicolor	SobDREB2	Sobic.004G283200.1.p	PVYKGVRRRNPGRWVCEVREPHGKQRIWLGTFETAEMAARAHDVAALALRG	A1
Sorghum bicolor	SobDREB20	Sobic.004G295600.1.p	TYRGVRMRAWGKWVSEIREPRKKSRIWLGTFDTPEMAARAHDVAALAIKG	A4
Sorghum bicolor	SobDREB21	Sobic.004G295700.1.p	TFRGVRMRVWGKWVSEIREPRKKSRIWLGTFPTAEMAARAHDVAALAIKG	A4
Sorghum bicolor	SobDREB22	Sobic.005G087600.1.p	QYRGVRKRKWGKWVSEIREPGKKTRIWLGSFESPEMAAVAHDVAALRLRG	A4
Sorghum bicolor	SobDREB23	Sobic.006G169900.1.p	PSYRGVRRRSWGKWVSEIREPRKKSRIWLGTFPTAEMAARAHDVAALAIKG	A4
Sorghum bicolor	SobDREB24	Sobic.006G170000.1.p	TYRGVRMRTWGKWVSEIREPRKKSRIWLGTFDNPEMAARAHDAAAVAIKG	A4
Sorghum bicolor	SobDREB25	Sobic.006G170100.1.p	TYRGVRMRSWGKWVSEIREPRKKSRIWLGTFATAEMAARAHDVAALAIKG	A4
Sorghum bicolor	SobDREB26	Sobic.006G184700.1.p	FYRGIRSRSGKWVSEIREPRKTRRIWLGTFPTAEMAAVAYDVAARALRGA	A4
Sorghum bicolor	SobDREB27	Sobic.010G164800.1.p	YRGVRMRAWGKWVSEIREPRKKSRIWLGTFPTAEMAARAHDAAALV	A4
Sorghum bicolor	SobDREB28	Sobic.001G428700.1.p	PYKGVRMRSWGSWVSEIRAPNQKRRIWLGSYATPEAAARAYDAALLCLKG	A5
Sorghum bicolor	SobDREB29	Sobic.003G380900.1.p	GYKGVRRRRWGKWVSEIRVPGTRERLWLGSYATPEAAAVAHDTAVYFLRG	A5
Sorghum bicolor	SobDREB3	Sobic.006G184800.1.p	PVYKGVRSRNPGRWVCEVREPHGRQRIWLGTFETAEMAARAHDVAALALRG	A1
Sorghum bicolor	SobDREB30	Sobic.004G179900.1.p	PQYRGVRRRKWGKWVSEIRQPGTKVRVWLGSFDSAEAAAVAHDVAALCLRGP	A5
Sorghum bicolor	SobDREB31	Sobic.004G310600.1.p	QYKGVRMRSWGSWVSEIRAPNQKTRIWLGSYSTAEAAARAYDAALLCLKG	A5
Sorghum bicolor	SobDREB32	Sobic.004G319700.1.p	KFKGVRKRKWGKWVSEIRLPNSRERIWLGSYDAPDKAARAFDAAFVCLRG	A5
Sorghum bicolor	SobDREB33	Sobic.006G240500.1.p	QYRGVRMRKWGKWVAEIREPHKRTRIWLGSYATAVAAARAYDTAVFYLRG	A5
Sorghum bicolor	SobDREB34	Sobic.007G148500.1.p	RYKGVRFRKWGRWVSEIRMPNSRERIWLGSYSSAEKAARAFDAAAVCLRG	A5
Sorghum bicolor	SobDREB35	Sobic.009G141500.1.p	CRYRGVRRRAWGKWVSEIRVPGTRERLWLGSYAAPEAAAVAHDAAACLLRG	A5
Sorghum bicolor	SobDREB36	Sobic.010G052600.1.p	QYRGVRMRKWGKWVAEIREPNKRSRIWLGSYSTAVAAARAYDTAVFYLRG	A5
Sorghum bicolor	SobDREB37	Sobic.010G080400.1.p	YKGVRMRSWGSWVSEVRAPGQKTRIWLGSHSTADAAARAYDAALLCLKG	A5
Sorghum bicolor	SobDREB38	Sobic.001G473900.1.p	LYRGVRQRHWGKWVAEIRLPRNRTRLWLGTFDTAEEAALAYDSAAFRLRG	A6
Sorghum bicolor	SobDREB39	Sobic.002G184400.1.p	LYRGVRQRHWGKWVAEIRLPRNRTRLWLGTFDTAEEAALAYDQAAYRLRG	A6
Sorghum bicolor	SobDREB4	Sobic.010G016500.1.p	PVYRGVRRRGPAGRWVCEVREPNKKSRIWLGTFATAEAAARAHDVAALALRG	A1
Sorghum bicolor	SobDREB40	Sobic.004G227400.1.p	LYRGVRQRHWGKWVAEIRLPRNRTRLWLGTFDTAEDAAMAYDREAFKLRGE	A6
Sorghum bicolor	SobDREB41	Sobic.004G233200.1.p	LYRGVRQRHWGKWVAEIRLPKNRTRLWLGTFDTAEDAALAYDKAAFRLRG	A6
Sorghum bicolor	SobDREB42	Sobic.006G156100.1.p	LYRGVRQRHWGKWVAEIRLPRNRTRLWLGTFDSAEDAAMAYDREAFKLRGE	A6
Sorghum bicolor	SobDREB43	Sobic.007G124100.1.p	LYRGVRQRHWGKWVAEIRLPRNRTRLWLGTFDTAEEAALAYDQAAYRLRG	A6
Sorghum bicolor	SobDREB44	Sobic.009G238500.1.p	LYRGVRQRQWGKWVAEIRLPQNRVRVWLGTYDSPETAAHAYDRAAYRLRGE	A6
Sorghum bicolor	SobDREB45	Sobic.010G089700.1.p	FRGVRQRHWGKWVAEIRLPRNRTRLWLGTFDSAEDAALAYDKAAFRLRG	A6
Sorghum bicolor	SobDREB5	Sobic.001G378900.1.p	CPYRGVRQRTWGKWVAEIRKPNRgTRLWLGTFGSALEAARAYDNMASQIY	A2
Sorghum bicolor	SobDREB6	Sobic.001G486800.1.p	EYRGVRQRTWGKWVAEIREPNKRTRLWLGSFATAEEAALAYDEAARRLYG	A2
Sorghum bicolor	SobDREB7	Sobic.003G058200.1.p	CVYRGVRQRTWGKWVAEIREPNRgRRLWLGSFPTAVEAAHAYDEAAKAMYG	A2
Sorghum bicolor	SobDREB8	Sobic.007G162700.1.p	CPYRGVRQRTWGKWVAEIREPNRgARLWLGTFGSALEAARAYDNAARQLYG	A2
Sorghum bicolor	SobDREB9	Sobic.009G101400.1.p	CGYRGVRQRTWGKWVAEIREPNRvNRLWLGTFPTAEDAARAYDEAARAMYG	A2
Thellungiella parvula	ThpDREB10	Tp6g25870	TYRGVRQRTWGKWVAEIREPNRgTRLWLGTFNTSVEAAMAYDEAAKKLYGH	A-2
Thellungiella parvula	ThpDREB11	Tp6g37420	CSFRGVRQRVWGKWVAEIREPNRgSRLWLGTFPTAEGAAAAYDEAAKAMYG	A-2
Thellungiella parvula	ThpDREB12	Tp4g22560	RYRGVRQRSWGKWVAEIREPRKRTRKWLGTFATAEDAARAYDRAAVFLYG	A-3
Thellungiella parvula	ThpDREB13	Tp1g01030	PVYHGVRKRRWGKWVSEIREPRKKSRIWLGSFPVPEMAAKAYDVAALCLKG	A-4
Thellungiella parvula	ThpDREB14	Tp1g11220	PVYRGIRCRSGKWVSEIREPKKTTRIWLGTYPTAEMAAVAYDVAAMALKG	A-4
Thellungiella parvula	ThpDREB15	Tp1g29080	YRGVRRRKWGKWVSEIREPGKKTRIWLGSYETAEMAAAAYDAAALHLRG	A-4
Thellungiella parvula	ThpDREB16	Tp2g01530	PVYRGIRCRSGKWVSEIREPKKTTRVWLGTYPTPEMAAAAYDVAALVLKG	A-4
Thellungiella parvula	ThpDREB17	Tp2g01540	SKYRGIRWRGGKWITEIRVPKKNKRIWLGTYPTPEMAATAYDVAALALKGE	A-4
Thellungiella parvula	ThpDREB18	Tp2g21820	PVYRGVRKRNWGKWVSEIREPRKKSRIWLGTFSSPEMAARAHDVAALSIKG	A-4
Thellungiella parvula	ThpDREB19	Tp3g14650	PVYRGVRMRSWGKWVSEIRQPRKKTRIWLGTFATADMAARAHDVAALTIKG	A-4
Thellungiella parvula	ThpDREB1	Tp1g11200	PVYRGIRRRNGDKWVCEVREPTQQRRIWLGTYPTAEMAARAHDVAAFALRG	A-1
Thellungiella parvula	ThpDREB20	Tp4g05630	YQGARMRSWGKWVSEIREPGKKSRIWLGSFPTAEMAARAHDVAALSIKG	A-4
Thellungiella parvula	ThpDREB21	Tp4g17960	IFRGVRMRQWGKWVSEIREPKKKSRIWLGTFSTAEMAARAHDVAALAIKG	A-4
Thellungiella parvula	ThpDREB22	Tp4g18750	LYRGVRQRRNSDKWVSEIREPRKpNRIWLGTFSTPEMAAIAYDVAALALKG	A-4
Thellungiella parvula	ThpDREB23	Tp4g27020	TYRGVRMRSWGKWVSEIREPRKKSRIWLGTYPTAEMAARAHDVAALAIKG	A-4
Thellungiella parvula	ThpDREB24	Tp5g02730	SYRGVRKRSWGKWVSEIREPKKKSRIWLGTYPTAEMAARAHDVAALAIKG	A-4
Thellungiella parvula	ThpDREB25	Tp5g26610	AYRGVRKRKWGKWVSEIREPGTKNRIWLGSFETPEMAATAYDVAAFHFRG	A-4
Thellungiella parvula	ThpDREB26	Tp5g32370	PGYRGVRMRTWGKWVSEIREPRKKSRIWLGTFSTAEMAARAHDAAALTIKG	A-4
Thellungiella parvula	ThpDREB27	Tp6g14260	SFFRGIRLRNGKWVSEIREPRKTTRIWLGTYPVPEMAAAAYDVAALALKG	A-4
Thellungiella parvula	ThpDREB28	Tp6g32020	PVYRGVRMRNWGKWVSEIREPRKKSRIWLGTFPTPEMAARAHDVAALSIKG	A-4
Thellungiella parvula	ThpDREB29	Tp7g17370	NFRGVRMRQWGKWVSEIREPRKKSRIWLGTFSTAEMAARAHDVAALAIKG	A-4
Thellungiella parvula	ThpDREB2	Tp2g01550	LYRGVRRRNGDKWVCEVRKPIHqRRIWLGTYPTAEMAARAHDVAVLALRG	A-1
Thellungiella parvula	ThpDREB30	Tp7g30570	PVYRGVRMRSWGKWVSEIREPRKKSRIWLGTFPTAEMAMRAHDVAALSIKG	A-4
Thellungiella parvula	ThpDREB31	Tp1g17110	SKYKGVRKRKWGKWVSEIRLPNSRERIWLGSYDSPEKAARAFDAALFCLRG	A-5
Thellungiella parvula	ThpDREB32	Tp1g19450	KKYKGVRMRSWGSWVSEIRAPNQKTRIWLGSYSTAEAAARAYDVALLCLKG	A-5
Thellungiella parvula	ThpDREB33	Tp1g20300	SKYKGIRRRKWGKWVSEIRVPGTRDRLWLGSFSTAEGAAVAHDVAFYCLHQ	A-5
Thellungiella parvula	ThpDREB34	Tp1g33690	KKYKGVRMRSWGSWVSEIRAPNQKTRIWLGSYSTAEAAARAYDAALLCLKG	A-5
Thellungiella parvula	ThpDREB35	Tp1g34230	PYRGIRMRKWGKWVAEIREPNKRSRLWLGSYTTAVAAARAYDTAVFYLRG	A-5
Thellungiella parvula	ThpDREB36	Tp2g29480	PYKGIRMRKWGKWVAEIREPNKRSRLWLGSYATPEAAARAYDTAVFYLRG	A-5
Thellungiella parvula	ThpDREB37	Tp4g02330	PYKGIRMRKWGKWVAEIREPNKRSRIWLGSYSTPEAAARAYDTAVFYLRG	A-5
Thellungiella parvula	ThpDREB38	Tp5g11910	PYKGIRMRKWGKWVAETREPNKRSRLWLGSYSTPEAAARAYDTAVFYLRG	A-5
Thellungiella parvula	ThpDREB39	Tp5g30070	SKYKGVRKRKWGKWVSEIRLPNCrERIWLGSYDTPEKAARAFDAAQFCLRG	A-5
Thellungiella parvula	ThpDREB3	Tp6g14240	IYRGVRQRNSGKWVCEVREPNKKSRIWLGTFPTVEMAARAHDVAALALRG	A-1
Thellungiella parvula	ThpDREB40	Tp5g32800	KYKGVRMRSWGSWVSEIRAPNQKTRIWLGSYSTAEAAARAYDAALLCLKG	A-5
Thellungiella parvula	ThpDREB41	Tp6g10570	RYKGIRMRKWGKWVAEIREPNKRSRIWLGSYKTAVAAARAYDTAAFYLRG	A-5
Thellungiella parvula	ThpDREB42	Tp6g23230	PKYTGVRKRKWGKWVAEIRLPNSRERIWLGSFDSAEKAARAFDAALYCLRG	A-5
Thellungiella parvula	ThpDREB43	Tp7g28940	CYRGVRKRAWGKWVSEIRVPRTgRRIWLGSYDAPENAARAYDAALFCIRGE	A-5
Thellungiella parvula	ThpDREB44	Tp7g34870	PYKGIRMRKWGKWVAEIREPNKRSRIWLGSYSTPEAAARAYDTAVFYLRG	A-5
Thellungiella parvula	ThpDREB45	Tp1g19690	LYRGVRQRHWGKWVAEIRLPRNRTRLWLGTFDTAEEAALAYDKAAYKLRG	A-6
Thellungiella parvula	ThpDREB46	Tp1g30610	LYRGVRQRHWGKWVAEIRLPRNRTRLWLGTFDTAEEAALAYDRAAFKLRG	A-6
Thellungiella parvula	ThpDREB47	Tp2g00350	LYRGVRQRHWGKWVAEIRLPQNRMRVWLGTYDTAEAAAYAYDRAAYKLRGE	A-6
Thellungiella parvula	ThpDREB48	Tp2g00370	LYRGMRQRHWGKWVAEIRLPQNRMRVWLGTYDTAEAAAYAYDRAAYKLRGE	A-6
Thellungiella parvula	ThpDREB49	Tp2g28210	YRGVRQRHWGKWVAEIRLPKNRTRLWLGTFETAEEAALAYDQAAHKIRGE	A-6
Thellungiella parvula	ThpDREB4	Tp7g23510	IYRGVRRRNSGKWVCEVREPNKKSRIWLGTFPTAEMAARAHDVAAIALRG	A-1
Thellungiella parvula	ThpDREB50	Tp3g34150	LYRGVRQRHWGKWVAEIRMPRNRTRLWLGTFDTAEEAAMAYDREAFKLRGE	A-6
Thellungiella parvula	ThpDREB51	Tp4g01260	LYKGVRQRHWGKWVAEIRLPKSRTRLWLGTFETAEEAALAYDQAAFQIRG	A-6
Thellungiella parvula	ThpDREB52	Tp5g33210	LYRGVRQRHWGKWVAEIRLPRNRTRLWLGTFDTAEEAALAYDKAAYKLRG	A-6
Thellungiella parvula	ThpDREB53	Tp7g11330	LYRGVRQRHWGKWVAEIRLPRNRTRVWLGTFETAEQAAMAYDTAAYILRGE	A-6
Thellungiella parvula	ThpDREB54	Tp7g26090	LYRGVRQRQWGKWVAEIRKPRSRARLWLGTFDTAEEAAMAYDRQAFKLRG	A-6
Thellungiella parvula	ThpDREB55	Tp7g36120	LYRGVRQRHWGKWVAEIRLPKNRTRLWLGTFDTAEEAAMAYDQAAYKLRGE	A-6
Thellungiella parvula	ThpDREB5	Tp3g09350	CSFRGVRQRIWGKWVAEIREPNRgSRLWLGTFPTAEEAASAYDEAAKAMYG	A-2
Thellungiella parvula	ThpDREB6	Tp4g20670	CRFRGVRQRVWGKWVAEIREPVNhRGgnsnRSKRLWLGTFDTAAEAALAYDKAASAMYG	A-2
Thellungiella parvula	ThpDREB7	Tp4g22680	CNYRGVRQRTWGKWVAEIREPGRgSRLWLGTFPGAYEAALAYDEAAKAMYG	A-2
Thellungiella parvula	ThpDREB8	Tp5g05010	CRYRGVRQRTWGKWVAEIREPKKRARLWLGSFATAEEAAMAYDEAALKLYGH	A-2
Thellungiella parvula	ThpDREB9	Tp5g30620	TYKGVRQRTWGKWVAEIREPNRgARLWLGTFDTSREAALAYDSAARKLYG	A-2
Utricularia gibba	UtgDREB10	Scf00004.g793.t1	PVFKGIRCRSGKWVSEIREPRKTTRIWLGTYATAEMAAAAYDVATLALKG	A-4
Utricularia gibba	UtgDREB11	Scf00023.g3157.t1	SGYRGARMRVWGKWVSEIRLPKKKTRVWLGTYPTEEMAARAHDVGALAFKG	A-4
Utricularia gibba	UtgDREB12	Scf00046.g5116.t1	YYRGVRKRSWGRWVCEIREPKKKSRIWLGTYSTAEMAARAHDVASRAIKGE	A-4
Utricularia gibba	UtgDREB13	Scf00086.g7719.t1	PDYRGVRMRSWGKWVSEIRQPRKKTRIWLGTYPTAEMAARAHDVAAISIKG	A-4
Utricularia gibba	UtgDREB14	Scf00186.g11871.t1	PVYRGVRMRNWGKWVSEIREPRKKSRIWLGTFPTPEMAARAHDVAALSVKG	A-4
Utricularia gibba	UtgDREB15	Scf00210.g12669.t1	PVYRGVRMRAWGKWVSEIREPKKKTRIWLGTFATAEMAARAHDVAA	A-4
Utricularia gibba	UtgDREB16	Scf00285.g14664.t1	KKFRGVRKRAWGKWVCEIREPKKKSRIWLGTYATAEMAARAHDVGALAIKG	A-4
Utricularia gibba	UtgDREB17	Scf00589.g19829.t1	VYRGVRMRAWGRWVSEIREPKKKSRIWLGTFATADMAARAHDVAAMAVK	A-4
Utricularia gibba	UtgDREB18	Scf00713.g21059.t1	YRGVRMRAWGRWVSEIREPKKKSRIWLGTFATADMAARAHDVAAMAVK	A-4
Utricularia gibba	UtgDREB19	Scf00791.g21791.t1	YRGVRMRAWGKWVSEIREPKKKSRIWLGTFATAEMAARAHDVAALALKG	A-4
Utricularia gibba	UtgDREB1	Scf00004.g791.t1	PVYRGVRRRNSGKWVCEVREPNKKTRIWLGTFPTLEMAARAHDVAALALRG	A-1
Utricularia gibba	UtgDREB20	Scf01029.g23353.t1	PVYRGVRMRSWGKWVSEIRQPRKKTRIWLGTYSTAEMAARAHDVAALSIKG	A-4
Utricularia gibba	UtgDREB21	Scf01154.g23971.t1	FSGIRLRSGKWVSEIREPKKTTRIWLGTYTSPEMAAAAYDVAALALKG	A-4
Utricularia gibba	UtgDREB22	Scf01818.g25384.t1	KKYRGVRKRAWGKYVTEIREPKKpTRIWLGTYATAEMAARAHDVAALAIKG	A-4
Utricularia gibba	UtgDREB23	Scf00031.g3939.t1	YRGIRMRKWGKWVAEIREPNKRTRIWLGSYSSPIAAARAYDTALFYLRG	A-5
Utricularia gibba	UtgDREB24	Scf00055.g5813.t1	PYRGIRMRKWGKWVAEIREPNKRTRIWLGSYSTPIAAARAYDTALFYLRG	A-5
Utricularia gibba	UtgDREB25	Scf00068.g6679.t1	KYKGVRKRKWGKYVTEIRLSNSRERIWLGSYDTAEKAARAFDAALLCLRGP	A-5
Utricularia gibba	UtgDREB26	Scf00095.g8225.t1	PKFKGVRTRKWGKYVSEIRVPGStERLWLGTYSTAEAAAVAHDVAFYCLRG	A-5
Utricularia gibba	UtgDREB27	Scf00115.g9193.t1	PYKGIRMRKWGKWVAEIREPNKRSRIWLGSYSTPVAAARAYDTAVYYLRG	A-5
Utricularia gibba	UtgDREB28	Scf00132.g9990.t1	PYRGIRMRKWGKWVAEIREPNKRTRIWLGSYSTPIAAARAYDTALFYLRG	A-5
Utricularia gibba	UtgDREB29	Scf00153.g10750.t1	KYRGVRKRKWGKYVSEIRLPNSRERIWLGSYDTAEQAARAFDAALYCLRG	A-5
Utricularia gibba	UtgDREB2	Scf00016.g2302.t1	PVYRGVRRRSSGKWVCEVREPNKKTRIWLGTFPTVEMAARAHDVAAMALRG	A-1
Utricularia gibba	UtgDREB30	Scf00236.g13446.t1	TKYNGVRSRKWGKWVSEIRVPGTpDRLWLGTYASPEAAAVAHDVAQYCLRG	A-5
Utricularia gibba	UtgDREB31	Scf00340.g15817.t1	PYKGIRMRKWGKWVAEIREPNKRSRIWLGSYSTPVAAARAYDTAVYYLRG	A-5
Utricularia gibba	UtgDREB32	Scf00345.g15925.t1	QYKGIRMRKWGKWVAEVREPNKRSRIWLGSYSSPVAAARAYDVAAYCLRG	A-5
Utricularia gibba	UtgDREB33	Scf00550.g19344.t1	KKYKGVRMRSWGSWVSEIRAPNQKTRIWLGSYSTPEAAARAYDAAHLCLKG	A-5
Utricularia gibba	UtgDREB34	Scf00597.g19906.t1	KKYKGVRMRSWGSWVSEIRAPNQKTRIWLGSYSTPEAAARAYDAAHLCLKG	A-5
Utricularia gibba	UtgDREB35	Scf00624.g20182.t1	TKFKGVRSRKWGKWVSEIRVPGTpDRLWLGTYSSPEAAAVAHDVAQYCLRG	A-5
Utricularia gibba	UtgDREB36	Scf02133.g25674.t1	KKYKGVRMRSWGSWVSEIRAPNQKTRIWLGSYSTPEAAARAYDAALLCLKG	A-5
Utricularia gibba	UtgDREB37	Scf00001.g97.t1	LYRGVRQRHWGKWVAEIRLPKNRTRLWLGTFDTAEDAAMAYDREAFKLRGE	A-6
Utricularia gibba	UtgDREB38	Scf00168.g11329.t1	LYRGVRQRHWGKWVAEIRLPRNRIRVWLGTYDSAEAAAYAYDRAAYKLRGE	A-6
Utricularia gibba	UtgDREB39	Scf00189.g11960.t1	LYRGVRQRHWGKWVAEIRLPKNRTRLWLGTFDTAEEAALAYDKAAYKLRG	A-6
Utricularia gibba	UtgDREB3	Scf00314.g15287.t1	PVYRGVRRRNSGKWVCEVREPNKKTRIWLGTFPTVEMAARAHDVAAMALRG	A-1
Utricularia gibba	UtgDREB40	Scf00648.g20450.t1	LYRGVRQRHWGKWVAEIRLPKNRTRLWLGTFDTAEDAAMAYDREAFKLRGE	A-6
Utricularia gibba	UtgDREB41	Scf00756.g21465.t1	FRGVRQRHWGKWVAEIRLPKNRTRLWLGTFDTAEEAALAYDTAAYKLRG	A-6
Utricularia gibba	UtgDREB42	Scf00913.g22678.t1	VYRGVRQRHWRKWVAEIRLPRNRVRVWLGTYDTAEAAAYAYDRAAYKLRGE	A-6
Utricularia gibba	UtgDREB43	Scf01255.g24311.t1	FRGVRQRHWGKWVAEIRLPRNRTRLWLGTFDTAEEAALAYDKAAYKLRG	A-6
Utricularia gibba	UtgDREB4	Scf00016.g2353.t1	CNYRGVRQRTWGKWVAEIREPHrgSRLWLGTFNTGHEAAVAYDEAARAMYG	A-2
Utricularia gibba	UtgDREB5	Scf00044.g4995.t1	TYKGVRQRTWGKWVAEIREPNRgSRVWLGTFDTAYDAAVAYDAAARKLYG	A-2
Utricularia gibba	UtgDREB6	Scf00209.g12627.t1	EYRGVRQRTWGKWVAEIREPQKRTRLWLGSFATAEEAAMAYDEAARRLYG	A-2
Utricularia gibba	UtgDREB7	Scf00215.g12838.t1	CNYRGVRQRTWGKWVAEIREPHrgSRLWLGTFSTGHEAALAYDEAARAMYG	A-2
Utricularia gibba	UtgDREB8	Scf02330.g25788.t1	GKWVAEIRDPRKRTRRWLGTFATAEEAA	A-3
Utricularia gibba	UtgDREB9	Scf00002.g530.t1	PVYRGVRMRSWGKWVSEIRQPRKKTRIWLGTYPTAEMAARAHDVAAMSIKG	A-4
Vitis vinifera	VivDREB10	GSVIVT01032746001	CGYRGVRQRTWGKWVAEIREPNRgSRLWLGTFPTAIEAALAYDEAARAMYG	A-2
Vitis vinifera	VivDREB11	GSVIVT01032785001	KYRGVRQRSWGKWVAEIREPRKRTRKWLGTFATAEDAARAYDRAAIILYG	A-3
Vitis vinifera	VivDREB12	GSVIVT01002195001	TYRGVRMRNWGKWVSEIREPRKKSRIWLGTFPTAEMAARAHDVAALTIKGH	A-4
Vitis vinifera	VivDREB13	GSVIVT01006277001	TYRGVRMRNWGKWVSEIREPRKKSRIWLGTFPTAEMAARAHDVAALTIKGH	A-4
Vitis vinifera	VivDREB14	GSVIVT01010629001	FYRGIRCRGNKWVSEIREPRKTTRIWLGTYPTPEMAATAYDVAALALKG	A-4
Vitis vinifera	VivDREB15	GSVIVT01017034001	PVYRGVRMRSWGKWVSEIREP	A-4
Vitis vinifera	VivDREB16	GSVIVT01018226001	TYRGVRMRNWGKWVSEIREPKKKSRIWLGTYPTAEMAARAHDVAALAIKG	A-4
Vitis vinifera	VivDREB17	GSVIVT01033793001	PVYRGVRRRSSGKWVSEIREPKKpNRIWLGTFPTPEMAAVAYDVAALALKG	A-4
Vitis vinifera	VivDREB18	GSVIVT01036388001	PSYRGVRKRKWGKWVSEIREPGKKTRIWLGSYEAPEMAAAAYDVAALHLKGH	A-4
Vitis vinifera	VivDREB19	GSVIVT01036389001	SGYRGVRKRRWGKWVSEIREPGTKTRIWLGSFETPEMAAMAYDAAALHFRGH	A-4
Vitis vinifera	VivDREB1	GSVIVT01000620001	PVYRGVRRRNGNMWVCELREPNKKSRIWLGT	A-1
Vitis vinifera	VivDREB20	GSVIVT01015037001	CRYKGVRKRKWGKWVSEIRLPNSRERIWLGSYDTAEKAARAFDAALYCLRG	A-5
Vitis vinifera	VivDREB21	GSVIVT01022076001	RYKGIRMRKWGKWVAEIREPNKRSRIWLGSYSTPVAAARAYDTAVFHLRG	A-5
Vitis vinifera	VivDREB22	GSVIVT01035502001	TKYKGVRKRKWGKWVSEIRLPNSRERIWLGSYDTPEKAARAFDAALFCLRGH	A-5
Vitis vinifera	VivDREB23	GSVIVT01002262001	LYRGVRQRHWGKWVAEIRLPKNRTRLWLGTFDTAEEAALAYDKAAFKLRGE	A-6
Vitis vinifera	VivDREB24	GSVIVT01009007001	LYRGVRQRHWGKWVAEIRLPKNRTRLWLGTFDTAEEAALAYDKAAYKLRG	A-6
Vitis vinifera	VivDREB25	GSVIVT01019519001	LYRGVRQRHWGKWVAEIRLPQNRMRVWLGTFDTAEAAAYAYDRAAYKLRGE	A-6
Vitis vinifera	VivDREB26	GSVIVT01021060001	FRGVRQRHWGKWVAEIRLPRNRTRVWLGTFDTAQEAAFAYDTAAYILRG	A-6
Vitis vinifera	VivDREB2	GSVIVT01007798001	YRGVRRRNGNKWVCELREPNKKSRIWLGT	A-1
Vitis vinifera	VivDREB3	GSVIVT01010631001	PVYRGVRRRNSGKWVCEVREPNKTSRIWLGT	A-1
Vitis vinifera	VivDREB4	GSVIVT01019860001	PVYRGVRRRNGNKWVCELREPNKKSRIWLGTYPTAEMAARAHDVAALAFRG	A-1
Vitis vinifera	VivDREB5	GSVIVT01031387001	PVYRGVRQRNGNRWVCEVRDPKTKSRIWLGTFSTPEMAARAHDVAALAFRG	A-1
Vitis vinifera	VivDREB6	GSVIVT01031388001	IYRGVRQRNENKWVSEVREPSKKSRIWLGTFPTPEMAARAHDAAALALRGH	A-1
Vitis vinifera	VivDREB7	GSVIVT01033795001	LYKGVRQRNGKWVCELRQPRKRNRIWLGTFPCPDMAARAYDVAALAIKG	A-1
Vitis vinifera	VivDREB8	GSVIVT01009801001	TYKGVRQRTWGKWVAEIREPNRgARLWLGTFDTSYEAAIAYDAAARKLYG	A-2
Vitis vinifera	VivDREB9	GSVIVT01030278001	RGRRRLWLGSFSTAEEAARAYDEAARAMYG	A-2
Zea mays	ZemDREB1	GRMZM2G042756 P01	PVYKGVRSRNPGRWVCEVREPHGRQRIWLGTFETAEMAARAHDVAALALRG	A1
Zea mays	ZemDREB10	GRMZM2G380377 P01	PVYRGVRRRGPAGRWVCEVREPNKKSRIWLGTFATPEAAARAHDVAALALRG	A1
Zea mays	ZemDREB11	GRMZM2G006745 P02	CGYRGVRQRTWGKWVAEIREPNRvDRLWLGTFPTAEDAARAYDEAARAMYG	A2
Zea mays	ZemDREB12	GRMZM2G028386 P01	CPFRGVRQRTWGKWVAEIREPNRgARLWLGTFGSALEAARAYDAAARTLYG	A2
Zea mays	ZemDREB13	GRMZM2G156737 P01	CPFRGVRQRTWGKWVAEIREPNRgARLWLGTFGSALEAARAYDAAARALYG	A2
Zea mays	ZemDREB16	GRMZM2G376255 P01	EYRGVRQRTWGKWVAEIREPNKRARLWLGSFATAEEAALAYDEAARRLYG	A2
Zea mays	ZemDREB17	GRMZM2G399098 P01	EYRGVRQRTWGKWVAEIREPNKRTRLWLGSFATAEEAALAYDEAARRLYG	A2
Zea mays	ZemDREB19	GRMZM2G419901 P01	EYRGVRQRTWGKWVAEIREPNKRTRLWLGSFATAEEAALAYDEAARRLYG	A2
Zea mays	ZemDREB2	GRMZM2G069082 P01	PVFRGVRRRGAAGRWVCEVRVPGrRGARLWLGTYLGAEAAARAHDAAMLAL	A1
Zea mays	ZemDREB20	GRMZM2G093595 P01	RYRGVRQRSWGKWVAEIREPRKRSRKWLGTFATAEDAARAYDRAALLLYG	A3
Zea mays	ZemDREB21	AC198403.3 FGP001	YRGVRKRKWGKWVSEIREPGKKTRIWLGSFESPEMAAVAHDVAALRLRG	A4
Zea mays	ZemDREB22	GRMZM2G000520 P01	YRGIRCRSGKWVSEIREPRKaRRIWLGTYPTPEMAAAAYDVAARALRGA	A4
Zea mays	ZemDREB23	GRMZM2G005301 P01	SSYRGVRMRAWGKWVSEIREPRKKSRIWLGTFPTPEMAARAHDAAALV	A4
Zea mays	ZemDREB24	GRMZM2G028969 P01	TYRGVRMRAWGKWVSEIREPRKKSRIWLGTFDNPEMAARAHDAAAVAIKG	A4
Zea mays	ZemDREB25	GRMZM2G041839 P01	TYRGVRMRAWGKWVSEIREPRKKSRIWLGTFDTPEMAARAHDVAALAIKG	A4
Zea mays	ZemDREB26	GRMZM2G047918 P01	PSYRGVRMRAWGKWVSEIREPRKKSRIWLGTFPTPEMAARAHDAAALV	A4
Zea mays	ZemDREB27	GRMZM2G048621 P01	TYRGVRMRAWGKWVSEIREPRKKSRIWLGTFDTPEMAARAHDVAALAIKG	A4
Zea mays	ZemDREB28	GRMZM2G072926 P01	TYRGVRMRAWGKWVSEIREPRKKSRIWLGTFATAEMAARAHDVAALAIKG	A4
Zea mays	ZemDREB29	GRMZM2G073047 P01	YRGVRMRAWGKWVSEIREPRKKSRIWLGTFPTAEMAARAHDAAALV	A4
Zea mays	ZemDREB3	GRMZM2G069126 P01	PVFRGVRRRGSAGRWVCEVRVPGrRGCRLWLGTFDAAEAAARAHDAAMLAIAG	A1
Zea mays	ZemDREB30	GRMZM2G133168 P01	YRGVRMRAWGKWVSEIREPRKKSRIWLGTFPRPEMAARA	A4
Zea mays	ZemDREB31	GRMZM2G172936 P01	TYRGVRMRSWGKWVSEIREPRKKSRIWLGTFATAEMAARAHDVAALAIKG	A4
Zea mays	ZemDREB32	GRMZM2G368838 P01	FYRGIRSRSGKWVSEIREPRKTRRIWLGTFPTAEMAAVAYDVAARALRG	A4
Zea mays	ZemDREB33	GRMZM2G434203 P01	YRGIRCRSGKWVSEIREPRKaRRIWLGTYPMAEMAAAAYDVAARALRGA	A4
Zea mays	ZemDREB34	GRMZM2G477287 P01	PVYRGVRLRAGKWVSEIRElRKpSRIWLGTYPTPEMAAAAYDAAALALRGA	A4
Zea mays	ZemDREB35	GRMZM5G806839 P01	TYRGVRMRAWGKWVSEIREPRKKSRIWLGTFPTAEMAARAHDAAALAIKG	A4
Zea mays	ZemDREB36	GRMZM5G816314 P01	TYRGVRMRAWGKWVSEIREPRKKSRIWLGTFATAEMAARAHDVAALAIKG	A4
Zea mays	ZemDREB37	GRMZM5G842961 P01	TFRGVRMRVWGKWVSEIREPRKKSRIWLGTFPTAEMAARAHDVAALAIKG	A4
Zea mays	ZemDREB38	GRMZM5G889719 P01	TFRGVRMRAWGKWVSEIREPRKKSRIWLGTFPTAEMAARAHDVAALAIKG	A4
Zea mays	ZemDREB39	GRMZM2G007406 P01	PYRGVRMRSWGSWVSEIRAPNQKRRIWLGSYATPEAAARAYDAALLCLKG	A5
Zea mays	ZemDREB4	GRMZM2G069146 P01	PVFRGVRRRGSAGRWVCEVRVPGrRGCRLWLGTFDTAEAAARAHDAAMLALAG	A1
Zea mays	ZemDREB40	GRMZM2G011110 P01	QYKGVRMRSWGSWVSEIRAPNQKTRIWLGSYSTAEAAARAYDAALLCLKG	A5
Zea mays	ZemDREB41	GRMZM2G015281 P01	PYKGVRMRSWGSWVSEIRAPNQKRRIWLGSYATPEAAARAYDAALLCLKG	A5
Zea mays	ZemDREB42	GRMZM2G021369 P01	QYKGVRMRSWGSWVSEVRAPSQKTRIWLGSYSTAEAAARAYDAALLCLKG	A5
Zea mays	ZemDREB43	GRMZM2G084264 P01	YKGVRMRSWGSWVSEVRAPGQKTRIWLGSHATAEAAARAHDAALLCLRG	A5
Zea mays	ZemDREB44	GRMZM2G087040 P01	PQYRGVRRRKWGKWVSEIRQPGTKVRVWLGSFDSAEAAAVAHDVAALCLRGP	A5
Zea mays	ZemDREB45	GRMZM2G097081 P01	KFKGVRKRKWGKWVSEIRLPNSRERIWLGSYDAPDKAARAFDAAFVCLRG	A5
Zea mays	ZemDREB46	GRMZM2G119865 P01	QYRGVRMRKWGKWVAEIREPNKRSRIWLGSYSTAVAAACAYDTAVFCLRG	A5
Zea mays	ZemDREB47	GRMZM2G139740 P01	PQYRGVRRRKWGKWVSEIRQPGTKVRVWLGSFDSAEAAAVAHDVAALCMRGP	A5
Zea mays	ZemDREB48	GRMZM2G163745 P01	RYKGVRLRKWGRWVSEIRMPNSRERVWLGSYESAEKAARAFDAAAVCLRG	A5
Zea mays	ZemDREB49	GRMZM2G174917 P01	QYRGVRMRKWGKWVAEIREPHKRTRIWLGSYATAVAAARAYDTAVFYLRG	A5
Zea mays	ZemDREB5	GRMZM2G097182 P01	PVYRGVRARAGGTRWVCEVREPQaqARIWLGTYPTPEMAARAHDVAAIALRGA	A1
Zea mays	ZemDREB50	GRMZM2G301860 P01	QYRGVRMRKWGKWVAEIREPNKRSRIWLGSYSTAEAAARAYDTAVFCLRG	A5
Zea mays	ZemDREB51	GRMZM2G307152 P01	SGYKGVRRRRWGKWVSEIRVPGSRERLWLGSYATPEAAAVAHDTAVYFLRG	A5
Zea mays	ZemDREB52	GRMZM2G421033 P01	QYRGVRMRKWGKWVAEIREPHKRTRIWLGSYATAVAAARAYDTAVFYLRG	A5
Zea mays	ZemDREB53	GRMZM2G481668 P01	CRYRGVRRRAWGKWVSEIRVPGTRERLWLGSYAAPEAAAVAHDAAACLLRG	A5
Zea mays	ZemDREB54	GRMZM2G003466 P01	LYRGVRQRHWGKWVAEIRLPRNRTRLWLGTFDTAEEAALAYDSAAFRLRG	A6
Zea mays	ZemDREB55	GRMZM2G026926 P01	LYRGVRQRHWGKWVAEIRLPRNRTRLWLGTFDSAEDAAMAYDREAFKLRGE	A6
Zea mays	ZemDREB56	GRMZM2G029323 P01	LYRGVRQRHWGKWVAEIRLPKNRTRLWLGTFDTAEGAALAYDEAAFRLRG	A6
Zea mays	ZemDREB57	GRMZM2G039870 P01	LYRGVRQRHWGKWVAEIRLPRNRTRLWLGTYDTAEEAALAYDGAAFRLRG	A6
Zea mays	ZemDREB58	GRMZM2G040664 P01	LYRGVRQRHWGKWVAEIRLPRDRTRLWLGTFDSAEDAAMAYDREAFKLRGE	A6
Zea mays	ZemDREB59	GRMZM2G055204 P01	LYRGVRQRHWGKWVAEIRLPKNRTRLWLGTFDTAEDAALAYDKAAFRLRG	A6
Zea mays	ZemDREB6	GRMZM2G124011 P01	PVFRGVRRRGRAGRWVCEVRVPGrRGCRLWLGTFDTAEAAARAHDAAML	A1
Zea mays	ZemDREB60	GRMZM2G061487 P01	LYRGVRQRHWGKWVAEIRLPRNRTRLWLGTFDTAEQAALAYDQAAYRLRG	A6
Zea mays	ZemDREB61	GRMZM2G100982 P01	LYRGVRQRQWGKWVAEIRLPQNRVRVWLGTYDSPETAAHAYDRAAHRLRGE	A6
Zea mays	ZemDREB62	GRMZM2G113060 P01	LYRGVRQRHWGKWVAEIRLPRNRTRLWLGTFDTAEEAALAYDGAAFRLRG	A6
Zea mays	ZemDREB63	GRMZM2G139765 P01	LYRGVRQRHWGKWVAEIRLPRNRTRLWLGTFDTAEDAAMAYDREAFKLRGE	A6
Zea mays	ZemDREB64	GRMZM2G141679 P01	LYRGVRQRHWGKWVAEIRLPRNRTRLWLGTFDTAEEAALAYDQAAYRLRG	A6
Zea mays	ZemDREB65	GRMZM2G300924 P01	LYRGVRQRHWGKWVAEIRLPRNRTRLWLGTFDTAEDAAMAYDREAFKLRG	A6
Zea mays	ZemDREB66	GRMZM5G846057 P01	LYRGVRQRQWGKWVAEIRLPQNRVRVWLGTYDSPETAAHAYDRAAHRLRGE	A6
Zea mays	ZemDREB67	GRMZM5G852704 P01	LYRGVRQRHWGKWVAEIRLPRNRTRLWLGTFDSAEDAALAYDKAAFRLRG	A6
Zea mays	ZemDREB7	GRMZM2G124037 P01	PVFRGVRRRGAAGRWVCEVRVPGrRGARLWLGTYLAAEAAARAHDAAMLALQG	A1
Zea mays	ZemDREB8	GRMZM2G137341 P01	PVYKGVRRRNPGRWVCEVREPHGKQRIWLGTFETAEMAARAHDVAALALRG	A1
Zea mays	ZemDREB9	GRMZM2G175856 P01	PVFRGVRRRGRAGRWVCEVRVPGsRGDRLWVGTFDTAEAAARAHDAAMLALCG	A1
