# Supplementary material for: Genome-Wide Analysis of the DREB Subfamily in Saccharum spontaneum Reveals Their Functional Divergence During Cold and Drought Stresses
Source: Front Genet. 2020 Feb 5;10:1326. doi: 10.3389/fgene.2019.01326 (PMC7013043; doi:10.3389/fgene.2019.01326)
Supplement: Supplementary Table 3 — Gene pairs with segmental duplication of SsDREB genes. [file Table_3.xlsx]

## Sheet: DREB
Duplicated gene ID			Gene ID of corresponding homologous genes
Orignin ID	ID in this study	Groups	Orignin ID	ID in this study	Groups
Sspon.001A0001121	SsDREB1	A-4	Sspon.001C0001030	SsDREB11	A-4
Sspon.001A0011140	SsDREB3	A-2	Sspon.001B0035400	SsDREB10	A-2
Sspon.001A0015910	SsDREB4	A-4	Sspon.001B0019690	SsDREB9	A-4
Sspon.001A0017400	SsDREB5	A-4	Sspon.001C0017310	SsDREB14	A-4
Sspon.001A0021020	SsDREB7	A-6	Sspon.001D0021200	SsDREB16	A-6
Sspon.001B0019690	SsDREB9	A-4	Sspon.001C0015590	SsDREB13	A-4
Sspon.001C0001030	SsDREB11	A-4	Sspon.001C0015590	SsDREB13	A-4
Sspon.002A0006360	SsDREB17	A-6	Sspon.002C0007650	SsDREB34	A-6
Sspon.002A0006360	SsDREB17	A-6	Sspon.002D0003610	SsDREB41	A-6
Sspon.002A0012750	SsDREB18	A-6	Sspon.002B0011080	SsDREB23	A-6
Sspon.002A0012760	SsDREB19	A-1	Sspon.002B0011090	SsDREB24	A-1
Sspon.002A0012760	SsDREB19	A-1	Sspon.002C0014070	SsDREB35	A-1
Sspon.002A0012760	SsDREB19	A-1	Sspon.002D0010170	SsDREB45	A-1
Sspon.002A0012780	SsDREB20	A-1	Sspon.002B0011120	SsDREB25	A-1
Sspon.002A0039990	SsDREB22	A-6	Sspon.002B0037210	SsDREB33	A-6
Sspon.002A0039990	SsDREB22	A-6	Sspon.002C0040870	SsDREB39	A-6
Sspon.002B0011090	SsDREB24	A-1	Sspon.002C0014070	SsDREB35	A-1
Sspon.002B0011090	SsDREB24	A-1	Sspon.002D0010170	SsDREB45	A-1
Sspon.002B0011140	SsDREB27	A-1	Sspon.002C0014100	SsDREB37	A-1
Sspon.002B0011140	SsDREB27	A-1	Sspon.002D0010210	SsDREB46	A-1
Sspon.002B0017740	SsDREB29	A-6	Sspon.002C0020181	SsDREB38	A-6
Sspon.002B0017740	SsDREB29	A-6	Sspon.002D0016591	SsDREB48	A-6
Sspon.002B0017740	SsDREB29	A-6	Sspon.006C0009320	SsDREB84	A-6
Sspon.002C0007650	SsDREB34	A-6	Sspon.002D0003610	SsDREB41	A-6
Sspon.002C0014070	SsDREB35	A-1	Sspon.002D0010170	SsDREB45	A-1
Sspon.002C0014080	SsDREB36	A-1	Sspon.002D0010150	SsDREB44	A-1
Sspon.002C0014100	SsDREB37	A-1	Sspon.002D0010210	SsDREB46	A-1
Sspon.002C0020181	SsDREB38	A-6	Sspon.002D0016591	SsDREB48	A-6
Sspon.002D0016591	SsDREB48	A-6	Sspon.006C0009320	SsDREB84	A-6
Sspon.003B0031080	SsDREB49	A-2	Sspon.003C0034300	SsDREB54	A-2
Sspon.003C0002010	SsDREB51	A-1	Sspon.003C0002641	SsDREB52	A-1
Sspon.003D0004750	SsDREB55	A-5	Sspon.007A0010050	SsDREB89	A-5
Sspon.003D0004750	SsDREB55	A-5	Sspon.007B0009000	SsDREB92	A-5
Sspon.004A0002830	SsDREB56	A-5	Sspon.008C0015690	SsDREB104	A-5
Sspon.004A0004020	SsDREB57	A-6	Sspon.004B0002830	SsDREB59	A-6
Sspon.004A0004020	SsDREB57	A-6	Sspon.008A0014451	SsDREB97	A-6
Sspon.004A0004020	SsDREB57	A-6	Sspon.008C0014580	SsDREB102	A-6
Sspon.004A0004020	SsDREB57	A-6	Sspon.008D0014360	SsDREB105	A-6
Sspon.004B0002830	SsDREB59	A-6	Sspon.004D0005260	SsDREB68	A-6
Sspon.004B0006810	SsDREB60	A-4	Sspon.005B0004731	SsDREB74	A-4
Sspon.004B0007530	SsDREB61	A-4	Sspon.005B0005880	SsDREB75	A-4
Sspon.004D0004690	SsDREB66	A-1	Sspon.008C0015190	SsDREB103	A-1
Sspon.004D0014630	SsDREB70	A-4	Sspon.005C0009510	SsDREB79	A-4
Sspon.004D0020080	SsDREB71	A-4	Sspon.008B0010170	SsDREB99	A-4
Sspon.005B0000760	SsDREB72	A-6	Sspon.005D0002410	SsDREB80	A-6
Sspon.005B0005890	SsDREB76	A-4	Sspon.005C0004060	SsDREB78	A-4
Sspon.006A0008620	SsDREB82	A-4	Sspon.006C0009320	SsDREB84	A-4
Sspon.006A0008620	SsDREB82	A-4	Sspon.006D0009050	SsDREB86	A-4
Sspon.006C0007460	SsDREB83	A-5	Sspon.006D0006920	SsDREB85	A-5
Sspon.006C0009320	SsDREB84	A-6	Sspon.006D0009050	SsDREB86	A-6
Sspon.007A0010050	SsDREB89	A-5	Sspon.007B0009000	SsDREB92	A-5
Sspon.007A0013130	SsDREB90	A-2	Sspon.007C0011560	SsDREB95	A-2
Sspon.007A0013130	SsDREB90	A-2	Sspon.007D0011170	SsDREB96	A-2
Sspon.007C0011560	SsDREB95	A-2	Sspon.007D0011170	SsDREB96	A-2
Sspon.008A0014451	SsDREB97	A-6	Sspon.008B0015100	SsDREB100	A-6
Sspon.008A0014451	SsDREB97	A-6	Sspon.008C0014580	SsDREB102	A-6
Sspon.008A0014451	SsDREB97	A-6	Sspon.008D0014360	SsDREB105	A-6
Sspon.008A0015300	SsDREB98	A-5	Sspon.008C0015190	SsDREB103	A-5
Sspon.008A0015300	SsDREB98	A-5	Sspon.008D0014920	SsDREB106	A-5
Sspon.008B0015100	SsDREB100	A-6	Sspon.008C0014580	SsDREB102	A-6
Sspon.008C0014580	SsDREB102	A-6	Sspon.008D0014360	SsDREB105	A-6
Sspon.008C0015190	SsDREB103	A-5	Sspon.008D0014920	SsDREB106	A-5
