# Supplementary material for: Genome-Wide Analysis of the DREB Subfamily in Saccharum spontaneum Reveals Their Functional Divergence During Cold and Drought Stresses
Source: Front Genet. 2020 Feb 5;10:1326. doi: 10.3389/fgene.2019.01326 (PMC7013043; doi:10.3389/fgene.2019.01326)
Supplement: Supplementary Table 4 — Ka/Ks analysis for tandem duplicated SsDREB gene pairs in S. spontaneum. [file Table_4.xlsx]

## Sheet: 1
Sequence	Method	Ka	Ks	Ka/Ks	P-Value(Fisher)	Length	S-Sites	N-Sites	Fold-Sites(0:2:4)	Substitutions	S-Substitutions	N-Substitutions	Fold-S-Substitutions(0:2:4)	Fold-N-Substitutions(0:2:4)	Divergence-Time	Substitution-Rate-Ratio(rTC:rAG:rTA:rCG:rTG:rCA/rCA)	GC(1:2:3)	ML-Score	AICc	Akaike-Weight	Model
SsDREB20&SsDREB21	MA	0.0106354	0.0415571	0.255922	0.0093102	774	134.785	639.215	NA	12	5.42078	6.57922	NA	NA	0.0160201	0.501088:0.55267:0.60382:0.488812:2.73078:1	0.72(0.689091:0.601818:0.869091)	-1005.9	NA	NA	NA
SsDREB27&SsDREB28	MA	0.992817	1.01606	0.977129	0.640387	684	211.413	472.587	NA	501	157.337	343.663	NA	NA	1	1.18895:1.19537:1.00481:1.02365:0.670522:1	0.652676(0.708029:0.580292:0.669708)	-1819.28	NA	NA	NA
SsDREB42&SsDREB43	MA	0.00742259	0.0356755	0.208058	0.00434525	813	187.085	625.915	NA	11	6.48553	4.51447	NA	NA	0.0139241	2.46841:2.49703:1.96524:1.99836:0.181688:1	0.73223(0.702206:0.610294:0.884191)	-1045.85	NA	NA	NA
SsDREB46&SsDREB47	MA	0.00387652	7.78562e-05	49.7907	0.341351	669	145.776	523.224	NA	2	0.011129	1.98887	NA	NA	0.00304878	29.9522:29.9536:22.23:22.23:0.01:1	0.704023(0.69181:0.553879:0.866379)	-827.482	NA	NA	NA
