# Supplementary material for: Genome-Wide Analysis of the DREB Subfamily in Saccharum spontaneum Reveals Their Functional Divergence During Cold and Drought Stresses
Source: Front Genet. 2020 Feb 5;10:1326. doi: 10.3389/fgene.2019.01326 (PMC7013043; doi:10.3389/fgene.2019.01326)
Supplement: Supplementary Table 5 — The location and gene ID of SsDREB genes and their orthologs in S. italica, S. bicolor, Z. mays and O. sativa. [file Table_5.xlsx]

## Sheet: Sheet1
Gene ID of S. spontaneum	Chromosome ID of S. spontaneum	Orignin gene ID of S. bicolor	Chromosome ID of S. bicolor		Gene ID of S. spontaneum	Chromosome ID of S. spontaneum	Orignin gene ID of O. Sativa	Chromosome ID of O. sativa		Gene ID of S. spontaneum	Chromosome ID of S. spontaneum	Orignin gene ID of S. italica	Chromosome ID of S. italica	Gene ID of S. spontaneum	Chromosome ID of S. spontaneum		Orignin gene ID of Z. mays	Chromosome ID of Z. mays
SsDREB3	Chr01A	Sobic.001G378900	Chr01		SsDREB5	Chro1A	LOC_Os10g41130	Chr10		SsDREB1	Chr01A	Si039264m	scaffold_9	SsDREB4	Chr01A		GRMZM2G477287	1
SsDREB1	Chr01A	Sobic.001G531100	Chr01		SsDREB2	Chro1A	LOC_Os03g15660	Chr03		SsDREB4	Chr01A	Si037714m	scaffold_9	SsDREB7	Chr01A		GRMZM2G039870	1
SsDREB5	Chr01A	Sobic.001G298100	Chr01		SsDREB14	Chro1C	LOC_Os10g41130	Chr10		SsDREB5	Chr01A	Si039427m	scaffold_9	SsDREB2	Chr01A		GRMZM2G015281	1
SsDREB2	Chr01A	Sobic.001G428700	Chr01		SsDREB13	Chro1C	LOC_Os10g38000	Chr10		SsDREB2	Chr01A	Si039170m	scaffold_9	SsDREB2	Chr01A		GRMZM2G007406	9
SsDREB11	Chr01C	Sobic.001G531100	Chr01		SsDREB12	Chro1C	LOC_Os03g07830	Chr03		SsDREB9	Chr01B	Si037714m	scaffold_9	SsDREB9	Chr01B		GRMZM2G477287	1
SsDREB12	Chr01C	Sobic.001G486800	Chr01		SsDREB15	Chro1D	LOC_Os03g09170	Chr03		SsDREB11	Chr01C	Si039264m	scaffold_9	SsDREB12	Chr01C		GRMZM2G419901	1
SsDREB14	Chr01C	Sobic.001G298100	Chr01		SsDREB20	Chro2A	LOC_Os09g35020	Chr09		SsDREB13	Chr01C	Si037714m	scaffold_9	SsDREB13	Chr01C		GRMZM2G477287	1
SsDREB15	Chr01D	Sobic.001G473900	Chr01		SsDREB29	Chro2B	LOC_Os09g20350	Chr09		SsDREB14	Chr01C	Si039427m	scaffold_9	SsDREB14	Chr01C		GRMZM5G806839	1
SsDREB19	Chr02A	Sobic.002G269300	Chr02		SsDREB25	Chro2B	LOC_Os09g35020	Chr09		SsDREB15	Chr01D	Si036827m	scaffold_9	SsDREB12	Chr01C		GRMZM2G399098	9
SsDREB20	Chr02A	Sobic.002G269100	Chr02		SsDREB27	Chro2B	LOC_Os09g35010	Chr09		SsDREB20	Chr02A	Si030869m	scaffold_2	SsDREB15	Chr01D		GRMZM2G003466	1
SsDREB24	Chr02B	Sobic.002G269300	Chr02		SsDREB37	Chro2C	LOC_Os08g43210	Chr08		SsDREB25	Chr02B	Si030869m	scaffold_2	SsDREB16	Chr01D		GRMZM2G039870	1
SsDREB25	Chr02B	Sobic.002G269100	Chr02		SsDREB37	Chro2C	LOC_Os09g35030	Chr09		SsDREB29	Chr02B	Si030684m	scaffold_2	SsDREB15	Chr01D		GRMZM2G113060	9
SsDREB29	Chr02B	Sobic.002G184400	Chr02		SsDREB38	Chro2C	LOC_Os09g20350	Chr09		SsDREB37	Chr02C	Si031001m	scaffold_2	SsDREB19	Chr02A		GRMZM2G124011	2
SsDREB35	Chr02C	Sobic.002G269300	Chr02		SsDREB48	Chro2D	LOC_Os09g20350	Chr09		SsDREB38	Chr02C	Si030684m	scaffold_2	SsDREB20	Chr02A		GRMZM2G124037	2
SsDREB37	Chr02C	Sobic.002G269300	Chr02		SsDREB46	Chro2D	LOC_Os09g35010	Chr09		SsDREB49	Chr03B	Si002067m	scaffold_5	SsDREB24	Chr02B		GRMZM2G124011	2
SsDREB38	Chr02C	Sobic.002G184400	Chr02		SsDREB49	Chro3B	LOC_Os01g07120	Chr01		SsDREB50	Chr03B	Si002749m	scaffold_5	SsDREB25	Chr02B		GRMZM2G124037	2
SsDREB48	Chr02D	Sobic.002G184400	Chr02		SsDREB50	Chro3B	LOC_Os01g10370	Chr01		SsDREB54	Chr03C	Si002067m	scaffold_5	SsDREB29	Chr02B		GRMZM2G141679	7
SsDREB49	Chr03B	Sobic.003G058200	Chr03		SsDREB54	Chro3C	LOC_Os01g07120	Chr01		SsDREB51	Chr03C	Si002846m	scaffold_5	SsDREB25	Chr02B		GRMZM2G069082	7
SsDREB50	Chr03B	Sobic.003G028000	Chr03		SsDREB51	Chro3C	LOC_Os01g73770	Chr01		SsDREB52	Chr03C	Si002846m	scaffold_5	SsDREB35	Chr02C		GRMZM2G124011	2
SsDREB54	Chr03C	Sobic.003G058200	Chr03		SsDREB52	Chro3C	LOC_Os01g73770	Chr01		SsDREB56	Chr04A	Si019636m	scaffold_1	SsDREB37	Chr02C		GRMZM2G069126	7
SsDREB51	Chr03C	Sobic.003G442100	Chr03		SsDREB53	Chro3C	LOC_Os01g66270	Chr01		SsDREB62	Chr04B	Si019997m	scaffold_1	SsDREB45	Chr02D		GRMZM2G124011	2
SsDREB52	Chr03C	Sobic.003G442100	Chr03		SsDREB53	Chro3C	LOC_Os05g34730	Chr05		SsDREB60	Chr04B	Si018039m	scaffold_1	SsDREB53	Chr03C		GRMZM2G307152	3
SsDREB53	Chr03C	Sobic.003G380900	Chr03		SsDREB55	Chro3D	LOC_Os01g66270	Chr01		SsDREB61	Chr04B	Si019772m	scaffold_1	SsDREB51	Chr03C		GRMZM2G097182	3
SsDREB55	Chr03D	Sobic.003G380900	Chr03		SsDREB55	Chro3D	LOC_Os05g34730	Chr05		SsDREB63	Chr04C	Si018039m	scaffold_1	SsDREB52	Chr03C		GRMZM2G097182	3
SsDREB56	Chr04A	Sobic.004G319700	Chr04		SsDREB57	Chro4A	LOC_Os02g51670	Chr02		SsDREB64	Chr04C	Si018262m	scaffold_1	SsDREB55	Chr03D		GRMZM2G307152	3
SsDREB60	Chr04B	Sobic.004G283300	Chr04		SsDREB56	Chro4A	LOC_Os02g54050	Chr02		SsDREB69	Chr04D	Si019997m	scaffold_1	SsDREB56	Chr04A		GRMZM2G097081	4
SsDREB61	Chr04B	Sobic.004G295600	Chr04		SsDREB60	Chro4B	LOC_Os02g45420	Chr02		SsDREB66	Chr04D	Si020605m	scaffold_1	SsDREB57	Chr04A		GRMZM2G055204	5
SsDREB63	Chr04C	Sobic.004G283300	Chr04		SsDREB61	Chro4B	LOC_Os02g43940	Chr02		SsDREB71	Chr04D	Si018188m	scaffold_1	SsDREB62	Chr04B		GRMZM2G300924	4
SsDREB70	Chr04D	Sobic.004G179900	Chr04		SsDREB59	Chro4B	LOC_Os02g51670	Chr02		SsDREB73	Chr05B	Si011005m	scaffold_7	SsDREB60	Chr04B		GRMZM2G000520	4
SsDREB71	Chr04D	Sobic.004G100700	Chr04		SsDREB62	Chro4B	LOC_Os02g42585	Chr02		SsDREB74	Chr05B	Si011086m	scaffold_7	SsDREB61	Chr04B		GRMZM2G048621	4
SsDREB66	Chr04D	Sobic.004G310600	Chr04		SsDREB63	Chro4C	LOC_Os02g45420	Chr02		SsDREB75	Chr05B	Si010703m	scaffold_7	SsDREB60	Chr04B		GRMZM2G434203	5
SsDREB75	Chr05B	Sobic.006G169900	Chr06		SsDREB64	Chro4C	LOC_Os02g45450	Chr02		SsDREB76	Chr05B	Si012688m	scaffold_7	SsDREB61	Chr04B		GRMZM2G041839	5
SsDREB76	Chr05B	Sobic.006G170000	Chr06		SsDREB70	Chro4D	LOC_Os02g35240	Chr02		SsDREB77	Chr05B	Si026882m	scaffold_8	SsDREB62	Chr04B		GRMZM2G139765	5
SsDREB73	Chr05B	Sobic.006G184800	Chr06		SsDREB69	Chro4D	LOC_Os02g42585	Chr02		SsDREB78	Chr05C	Si012688m	scaffold_7	SsDREB59	Chr04B		GRMZM2G055204	5
SsDREB74	Chr05B	Sobic.006G184700	Chr06		SsDREB71	Chro4D	LOC_Os02g13710	Chr02		SsDREB82	Chr06A	Si015394m	scaffold_6	SsDREB63	Chr04C		GRMZM2G000520	4
SsDREB78	Chr05C	Sobic.006G170000	Chr06		SsDREB71	Chro4D	LOC_Os06g36000	Chr06		SsDREB83	Chr06C	Si015027m	scaffold_6	SsDREB63	Chr04C		GRMZM2G434203	5
SsDREB82	Chr06A	Sobic.007G124100	Chr07		SsDREB77	Chro5B	LOC_Os11g13840	Chr11		SsDREB84	Chr06C	Si015394m	scaffold_6	SsDREB64	Chr04C		GRMZM2G137341	5
SsDREB83	Chr06C	Sobic.007G148500	Chr07		SsDREB73	Chro5B	LOC_Os04g48350	Chr04		SsDREB85	Chr06D	Si015027m	scaffold_6	SsDREB66	Chr04D		GRMZM2G011110	4
SsDREB84	Chr06C	Sobic.007G124100	Chr07		SsDREB76	Chro5B	LOC_Os04g46400	Chr04		SsDREB86	Chr06D	Si015394m	scaffold_6	SsDREB70	Chr04D		GRMZM2G139740	4
SsDREB85	Chr06D	Sobic.007G148500	Chr07		SsDREB82	Chro6A	LOC_Os08g31580	Chr08		SsDREB88	Chr07A	Si024427m	scaffold_3	SsDREB70	Chr04D		GRMZM2G087040	5
SsDREB86	Chr06D	Sobic.007G124100	Chr07		SsDREB83	Chro6C	LOC_Os08g35240	Chr08		SsDREB90	Chr07A	Si022619m	scaffold_3	SsDREB68	Chr04D		GRMZM2G055204	5
SsDREB88	Chr07A	Sobic.009G170800	Chr09		SsDREB84	Chro6C	LOC_Os08g31580	Chr08		SsDREB93	Chr07C	Si024834m	scaffold_3	SsDREB69	Chr04D		GRMZM2G139765	5
SsDREB89	Chr07A	Sobic.009G141500	Chr09		SsDREB85	Chro6D	LOC_Os08g35240	Chr08		SsDREB95	Chr07C	Si022619m	scaffold_3	SsDREB71	Chr04D		GRMZM2G005301	5
SsDREB90	Chr07A	Sobic.009G101400	Chr09		SsDREB86	Chro6D	LOC_Os08g31580	Chr08		SsDREB96	Chr07D	Si022619m	scaffold_3	SsDREB73	Chr05B		GRMZM2G042756	2
SsDREB92	Chr07B	Sobic.009G141500	Chr09		SsDREB90	Chro7A	LOC_Os05g27930	Chr05		SsDREB98	Chr08A	Si007977m	scaffold_4	SsDREB74	Chr05B		GRMZM2G368838	2
SsDREB93	Chr07C	Sobic.009G238500	Chr09		SsDREB88	Chro7A	LOC_Os05g39590	Chr05		SsDREB97	Chr08A	Si008385m	scaffold_4	SsDREB76	Chr05B		GRMZM2G028969	2
SsDREB94	Chr07C	Sobic.009G103800	Chr09		SsDREB93	Chro7C	LOC_Os05g49700	Chr05		SsDREB101	Chr08B	Si007199m	scaffold_4	SsDREB77	Chr05B		AC198403.3_FG	4
SsDREB95	Chr07C	Sobic.009G101400	Chr09		SsDREB96	Chro7D	LOC_Os05g27930	Chr05		SsDREB104	Chr08C	Si008323m	scaffold_4	SsDREB78	Chr05C		GRMZM2G028969	2
SsDREB96	Chr07D	Sobic.009G101400	Chr09		SsDREB97	Chro8A	LOC_Os06g11860	Chr06		SsDREB103	Chr08C	Si007977m	scaffold_4	SsDREB82	Chr06A		GRMZM2G061487	1
SsDREB97	Chr08A	Sobic.010G089700	Chr010		SsDREB98	Chro8A	LOC_Os06g10780	Chr06		SsDREB102	Chr08C	Si008385m	scaffold_4	SsDREB84	Chr06C		GRMZM2G061487	1
SsDREB98	Chr08A	Sobic.010G080400	Chr010		SsDREB99	Chro8B	LOC_Os02g13710	Chr02		SsDREB105	Chr08D	Si008385m	scaffold_4	SsDREB83	Chr06C		GRMZM2G163745	1
SsDREB100	Chr08B	Sobic.010G089700	Chr010		SsDREB101	Chro8B	LOC_Os06g03670	Chr06						SsDREB85	Chr06D		GRMZM2G163745	1
SsDREB101	Chr08B	Sobic.010G016500	Chr010		SsDREB100	Chro8B	LOC_Os06g11860	Chr06						SsDREB86	Chr06D		GRMZM2G061487	1
SsDREB102	Chr08C	Sobic.010G089700	Chr010		SsDREB99	Chro8B	LOC_Os06g36000	Chr06						SsDREB89	Chr07A		GRMZM2G481668	6
SsDREB103	Chr08C	Sobic.010G080400	Chr010		SsDREB102	Chro8C	LOC_Os02g51670	Chr02						SsDREB92	Chr07B		GRMZM2G481668	6
SsDREB105	Chr08D	Sobic.010G089700	Chr010		SsDREB102	Chro8C	LOC_Os06g11860	Chr06						SsDREB93	Chr07C		GRMZM5G846057	6
SsDREB106	Chr08D	Sobic.010G080400	Chr010		SsDREB103	Chro8C	LOC_Os06g10780	Chr06						SsDREB94	Chr07C		GRMZM2G093595	6
					SsDREB104	Chro8C	LOC_Os06g09790	Chr06						SsDREB93	Chr07C		GRMZM2G100982	8
					SsDREB105	Chro8D	LOC_Os06g11860	Chr06						SsDREB97	Chr08A		GRMZM5G852704	9
														SsDREB101	Chr08B		GRMZM2G380377	6
														SsDREB100	Chr08B		GRMZM5G852704	9
														SsDREB99	Chr08B		GRMZM2G073047	9
														SsDREB102	Chr08C		GRMZM5G852704	9
