# Supplementary material for: Genome-Wide Analysis of the DREB Subfamily in Saccharum spontaneum Reveals Their Functional Divergence During Cold and Drought Stresses
Source: Front Genet. 2020 Feb 5;10:1326. doi: 10.3389/fgene.2019.01326 (PMC7013043; doi:10.3389/fgene.2019.01326)
Supplement: Supplementary Table 6 — The detailed distribution of cis-regulatory elements for SsDREB genes. [file Table_6.xlsx]

## Sheet: Sheet2
geneID	SsDREB1	SsDREB10	SsDREB100	SsDREB101	SsDREB102	SsDREB103	SsDREB104	SsDREB105	SsDREB106	SsDREB107	SsDREB108	SsDREB11	SsDREB12	SsDREB13	SsDREB14	SsDREB15	SsDREB16	SsDREB17	SsDREB18	SsDREB19	SsDREB2	SsDREB20	SsDREB21	SsDREB22	SsDREB23	SsDREB24	SsDREB25	SsDREB26	SsDREB27	SsDREB28	SsDREB29	SsDREB3	SsDREB30	SsDREB31	SsDREB32	SsDREB33	SsDREB34	SsDREB35	SsDREB36	SsDREB37	SsDREB38	SsDREB39	SsDREB4	SsDREB40	SsDREB41	SsDREB42	SsDREB43	SsDREB44	SsDREB45
DRE core	1	1	1	3	1	0	0	1	2	2	1	1	3	0	0	1	1	1	1	0	1	0	0	0	1	0	1	0	1	0	1	2	1	2	1	0	0	0	1	1	1	0	0	0	0	0	1	0	1
LTR	1	0	0	0	0	0	0	0	0	0	3	1	0	0	0	0	1	1	0	1	0	0	0	0	0	1	2	0	1	0	2	0	2	0	0	0	2	0	1	0	1	0	0	0	2	1	0	0	0
ABRE	5	10	3	8	5	0	13	0	5	5	2	5	5	5	0	7	9	1	4	1	7	3	1	4	6	1	2	1	7	9	11	10	10	4	2	3	0	3	0	2	10	4	3	4	0	1	1	2	2
3-AF1 binding site	0	0	0	0	0	0	0	0	0	0	0	0	1	0	0	0	0	0	0	0	0	0	0	0	0	0	0	0	0	0	0	0	1	0	0	0	0	0	0	0	0	0	0	0	0	0	0	0	0
3-AF3 binding site	0	0	0	0	0	0	0	0	0	0	0	0	0	1	0	0	0	0	0	0	0	1	0	0	0	0	0	0	0	0	0	0	0	0	0	0	0	0	0	0	0	0	1	0	0	0	0	0	0
AAAC-motif	0	0	0	0	0	0	0	0	0	0	0	0	0	0	0	0	0	0	0	0	0	0	0	0	0	0	0	0	0	0	0	0	0	0	1	0	0	0	0	0	0	0	0	0	0	0	0	0	0
AAGAA-motif	2	1	2	0	1	0	0	0	0	0	0	2	0	2	0	1	1	1	1	1	1	2	2	0	0	1	2	1	2	0	0	1	1	0	0	0	0	1	1	2	1	0	2	0	0	2	1	3	1
A-box	1	5	0	2	1	1	1	2	1	3	1	1	3	0	0	2	1	0	0	1	0	1	0	0	0	1	0	0	0	0	1	1	1	0	0	0	0	0	2	0	1	0	2	0	0	1	0	1	0
ACE	0	0	0	0	1	0	0	0	0	0	0	0	0	0	0	1	0	0	0	0	0	0	0	0	0	0	0	0	0	1	1	0	1	0	0	0	0	0	0	0	1	0	0	0	0	0	0	0	0
AC-I	0	1	0	0	0	0	1	0	0	0	0	0	0	0	0	0	0	0	0	3	0	0	0	0	0	3	0	0	0	0	1	1	0	0	0	0	0	2	0	0	0	0	1	0	0	0	0	0	3
ACTCATCCT sequence	0	0	0	0	0	0	0	0	0	0	0	0	0	1	0	0	0	0	0	0	0	0	1	0	0	0	0	1	0	0	0	0	0	0	0	0	0	0	0	0	0	0	1	0	0	1	0	0	0
AE-box	0	0	0	0	0	0	0	0	0	0	0	0	0	0	0	0	0	0	0	0	0	0	0	0	0	0	0	0	0	0	0	0	0	0	0	0	1	0	0	0	0	0	0	0	1	1	0	0	0
AP-1	0	0	0	0	0	0	0	0	0	0	0	0	0	0	0	0	0	0	0	0	0	0	0	0	0	0	0	0	0	1	0	0	0	0	0	0	0	0	0	0	0	0	0	0	0	0	0	0	0
ARE	1	2	3	5	4	5	2	2	3	0	2	3	0	0	4	2	3	2	0	4	5	8	3	6	1	4	3	3	4	2	3	2	1	0	4	3	1	5	1	4	3	5	3	5	2	3	5	4	3
as-1	1	2	0	5	0	7	4	4	4	3	3	1	1	2	0	1	3	1	3	3	3	5	3	4	3	3	3	2	6	3	3	3	2	2	3	2	3	1	1	1	3	4	0	4	1	3	8	1	3
AT~TATA-box	0	3	3	2	1	1	1	4	0	0	1	0	0	5	5	0	0	0	5	0	5	1	0	3	5	0	2	0	1	2	2	3	0	1	4	7	0	0	1	2	0	4	2	4	0	0	4	0	0
AT1-motif	0	0	0	0	0	0	0	0	0	0	0	0	0	0	0	0	0	0	1	0	0	0	0	0	0	0	0	0	0	0	0	0	0	0	0	0	0	0	0	0	0	0	0	0	0	0	0	0	0
ATC-motif	1	0	0	0	0	0	0	0	1	0	0	1	0	0	0	0	0	0	0	0	0	0	0	0	0	0	0	0	0	0	0	0	0	0	0	0	0	0	0	0	0	0	0	0	0	0	0	0	0
ATCT-motif	1	0	0	0	0	1	1	0	0	0	0	1	0	0	0	0	0	0	0	0	0	0	0	0	1	0	0	0	0	0	1	0	0	1	0	0	0	0	0	0	0	0	0	0	0	0	0	0	0
AuxRE	0	0	0	0	0	0	0	0	0	0	0	0	0	0	0	0	0	0	0	0	0	0	0	1	0	0	0	0	0	0	0	0	0	0	0	1	0	0	0	0	0	1	0	1	0	0	0	0	0
AuxRR-core	1	0	0	0	1	0	0	0	0	0	0	1	1	0	1	0	0	0	0	0	0	1	0	0	0	0	0	0	0	0	0	0	0	2	0	0	0	1	1	0	0	0	0	0	0	0	0	0	0
Box 4	0	2	1	1	0	2	2	3	1	0	1	0	0	0	2	0	0	1	2	1	0	0	1	5	1	1	1	2	1	0	1	2	2	0	1	5	1	1	0	3	1	5	0	5	1	1	3	1	2
Box II	0	2	0	0	0	1	0	0	0	0	0	0	0	0	0	0	0	0	0	1	0	0	0	0	0	1	0	0	0	0	0	2	1	0	0	0	0	0	0	1	1	0	0	0	0	0	2	0	0
Box III	0	0	0	0	0	0	0	0	0	0	0	0	0	0	1	0	0	0	0	0	0	0	0	0	0	0	0	0	0	0	0	0	0	0	0	0	0	0	0	0	0	0	0	0	0	0	0	0	0
box S	0	0	1	0	2	0	0	1	0	2	0	0	1	1	0	0	1	0	0	0	0	0	1	0	0	0	1	1	2	1	0	0	0	2	0	0	0	1	2	0	0	0	1	0	0	1	0	0	0
CAAT-box	26	31	37	17	22	34	33	23	27	31	32	26	10	26	32	8	16	32	30	32	28	11	34	28	29	28	24	37	27	18	20	30	31	17	30	26	28	29	25	25	22	26	22	26	26	35	27	28	34
CAG-motif	0	0	0	0	0	0	0	0	0	0	0	0	0	0	0	0	0	0	0	0	0	0	1	0	0	0	1	1	0	0	0	0	0	0	0	0	0	0	0	0	0	0	0	0	0	1	0	0	0
CARE	0	0	0	0	0	0	0	0	0	1	0	0	0	0	0	0	0	0	0	1	0	0	0	0	0	1	0	0	0	0	0	0	0	0	0	0	0	1	0	1	0	0	0	0	0	0	0	1	1
CAT-box	0	1	2	1	2	1	0	3	2	2	2	0	1	0	2	0	0	0	1	3	1	3	1	0	1	3	2	0	1	4	4	1	0	1	3	0	2	2	1	2	4	0	0	0	3	1	0	2	1
CCAAT-box	1	2	0	2	0	0	0	0	0	1	0	1	0	1	0	2	1	0	0	0	0	0	1	0	0	0	0	1	2	0	3	2	1	1	0	0	2	0	1	0	2	0	1	0	0	2	0	0	0
CCGTCC motif	1	5	0	2	1	1	1	2	1	3	1	1	3	0	0	2	1	0	0	1	0	1	0	0	0	1	0	0	0	0	1	1	1	0	0	0	0	0	2	0	1	0	2	0	0	1	0	1	0
CCGTCC-box	1	5	0	2	1	1	1	2	1	3	1	1	3	0	0	2	1	0	0	1	0	1	0	0	0	1	0	0	0	0	1	1	1	0	0	0	0	0	2	0	1	0	2	0	0	1	0	1	0
CGTCA-motif	1	2	0	5	0	7	4	4	4	3	3	1	1	2	0	1	3	1	3	3	3	5	3	4	3	3	3	2	6	3	3	3	2	2	3	2	3	1	1	1	3	4	0	4	1	3	8	1	3
chs-CMA1a	0	0	0	0	0	0	0	0	0	0	2	0	0	0	0	0	0	0	0	0	0	0	0	0	0	0	0	0	0	0	0	0	0	0	0	0	0	0	0	0	0	0	0	0	0	0	0	0	0
chs-CMA2a	0	0	0	0	0	0	0	0	0	0	0	0	0	0	1	0	0	0	0	0	0	0	0	0	0	0	0	0	0	0	0	0	0	0	0	0	1	0	0	0	0	0	0	0	0	0	0	0	0
circadian	0	0	0	0	0	0	0	1	1	0	0	0	0	0	0	0	0	0	0	0	0	1	0	0	0	0	0	0	1	1	0	0	0	1	1	0	0	0	0	0	0	0	0	0	0	0	2	0	0
CTAG-motif	0	0	1	0	1	0	0	1	0	0	0	0	0	0	0	0	0	1	0	0	0	0	0	0	0	0	0	0	0	0	1	0	0	0	0	0	1	0	0	0	1	0	0	0	1	0	0	0	0
dOCT	0	0	0	1	0	0	0	0	0	0	1	0	0	0	0	1	0	1	0	0	0	0	0	0	0	0	0	0	0	0	0	0	0	0	0	0	0	0	0	0	0	0	0	0	0	0	0	0	0
E2Fb	0	0	0	0	0	0	0	0	0	0	1	0	0	0	0	0	0	0	0	0	0	1	1	0	0	0	1	1	0	1	1	0	0	0	0	0	0	0	0	0	1	0	0	0	0	1	1	0	0
ERE	0	0	0	0	0	0	1	0	0	0	0	0	0	0	0	0	0	0	4	0	0	0	0	0	4	0	0	0	1	0	0	0	2	0	1	0	0	0	0	2	0	0	0	0	0	0	0	1	0
GA-motif	0	0	0	0	0	1	0	0	0	0	0	0	0	1	1	0	0	0	0	0	0	0	0	0	0	0	0	0	1	0	0	0	0	0	0	0	0	0	0	0	0	0	0	0	0	0	0	0	0
Gap-box	0	0	0	0	0	0	0	0	0	0	0	0	0	0	1	0	0	0	0	0	0	0	0	0	0	0	0	0	0	0	0	0	0	0	0	0	0	0	0	0	0	0	0	0	0	0	0	0	0
GARE-motif	1	0	0	0	1	0	0	0	0	0	1	1	1	0	0	0	0	0	0	0	0	0	2	1	1	0	0	0	1	0	0	0	1	2	0	0	0	0	0	0	0	1	0	1	0	0	0	0	0
GATA-motif	0	0	0	2	0	0	0	0	0	0	1	0	0	0	1	1	0	1	1	0	0	0	0	0	2	1	1	2	1	0	1	0	2	0	0	0	1	0	1	1	1	0	0	0	1	0	0	1	0
GATT-motif	0	0	0	0	0	0	0	0	0	0	0	0	0	0	0	0	0	0	0	0	0	0	0	0	0	0	0	0	0	1	0	0	0	0	0	0	0	0	0	0	0	0	0	0	0	0	0	0	0
G-box	5	6	1	9	5	0	12	0	2	5	2	5	5	8	0	5	7	1	3	4	6	3	2	2	4	4	1	0	2	6	6	6	11	6	1	1	0	3	1	1	9	2	7	2	0	1	0	1	4
GC-motif	0	2	0	1	0	0	0	1	0	1	0	0	3	0	0	5	5	0	0	1	0	2	1	0	0	1	1	1	0	0	0	2	0	1	0	0	0	0	1	0	0	0	0	0	0	1	1	0	1
GCN4_motif	0	1	0	0	0	0	0	0	0	0	0	0	0	0	0	0	0	0	1	0	0	0	0	0	1	0	0	0	0	0	0	0	0	0	0	0	2	0	0	1	0	0	0	0	2	0	0	0	0
GT1-motif	1	2	0	0	0	0	0	0	2	0	0	1	1	1	3	0	0	0	1	2	0	1	1	1	1	2	0	1	0	2	1	2	4	1	2	2	1	0	1	1	0	1	0	1	0	1	0	1	2
GTGGC-motif	0	0	0	0	0	0	0	0	0	0	0	0	0	0	0	0	0	0	0	1	0	0	0	0	0	1	0	0	0	0	0	0	0	0	0	0	0	0	0	0	0	0	0	0	0	0	0	0	0
HD-Zip 1	0	0	0	0	0	0	0	0	0	0	0	0	0	0	0	0	0	0	2	0	0	0	0	0	1	0	0	0	0	0	1	0	0	0	0	0	0	0	0	0	0	0	0	0	0	0	0	0	0
I-box	0	0	1	2	1	0	0	0	0	0	0	0	1	0	0	1	0	0	0	0	0	0	0	1	0	0	1	0	1	0	0	2	0	0	0	1	0	0	1	0	1	1	0	1	0	0	0	0	0
LAMP-element	0	0	0	0	0	0	0	0	0	0	0	0	0	0	0	0	0	0	0	0	0	0	0	0	0	0	0	0	0	1	0	0	0	0	0	0	0	0	1	0	0	0	0	0	0	0	0	0	0
MBS	3	2	1	0	1	1	0	1	2	0	1	3	2	0	0	1	1	1	1	1	0	0	0	1	1	1	0	0	3	0	0	2	0	1	1	1	1	1	1	3	1	1	0	1	1	0	0	3	0
motif I	0	0	0	0	1	0	0	0	0	0	0	0	0	0	0	0	0	0	0	0	0	0	0	0	0	0	0	0	0	0	1	0	0	0	0	0	0	0	0	0	0	0	0	0	0	0	0	0	0
MRE	0	0	0	0	0	0	1	0	1	0	0	0	0	0	1	0	0	0	0	0	0	0	0	0	0	0	0	0	0	0	0	0	0	1	0	0	1	0	0	1	0	0	0	0	0	0	0	0	0
MSA-like	0	0	0	0	0	0	0	0	0	0	0	0	0	0	0	0	0	0	0	0	0	0	1	0	0	0	0	0	1	0	1	0	0	0	0	0	0	0	0	0	0	0	0	0	0	1	0	0	0
MYB	13	12	13	3	19	4	8	7	12	6	10	13	7	5	9	10	4	3	2	8	1	1	6	10	4	10	3	4	9	2	8	12	8	13	7	4	8	10	4	12	14	10	9	10	6	3	0	12	13
MYC	3	2	4	2	3	3	4	2	7	4	3	3	2	2	9	2	0	7	2	7	4	2	7	4	2	5	6	6	4	3	6	2	2	3	4	3	2	4	2	2	3	3	2	3	2	8	2	3	4
Myc	0	0	0	0	0	0	0	0	0	0	0	0	0	0	2	0	0	0	0	0	1	1	1	0	0	0	1	1	0	0	0	1	1	0	0	0	1	0	0	0	0	0	0	0	0	1	0	0	0
NON	0	1	0	2	0	0	0	0	0	0	0	0	0	0	0	0	0	0	0	0	0	0	0	0	0	0	0	0	0	1	1	1	0	0	0	0	0	0	0	0	0	0	0	0	0	0	0	0	0
O2-site	0	1	0	1	1	1	1	0	1	0	0	0	0	0	2	1	0	0	2	1	1	0	0	0	2	1	0	0	0	0	0	1	0	0	1	0	2	1	1	0	0	0	0	0	2	0	0	1	1
OCT	0	1	0	0	0	0	0	0	0	0	0	0	0	0	0	0	0	0	0	0	0	0	0	0	0	0	0	0	0	0	0	1	0	0	0	0	0	0	0	0	0	0	1	0	0	0	0	0	0
P-box	2	0	0	1	0	0	1	1	0	2	0	2	1	0	0	0	1	2	0	1	1	0	0	0	0	1	0	0	0	0	2	0	0	0	0	1	2	1	0	0	1	1	0	1	2	0	0	1	1
plant_AP-2-like	0	0	0	0	0	0	0	0	0	0	0	0	0	1	0	0	0	0	1	0	0	0	0	0	1	0	0	0	0	1	0	0	0	0	0	0	0	0	0	0	0	0	0	0	0	0	0	0	0
re2f-1	0	0	0	0	0	0	0	0	0	0	0	0	0	0	0	1	0	0	0	0	0	0	0	0	0	0	0	0	0	0	0	0	0	1	0	0	0	1	0	0	0	0	0	0	0	0	0	0	0
RY-element	0	1	1	1	0	1	1	0	1	0	0	0	0	1	0	0	1	0	0	0	1	0	0	1	0	0	0	1	0	0	0	1	0	0	0	0	1	0	0	0	0	1	0	1	0	1	1	0	0
SARE	0	0	0	0	0	0	0	0	0	0	0	0	0	0	0	0	0	0	0	0	0	0	0	0	0	0	0	0	0	0	0	0	1	0	0	0	0	0	0	0	0	0	0	0	0	0	0	0	0
Sp1	2	6	2	8	2	0	0	1	1	1	1	2	0	1	1	1	1	2	0	2	1	1	2	0	0	2	2	2	0	1	1	6	0	0	0	0	1	0	1	0	1	0	1	0	1	2	2	1	1
STRE	1	3	2	3	2	0	3	4	1	5	6	1	6	2	1	6	6	4	5	2	1	1	3	0	5	2	0	2	3	6	6	4	4	6	4	1	4	2	2	4	3	1	5	1	4	3	0	4	1
TATA	0	0	0	0	1	1	0	0	1	0	0	0	0	0	0	0	1	0	1	0	2	0	0	0	1	0	1	0	0	0	0	0	0	0	1	0	0	0	0	0	0	0	0	0	0	0	0	0	0
TATA-box	14	21	25	25	11	17	23	20	13	14	20	14	7	28	38	9	13	5	52	11	48	32	8	38	56	14	32	9	36	8	11	21	13	12	38	52	12	26	5	26	4	41	18	41	22	9	31	9	30
TATC-box	0	0	0	0	0	0	0	0	0	0	1	0	0	0	0	0	0	0	0	2	0	0	1	0	0	2	0	0	0	0	0	0	0	0	0	0	0	2	0	0	0	0	0	0	0	1	0	0	2
TCA-element	3	0	0	0	0	3	2	1	0	0	1	3	0	0	0	1	0	0	0	0	0	0	2	1	0	0	1	0	0	1	1	0	2	0	0	0	1	0	0	2	1	1	0	1	0	2	0	1	0
TCCC-motif	0	0	0	0	0	0	0	0	0	0	1	0	0	0	0	0	0	0	0	1	0	0	0	1	0	1	0	0	0	0	0	0	1	0	0	0	0	0	0	1	0	0	0	1	0	0	0	0	1
TC-rich repeats	0	0	0	0	0	0	0	1	0	0	1	0	0	1	0	0	0	0	0	0	0	1	1	0	0	0	0	0	0	0	0	0	0	0	0	0	0	0	0	0	0	0	1	0	0	1	1	0	0
TCT-motif	1	0	0	1	0	0	1	0	0	0	1	2	1	0	2	1	0	0	1	1	2	2	1	0	1	1	0	1	1	1	0	1	0	1	0	1	1	1	0	2	0	1	1	1	1	0	0	0	1
TGA-box	0	0	0	0	0	0	0	0	0	0	0	0	0	0	0	0	0	0	0	0	0	1	0	0	0	0	0	0	0	0	0	0	0	0	0	0	0	0	0	0	0	0	0	0	0	0	1	0	0
TGACG-motif	1	2	0	5	0	7	4	4	4	3	3	1	1	2	0	1	3	1	3	3	3	5	3	4	3	3	3	2	6	3	3	3	2	2	3	2	3	1	1	1	3	4	0	4	1	3	8	1	3
TGA-element	1	0	2	0	2	0	1	2	1	0	0	1	2	1	1	1	2	0	1	0	0	0	0	0	1	0	0	0	2	1	1	1	0	0	1	0	0	0	0	0	1	0	1	0	0	0	0	0	1
Unnamed__1	3	6	4	9	5	1	4	3	3	6	1	4	7	3	0	4	5	2	2	3	1	5	2	1	2	3	3	2	1	6	6	6	2	1	2	0	1	3	1	0	8	1	2	1	1	2	3	2	3
Unnamed__16	0	0	0	1	0	0	0	0	0	0	0	0	1	0	0	0	0	0	0	1	0	1	0	0	0	1	0	0	0	0	0	0	0	0	0	0	0	0	0	0	0	0	0	0	0	0	0	0	0
Unnamed__2	1	0	1	0	1	0	1	4	1	0	1	0	3	2	0	4	0	0	0	0	1	3	2	1	0	0	1	1	0	2	1	0	3	1	0	0	1	1	3	0	1	1	2	1	0	1	2	0	1
Unnamed__4	21	12	17	27	23	10	13	25	14	23	16	19	44	15	3	24	36	12	12	18	9	19	15	21	13	19	22	15	13	33	23	11	8	26	17	18	12	15	28	11	20	21	20	22	11	17	21	12	22
Unnamed__6	1	0	0	0	0	0	0	0	0	0	0	1	0	0	0	0	0	0	0	0	1	0	0	0	0	0	0	0	1	0	1	0	0	0	0	0	0	0	0	2	0	0	0	0	0	0	0	0	0
W box	0	3	1	1	1	0	4	2	0	1	1	0	0	1	0	1	2	2	1	2	0	0	1	1	2	2	0	1	2	1	3	2	1	2	2	1	2	0	1	1	1	1	1	1	2	1	0	0	2
WRE3	3	3	0	0	0	0	0	0	0	5	6	2	6	1	0	2	3	0	4	4	0	1	3	1	4	5	1	2	0	2	0	2	0	3	1	1	0	3	4	1	0	1	2	1	0	2	1	1	4
WUN-motif	2	1	1	0	1	2	1	1	0	1	0	2	0	0	1	0	2	0	0	0	0	0	0	1	0	0	0	0	0	0	1	1	2	0	0	1	0	0	0	0	0	1	0	1	0	0	1	0	0
Total	120	152	126	149	119	114	137	132	113	129	129	120	126	117	124	105	124	83	148	131	130	124	117	142	156	133	123	105	142	119	133	144	116	113	136	136	103	120	101	117	119	144	113	146	95	119	136	99	149
[truncated: 59 more columns]
