# Supplementary material for: Genome-Wide Analysis of the DREB Subfamily in Saccharum spontaneum Reveals Their Functional Divergence During Cold and Drought Stresses
Source: Front Genet. 2020 Feb 5;10:1326. doi: 10.3389/fgene.2019.01326 (PMC7013043; doi:10.3389/fgene.2019.01326)
Supplement: Supplementary Table 7 — FPKM values of transcriptional levels of SsDREB genes responding to cold and drought stresses. [file Table_7.xlsx]

## Sheet: DREB.rpkm 
Gene name	Control for cold stress	3 days after cold stress	3 days recover after 3 days cold stress	6 days after cold stress	3 days recover after 6 days cold stress	Control for drought stress	6 days after drought stress	3 days recover after 6 days drought stress
SsDREB100	6.79667	2.30333	13.3733	3.76	12.9867	7.46333	5.96667	2.96333
SsDREB101	0.4	10.6367	5.98333	5.13	3.45667	1.69333	1.26333	1.84
SsDREB102	10.0033	3.47333	17.39	6.83	16.0967	21.2467	8.18	9.10333
SsDREB105	13.7667	6.35667	35.0967	9.2	23.7667	28.0433	12.8167	10.2533
SsDREB108	0.663333	1.88333	1.08	0.643333	0.483333	0.626667	0.266667	0.303333
SsDREB109	0.206667	0.116667	3.49	0.0533333	1.63667	0	0.153333	1.89667
SsDREB14	0.153333	6.58	0.15	4.35333	0.38	0	1.32	0.363333
SsDREB15	0.253333	0.866667	0.673333	0.0866667	0.27	0.0866667	0.33	0.166667
SsDREB16	0	0.316667	0.09	0.956667	0.276667	0.573333	0.183333	0
SsDREB23	0	0.63	0.126667	0.0866667	0	0.51	0	0.0866667
SsDREB24	0.476667	0	7.30333	0.0666667	7.64	1.61667	0.0666667	1.04333
SsDREB25	0	0	0.466667	0	0.473333	0	0	0
SsDREB27	0	0	2.95	0.25	1.04667	0.596667	0	0.25
SsDREB30	1.60333	1.37	1.42	0.966667	2.64667	1.34333	2.01333	1.33333
SsDREB34	0.276667	0	0	0	0.14	0.213333	0	0
SsDREB36	0.846667	0	9.35	0.553333	8.63	6.27333	0.47	0.236667
SsDREB37	2.96333	0.576667	36.87	1.63667	35	16.06	5.39333	5.39
SsDREB38	44.6767	67.48	82.31	90.1067	66.3033	72.2667	77.0767	37.91
SsDREB41	0.203333	0.22	0.476667	0.07	0	0.136667	0.07	0.136667
SsDREB42	0	0.15	0.283333	0	0.246667	0	0	0.343333
SsDREB43	0	0	1.1	0	0.746667	0	0	0.266667
SsDREB44	2.95	0.26	15.68	0.896667	14.15	5.62333	1.95333	2.33333
SsDREB45	0.406667	0	1.84	0	2.30667	0.88	0.323333	0
SsDREB48	18.9433	23.1533	26.0933	21.6067	19.1233	29.2233	31.11	12.0533
SsDREB49	24.12	13.9167	17.7033	15.3567	19.86	23.5867	25.81	21.6667
SsDREB5	0.153333	4.61333	0.0766667	1.95667	0	0.08	1.24667	0.703333
SsDREB50	0	0.956667	0.243333	0	0.216667	0	0.613333	0.0633333
SsDREB54	6.44667	4.49	4.24333	3.82667	4.38667	3.08667	4.15667	6.07333
SsDREB57	84.5	28.42	51.0867	43.8233	51.72	79.7333	69.5167	37.59
SsDREB59	230.12	64.9533	140.157	107.157	127.53	176.81	159.593	116.4
SsDREB60	0	1.3	1.49	0	0.576667	0.0833333	0.923333	0.733333
SsDREB62	0.0933333	3.63333	1	4.14	1.62667	0.343333	1.33333	0.22
SsDREB64	1.44667	0.573333	14.2167	0.566667	7.81333	0	0.343333	7.6
SsDREB68	79.1333	31.8333	59.88	54.5333	56.14	63.74	66.3033	51.2467
SsDREB69	0.0466667	3.37	1.60333	2.67333	1.33667	0.27	0.686667	0.183333
SsDREB7	0	1.21333	0	0.873333	0	0	0	0
SsDREB73	0.216667	0.103333	3.94667	0	2.02	0.133333	0.0666667	2.12333
SsDREB75	0.07	0.66	0	8.51667	0	0	0.196667	0
SsDREB8	0	0.38	0	0.566667	0.2	0	0	0
SsDREB82	6.62	37.7533	8.09	3.93333	8.23667	5.87333	9.95333	2.78
SsDREB84	11.2167	95.7333	26.5067	26.4633	20.6933	21.71	20.8233	8.84333
SsDREB86	0	9.57	6.49	4.64	4.28	3.92667	3.69667	0
SsDREB87	1.56667	3.16667	1.14667	1.34667	1.24333	2.33333	0.25	0.29
SsDREB88	0.08	0.973333	0	1.73667	0.33	0.16	0.503333	0
SsDREB9	0.296667	0	0	0	0	0	0	0
SsDREB90	118.3	258.473	246.12	237.047	209.08	247.473	134.833	112.253
SsDREB91	0.173333	3.32667	0.173333	0.91	0.233333	0	1.06	0
SsDREB93	0.16	1.17333	0.06	0.746667	0.15	0	1.27333	0.203333
SsDREB95	28.6333	66.92	50.72	45.45	46.6367	63.5833	27.0167	36.36
SsDREB96	49.2233	147.147	121.52	132.353	90.2333	98.9733	70.5267	45.5133
SsDREB97	2.43	3.31	16.5633	2.35667	5.92	12.14	7.15333	4.02
