# Supplementary material for: Genome-Wide Analysis of the DREB Subfamily in Saccharum spontaneum Reveals Their Functional Divergence During Cold and Drought Stresses
Source: Front Genet. 2020 Feb 5;10:1326. doi: 10.3389/fgene.2019.01326 (PMC7013043; doi:10.3389/fgene.2019.01326)
Supplement: Supplementary Table 8 — Counts of reads, FPKM values and functional annotations of DEGs responding to cold and drought stresses. [file Table_8.xlsx]

## Sheet: sheet 1
Drought stress for 6 days vs Control
#ID	C-1_Count	C-2_Count	C-3_Count	WS-1_Count	WS-2_Count	WS-3_Count	C-1_FPKM	C-2_FPKM	C-3_FPKM	WS-1_FPKM	WS-2_FPKM	WS-3_FPKM	pValue	FDR	log2FC	regulated	COG_class	COG_class_annotation	GO_annotation	KEGG_annotation	KOG_class	KOG_class_annotation	Pfam_annotation	Swissprot_annotation	TrEMBL_annotation	nr_annotation
Sspon.001C0005172	72	84	63	166	207	152	2.45	2.95	2.13	5.78	7.08	5.21	1.37346e-05	0.000307555	1.12317	up	[RTKL]	--	Molecular Function: protein kinase activity (GO:0004672);; Molecular Function: ATP binding (GO:0005524);; Biological Process: protein phosphorylation (GO:0006468);; Cellular Component: integral component of membrane (GO:0016021);;	--	--	--	Protein tyrosine kinase;; Protein kinase domain;; Leucine rich repeat;; Leucine rich repeat N-terminal domain;; Leucine Rich repeats (2 copies);; Kinase-like;; Myc target protein 1;; Leucine Rich Repeat	Protein STRUBBELIG-RECEPTOR FAMILY 6 OS=Arabidopsis thaliana GN=SRF6 PE=1 SV=1	Putative uncharacterized protein Sb01g045010 OS=Sorghum bicolor GN=Sb01g045010 PE=4 SV=1	hypothetical protein SORBIDRAFT_01g045010 [Sorghum bicolor]
Sspon.005A0027190	151	177	192	17	84	34	13.6	16.36	17.08	1.62	7.6	3.13	0.000157184	0.00247069	-1.67732	down	--	--	Molecular Function: signal transducer activity (GO:0004871);; Biological Process: signal transduction (GO:0007165);; Biological Process: phototropism (GO:0009638);;	--	--	--	NPH3 family	Root phototropism protein 2 OS=Arabidopsis thaliana GN=RPT2 PE=1 SV=2	Uncharacterized protein OS=Zea mays GN=Zm.22513 PE=4 SV=1	PREDICTED: root phototropism protein 2-like [Zea mays]
Sspon.001B0027150	471	435	452	173	301	110	44.64	42.36	42.33	16.86	28.72	10.55	0.000157785	0.00247849	-1.19336	down	--	--	Molecular Function: arsenite transmembrane transporter activity (GO:0015105);; Biological Process: arsenite transport (GO:0015700);; Cellular Component: integral component of membrane (GO:0016021);; Cellular Component: cytoplasmic membrane-bounded vesicle (GO:0016023);;	--	[P]	Inorganic ion transport and metabolism	Citrate transporter;; Arsenical pump membrane protein;; Bacterial Na+/H+ antiporter B (NhaB)	Putative transporter arsB OS=Dictyostelium discoideum GN=arsB PE=2 SV=1	Citrate transporter family protein OS=Saccharum hybrid cultivar R570 GN=SHCRBa_011_C22_R_580 PE=4 SV=1	citrate transporter family protein [Saccharum hybrid cultivar R570]
Sspon.004A0010350	38	31	41	126	103	87	2.3	1.93	2.48	7.88	6.29	5.34	5.92354e-06	0.000146624	1.35365	up	--	--	Molecular Function: transferase activity (GO:0016740);;	--	--	--	Leucine rich repeat;; Leucine Rich repeats (2 copies);; Leucine rich repeat N-terminal domain;; Leucine Rich Repeat	Probable LRR receptor-like serine/threonine-protein kinase At3g47570 OS=Arabidopsis thaliana GN=At3g47570 PE=2 SV=1	Uncharacterized protein OS=Triticum urartu PE=4 SV=1	PREDICTED: probable LRR receptor-like serine/threonine-protein kinase At3g47570 [Setaria italica]
Sspon.001D0001280	76	108	89	36	31	36	15.15	22	17.54	7.38	6.23	7.18	1.70553e-05	0.000370094	-1.36728	down	--	--	--	--	--	--	Phloem protein 2	F-box protein PP2-A13 OS=Arabidopsis thaliana GN=PP2A13 PE=1 SV=1	Putative uncharacterized protein Sb01g049500 OS=Sorghum bicolor GN=Sb01g049500 PE=4 SV=1	hypothetical protein SORBIDRAFT_01g049500 [Sorghum bicolor]
Sspon.004C0004220	249	289	377	639	625	1151	12.71	15.14	19.01	33.45	32.15	59	6.53267e-06	0.000160221	1.25513	up	[R]	General function prediction only	Molecular Function: metalloendopeptidase activity (GO:0004222);; Cellular Component: mitochondrion (GO:0005739);; Molecular Function: zinc ion binding (GO:0008270);; Biological Process: protein processing (GO:0016485);;	K06972|0|sbi:SORBI_04g033980|SORBIDRAFT_04g033980, Sb04g033980; hypothetical protein; K06972 (A)	[RO]	--	Peptidase M16C associated;; Peptidase M16 inactive domain;; Insulinase (Peptidase family M16)	Presequence protease 1, chloroplastic/mitochondrial OS=Arabidopsis thaliana GN=PREP1 PE=1 SV=2	Uncharacterized protein OS=Setaria italica GN=Si016164m.g PE=3 SV=1	hypothetical protein SORBI_004G307100 [Sorghum bicolor]
Sspon.003A0007680	14	12	13	43	36	44	5.34	4.52	4.92	15.89	12.99	16.07	0.000620592	0.00800923	1.37403	up	--	--	--	K04507|1.20874e-88|sbi:SORBI_03g035020|SORBIDRAFT_03g035020, Sb03g035020; hypothetical protein; K04507 calcyclin binding protein (A)	[T]	Signal transduction mechanisms	CS domain;; Siah interacting protein, N terminal	Calcyclin-binding protein OS=Rattus norvegicus GN=Cacybp PE=1 SV=1	Putative uncharacterized protein Sb03g035020 OS=Sorghum bicolor GN=Sb03g035020 PE=4 SV=1	hypothetical protein SORBIDRAFT_03g035020 [Sorghum bicolor]
Sspon.004D0026080	65	40	48	160	95	214	5.75	3.64	4.23	14.56	8.48	18.99	0.000106192	0.00176777	1.39344	up	[DKL]	--	Cellular Component: cyclin-dependent protein kinase holoenzyme complex (GO:0000307);; Cellular Component: nucleus (GO:0005634);; Molecular Function: cyclin-dependent protein serine/threonine kinase regulator activity (GO:0016538);; Molecular Function: protein kinase binding (GO:0019901);; Biological Process: positive regulation of cyclin-dependent protein kinase activity (GO:0045737);; Biological…	K15188|0|sbi:SORBI_04g002730|SORBIDRAFT_04g002730, Sb04g002730; hypothetical protein; K15188 cyclin T (A)	[D]	Cell cycle control, cell division, chromosome partitioning	Cyclin, N-terminal domain	Cyclin-T1-1 OS=Oryza sativa subsp. japonica GN=CYCT1-1 PE=3 SV=2	Putative uncharacterized protein Sb04g002730 OS=Sorghum bicolor GN=Sb04g002730 PE=3 SV=1	hypothetical protein SORBIDRAFT_04g002730 [Sorghum bicolor]
Sspon.005A0018671	1	0	0	28	33	12	0.12	0	0	3.55	4.16	1.54	2.96537e-06	7.988e-05	2.72494	up	[T]	Signal transduction mechanisms	Molecular Function: phosphoprotein phosphatase activity (GO:0004721);; Molecular Function: cation binding (GO:0043169);;	K14497|4.0006e-91|sbi:SORBI_06g001720|SORBIDRAFT_06g001720, Sb06g001720; hypothetical protein; K14497 protein phosphatase 2C [EC:3.1.3.16] (A)	[T]	Signal transduction mechanisms	Protein phosphatase 2C	Probable protein phosphatase 2C 75 OS=Arabidopsis thaliana GN=AHG1 PE=2 SV=1	2C-type protein phosphatase protein OS=Zea mays GN=PP2C13 PE=2 SV=1	hypothetical protein SORBI_006G018400 [Sorghum bicolor]
Sspon.002D0006900	197	231	264	678	581	493	95.83	115.62	126.63	340.03	285.92	242.55	1.90298e-10	1.20642e-08	1.23229	up	[R]	General function prediction only	--	--	[R]	General function prediction only	C2 domain	Protein C2-DOMAIN ABA-RELATED 3 OS=Arabidopsis thaliana GN=CAR3 PE=3 SV=1	Putative uncharacterized protein Sb02g033760 OS=Sorghum bicolor GN=Sb02g033760 PE=4 SV=1	hypothetical protein SORBIDRAFT_02g033760 [Sorghum bicolor]
Sspon.001B0000363	1	2	4	24	24	39	0.18	0.46	0.78	4.56	4.38	7.11	9.27656e-06	0.000217536	2.39738	up	--	--	--	--	[R]	General function prediction only	--	LysM and putative peptidoglycan-binding domain-containing protein 2 OS=Homo sapiens GN=LYSMD2 PE=1 SV=1	Putative uncharacterized protein Sb01g049890 OS=Sorghum bicolor GN=Sb01g049890 PE=4 SV=1	hypothetical protein SORBIDRAFT_01g049890 [Sorghum bicolor]
Sspon.001B0005090	139	166	120	362	535	595	14.92	18.32	12.71	39.83	57.75	64.06	1.28676e-10	8.41498e-09	1.64771	up	[I]	Lipid transport and metabolism	Molecular Function: inositol-3-phosphate synthase activity (GO:0004512);; Molecular Function: ATP binding (GO:0005524);; Cellular Component: cytoplasm (GO:0005737);; Biological Process: inositol biosynthetic process (GO:0006021);; Biological Process: phospholipid biosynthetic process (GO:0008654);; Cellular Component: integral component of membrane (GO:0016021);; Molecular Function: ATPase activi…	K01858|0|zma:542540|lpa1, INO1; low phytic acid1 (EC:5.5.1.4); K01858 myo-inositol-1-phosphate synthase [EC:5.5.1.4] (A)	[I]	Lipid transport and metabolism	Myo-inositol-1-phosphate synthase;; Myo-inositol-1-phosphate synthase;; Myo-inositol-1-phosphate synthase	Inositol-3-phosphate synthase OS=Zea mays PE=2 SV=2	Myo-inositol-1-phosphate synthase OS=Saccharum hybrid cultivar PE=2 SV=1	myo-inositol-1-phosphate synthase [Saccharum hybrid cultivar]
Sspon.007A0008290	10	10	14	120	128	131	1.2	1.29	1.66	14.68	15.42	15.81	1.01706e-20	1.87935e-18	3.10283	up	[O]	Posttranslational modification, protein turnover, chaperones	Molecular Function: ATP binding (GO:0005524);; Molecular Function: 2-alkenal reductase [NAD(P)] activity (GO:0032440);; Biological Process: oxidation-reduction process (GO:0055114);;	K03283|0|sbi:SORBI_09g022580|SORBIDRAFT_09g022580, Sb09g022580; hypothetical protein; K03283 heat shock 70kDa protein 1/8 (A)	[O]	Posttranslational modification, protein turnover, chaperones	Hsp70 protein;; MreB/Mbl protein;; NAD-specific glutamate dehydrogenase	Probable mediator of RNA polymerase II transcription subunit 37c OS=Arabidopsis thaliana GN=MED37C PE=1 SV=1	Putative uncharacterized protein Sb09g022580 OS=Sorghum bicolor GN=Sb09g022580 PE=3 SV=1	hypothetical protein SORBIDRAFT_09g022580 [Sorghum bicolor]
Sspon.002C0029860	62	83	101	36	24	24	5.01	6.89	8.09	3.02	1.98	1.95	4.3862e-05	0.000833144	-1.45708	down	--	--	Molecular Function: ATP binding (GO:0005524);; Cellular Component: integral component of plasma membrane (GO:0005887);; Biological Process: ATP biosynthetic process (GO:0006754);; Molecular Function: hydrogen-exporting ATPase activity, phosphorylative mechanism (GO:0008553);; Cellular Component: intracellular membrane-bounded organelle (GO:0043231);; Molecular Function: metal ion binding (GO:0046…	K01535|0|sbi:SORBI_02g005440|SORBIDRAFT_02g005440, Sb02g005440; hypothetical protein; K01535 H+-transporting ATPase [EC:3.6.3.6] (A)	[P]	Inorganic ion transport and metabolism	E1-E2 ATPase;; Cation transporter/ATPase, N-terminus;; haloacid dehalogenase-like hydrolase	Plasma membrane ATPase 2 (Fragment) OS=Solanum lycopersicum GN=LHA2 PE=3 SV=1	Plasma membrane ATPase OS=Sorghum bicolor GN=Sb02g005440 PE=3 SV=1	Cation-transporting P-type ATPase [Cynara cardunculus var. scolymus]
Sspon.004A0000490	128	118	129	41	69	34	8.39	7.93	8.38	2.8	4.59	2.29	2.54031e-05	0.000521113	-1.33957	down	[T]	Signal transduction mechanisms	Molecular Function: phosphorelay sensor kinase activity (GO:0000155);; Molecular Function: ATP binding (GO:0005524);; Cellular Component: mitochondrion (GO:0005739);; Cellular Component: endoplasmic reticulum membrane (GO:0005789);; Biological Process: negative regulation of ethylene-activated signaling pathway (GO:0010105);; Cellular Component: integral component of membrane (GO:0016021);; Cellu…	K14509|0|sbi:SORBI_0169s002030|SORBIDRAFT_0169s002030, Sb0169s002030; hypothetical protein; K14509 ethylene receptor [EC:2.7.13.-] (A)	[T]	Signal transduction mechanisms	Response regulator receiver domain;; GAF domain;; His Kinase A (phospho-acceptor) domain	Ethylene receptor 3 OS=Oryza sativa subsp. japonica GN=ETR3 PE=2 SV=1	Uncharacterized protein OS=Setaria italica GN=Si019927m.g PE=4 SV=1	hypothetical protein SORBI_K016200 [Sorghum bicolor]
Sspon.003C0027231	8	7	6	36	26	62	34.1	33.23	25.07	160.5	117.15	271.94	7.66099e-05	0.00133686	1.93103	up	--	--	Biological Process: response to stress (GO:0006950);;	--	--	--	Late embryogenesis abundant protein	Protein SENESCENCE-ASSOCIATED GENE 21, mitochondrial OS=Arabidopsis thaliana GN=SAG21 PE=2 SV=1	Putative uncharacterized protein Sb03g012950 OS=Sorghum bicolor GN=Sb03g012950 PE=4 SV=1	hypothetical protein SORBIDRAFT_03g012950 [Sorghum bicolor]
Sspon.004B0002090	163	122	138	421	317	419	9.84	7.6	8.21	26.03	19.25	25.38	8.92707e-11	5.93569e-09	1.34092	up	[R]	General function prediction only	Molecular Function: metalloendopeptidase activity (GO:0004222);; Cellular Component: mitochondrion (GO:0005739);; Molecular Function: zinc ion binding (GO:0008270);; Biological Process: protein processing (GO:0016485);;	K06972|0|sbi:SORBI_04g033980|SORBIDRAFT_04g033980, Sb04g033980; hypothetical protein; K06972 (A)	[RO]	--	Peptidase M16C associated;; Peptidase M16 inactive domain	Presequence protease 1, chloroplastic/mitochondrial OS=Arabidopsis thaliana GN=PREP1 PE=1 SV=2	Putative uncharacterized protein Sb04g033980 OS=Sorghum bicolor GN=Sb04g033980 PE=3 SV=1	hypothetical protein SORBI_004G307100 [Sorghum bicolor]
Sspon.002B0035330	79	74	86	163	148	227	9.78	9.42	10.55	20.61	18.41	28.14	6.64367e-05	0.0011836	1.04558	up	--	--	Molecular Function: magnesium ion binding (GO:0000287);; Molecular Function: glutathione synthase activity (GO:0004363);; Molecular Function: ATP binding (GO:0005524);; Biological Process: glutathione biosynthetic process (GO:0006750);; Molecular Function: protein homodimerization activity (GO:0042803);; Molecular Function: glutathione binding (GO:0043295);;	K01920|0|zma:542055|cl5290_1, gs; LOC542055 (EC:6.3.2.3); K01920 glutathione synthase [EC:6.3.2.3] (A)	[Q]	Secondary metabolites biosynthesis, transport and catabolism	Eukaryotic glutathione synthase, ATP binding domain;; Eukaryotic glutathione synthase	Glutathione synthetase, chloroplastic OS=Brassica juncea GN=GSH2 PE=2 SV=1	Glutathione synthetase OS=Zea mays GN=cl5290_1 PE=3 SV=1	hypothetical protein SORBI_008G113600 [Sorghum bicolor]
Sspon.002A0017800	7	0	0	28	69	86	0.89	0	0	3.48	8.36	10.45	4.51406e-05	0.000854659	2.38684	up	[RTKL]	--	Molecular Function: protein kinase activity (GO:0004672);; Molecular Function: ATP binding (GO:0005524);; Biological Process: protein phosphorylation (GO:0006468);; Cellular Component: plastid (GO:0009536);;	--	[T]	Signal transduction mechanisms	Protein tyrosine kinase;; Protein kinase domain	Serine/threonine-protein kinase At5g01020 OS=Arabidopsis thaliana GN=At5g01020 PE=1 SV=1	Uncharacterized protein OS=Setaria italica GN=Si029783m.g PE=4 SV=1	PREDICTED: serine/threonine-protein kinase At5g01020-like [Setaria italica]
Sspon.005D0014480	124	115	171	75	64	37	15.36	14.73	20.95	9.62	8.02	4.68	0.000277671	0.00403588	-1.1818	down	--	--	Biological Process: amino acid transmembrane transport (GO:0003333);; Molecular Function: amino acid transmembrane transporter activity (GO:0015171);; Cellular Component: integral component of membrane (GO:0016021);;	K15015|0|sbi:SORBI_06g018960|SORBIDRAFT_06g018960, Sb06g018960; hypothetical protein; K15015 solute carrier family 32 (vesicular inhibitory amino acid transporter) (A)	[E]	Amino acid transport and metabolism	Transmembrane amino acid transporter protein	Amino acid transporter ANTL1 OS=Arabidopsis thaliana GN=At2g42005 PE=2 SV=1	Putative uncharacterized protein Sb06g018960 OS=Sorghum bicolor GN=Sb06g018960 PE=4 SV=1	hypothetical protein SORBIDRAFT_06g018960 [Sorghum bicolor]
Sspon.004A0013390	68	102	97	343	366	282	30.82	47.4	43.46	159.86	167.62	128.98	4.79733e-13	4.44093e-11	1.73583	up	[E]	Amino acid transport and metabolism	Cellular Component: cytosol (GO:0005829);; Cellular Component: plasma membrane (GO:0005886);; Biological Process: ethanolamine metabolic process (GO:0006580);; Molecular Function: transferase activity (GO:0016740);; Molecular Function: carboxy-lyase activity (GO:0016831);; Biological Process: carboxylic acid metabolic process (GO:0019752);; Molecular Function: pyridoxal phosphate binding (GO:0030…	K01590|3.15332e-141|sbi:SORBI_04g022140|SORBIDRAFT_04g022140, Sb04g022140; hypothetical protein; K01590 histidine decarboxylase [EC:4.1.1.22] (A)	[E]	Amino acid transport and metabolism	Pyridoxal-dependent decarboxylase conserved domain	Serine decarboxylase 1 OS=Oryza sativa subsp. japonica GN=SDC1 PE=3 SV=1	Uncharacterized protein OS=Arundo donax PE=3 SV=1	hypothetical protein SORBIDRAFT_04g022140 [Sorghum bicolor]
Sspon.003D0005420	815	771	949	415	382	389	63.76	62.05	73.41	33.39	30.16	30.68	3.55382e-20	6.25184e-18	-1.15168	down	--	--	Cellular Component: integral component of membrane (GO:0016021);;	--	--	--	Protein of unknown function (DUF668);; Domain of unknown function (DUF3475)	--	Uncharacterized protein OS=Zea mays GN=LOC100278408 PE=2 SV=1	hypothetical protein SORBI_003G372800 [Sorghum bicolor]
Sspon.ctg0292060	19	19	9	60	82	204	1.65	1.65	0.77	5.09	6.9	16.97	4.5258e-06	0.000115877	2.20422	up	[C]	Energy production and conversion	Molecular Function: NADPH dehydrogenase activity (GO:0003959);; Cellular Component: cytoplasm (GO:0005737);; Biological Process: defense response (GO:0006952);; Biological Process: jasmonic acid biosynthetic process (GO:0009695);; Molecular Function: FMN binding (GO:0010181);; Molecular Function: 12-oxophytodienoate reductase activity (GO:0016629);; Biological Process: metal ion transport (GO:003…	K05894|3.04869e-105|sbi:SORBI_08g007360|SORBIDRAFT_08g007360, Sb08g007360; hypothetical protein; K05894 12-oxophytodienoic acid reductase [EC:1.3.1.42] (A)	[CR]	--	Heavy-metal-associated domain;; NADH:flavin oxidoreductase / NADH oxidase family	Putative 12-oxophytodienoate reductase 10 OS=Oryza sativa subsp. japonica GN=OPR10 PE=2 SV=1	Putative uncharacterized protein Sb08g007360 OS=Sorghum bicolor GN=Sb08g007360 PE=4 SV=1	hypothetical protein SORBIDRAFT_08g007360 [Sorghum bicolor]
Sspon.004B0022540	7375	13046	8782	3924	5273	2586	1377.38	2502.77	1620.04	753.58	994.23	486.51	2.03941e-06	5.70246e-05	-1.31751	down	--	--	Biological Process: rRNA processing (GO:0006364);; Cellular Component: photosystem I (GO:0009522);; Cellular Component: photosystem II (GO:0009523);; Cellular Component: chloroplast thylakoid membrane (GO:0009535);; Biological Process: response to high light intensity (GO:0009644);; Biological Process: response to sucrose (GO:0009744);; Biological Process: photosynthesis, light harvesting in phot…	K08907|2.59122e-170|sbi:SORBI_04g004770|SORBIDRAFT_04g004770, Sb04g004770; hypothetical protein; K08907 light-harvesting complex I chlorophyll a/b binding protein 1 (A)	--	--	Chlorophyll A-B binding protein	Chlorophyll a-b binding protein 1B-21, chloroplastic OS=Hordeum vulgare GN=LHC Ib-21 PE=1 SV=1	Uncharacterized protein OS=Setaria italica GN=Si006996m.g PE=4 SV=1	PREDICTED: chlorophyll a-b binding protein 1B-21, chloroplastic [Setaria italica]
Sspon.005D0026061	14	18	17	81	41	55	1.03	1.36	1.26	6.15	3.06	4.09	0.000224256	0.00336095	1.52317	up	[I]	Lipid transport and metabolism	Molecular Function: nucleic acid binding (GO:0003676);; Biological Process: metabolic process (GO:0008152);; Cellular Component: membrane (GO:0016020);; Molecular Function: ligase activity (GO:0016874);;	K01897|0|osa:4351610|Os12g0168700; K01897 long-chain acyl-CoA synthetase [EC:6.2.1.3] (A)	[I]	Lipid transport and metabolism	AMP-binding enzyme	Long chain acyl-CoA synthetase 9, chloroplastic OS=Arabidopsis thaliana GN=LACS9 PE=1 SV=1	Uncharacterized protein OS=Setaria italica GN=Si026044m.g PE=4 SV=1	PREDICTED: long chain acyl-CoA synthetase 9, chloroplastic-like [Zea mays]
Sspon.002C0022221	230	196	252	101	101	73	11.81	10.33	12.78	5.32	5.24	3.78	2.22025e-09	1.18002e-07	-1.32095	down	[C]	Energy production and conversion	Cellular Component: cytoplasm (GO:0005737);; Biological Process: tricarboxylic acid cycle (GO:0006099);; Molecular Function: phosphoenolpyruvate carboxylase activity (GO:0008964);; Biological Process: carbon fixation (GO:0015977);; Biological Process: photosynthesis (GO:0015979);; Molecular Function: 2-alkenal reductase [NAD(P)] activity (GO:0032440);;	K01595|0|sbi:SORBI_02g021090|SORBIDRAFT_02g021090, Sb02g021090; hypothetical protein; K01595 phosphoenolpyruvate carboxylase [EC:4.1.1.31] (A)	--	--	Phosphoenolpyruvate carboxylase;; BRRF1-like protein	Phosphoenolpyruvate carboxylase 2 OS=Sorghum bicolor PE=3 SV=1	Putative uncharacterized protein Sb02g021090 OS=Sorghum bicolor GN=Sb02g021090 PE=3 SV=1	hypothetical protein SORBIDRAFT_02g021090 [Sorghum bicolor]
Sspon.001C0031111	906	687	789	253	352	239	58.98	46.02	50.79	16.93	23.12	15.71	5.93575e-16	7.20053e-14	-1.52539	down	--	--	Molecular Function: acid phosphatase activity (GO:0003993);; Molecular Function: ATP binding (GO:0005524);; Molecular Function: kinase activity (GO:0016301);; Biological Process: phosphorylation (GO:0016310);; Biological Process: dephosphorylation (GO:0016311);; Molecular Function: metal ion binding (GO:0046872);;	K13024|0|sbi:SORBI_01g011620|SORBIDRAFT_01g011620, Sb01g011620; hypothetical protein; K13024 inositol hexakisphosphate/diphosphoinositol-pentakisphosphate kinase [EC:2.7.4.21 2.7.4.24] (A)	[Z]	Cytoskeleton	Histidine phosphatase superfamily (branch 2)	Inositol hexakisphosphate and diphosphoinositol-pentakisphosphate kinase 1 OS=Homo sapiens GN=PPIP5K1 PE=1 SV=1	Putative uncharacterized protein Sb01g011620 OS=Sorghum bicolor GN=Sb01g011620 PE=4 SV=1	hypothetical protein SORBIDRAFT_01g011620 [Sorghum bicolor]
Sspon.005B0004310	14	8	8	39	34	45	1.83	1.05	1.1	5.25	4.43	5.81	0.00031832	0.00453409	1.58549	up	--	--	Molecular Function: DNA binding (GO:0003677);; Cellular Component: nucleus (GO:0005634);; Biological Process: regulation of transcription, DNA-templated (GO:0006355);;	--	[O]	Posttranslational modification, protein turnover, chaperones	--	Protein REVEILLE 1 OS=Arabidopsis thaliana GN=RVE1 PE=2 SV=1	Putative uncharacterized protein Sb06g026500 OS=Sorghum bicolor GN=Sb06g026500 PE=4 SV=1	hypothetical protein SORBIDRAFT_06g026500 [Sorghum bicolor]
Sspon.008B0010150	99	205	139	13	24	21	29.2	61.92	40.46	4	7.35	6.21	2.12905e-11	1.57365e-09	-2.63071	down	--	--	--	--	--	--	Protein of unknown function (DUF1677)	--	Putative uncharacterized protein Sb10g021890 OS=Sorghum bicolor GN=Sb10g021890 PE=4 SV=1	hypothetical protein SORBI_010G165000 [Sorghum bicolor]
Sspon.003B0006040	13	9	15	49	42	39	1.9	1.38	2.11	7.01	5.83	5.52	0.000244948	0.00361537	1.50073	up	--	--	Cellular Component: mitochondrion (GO:0005739);; Biological Process: metabolic process (GO:0008152);; Molecular Function: hydrolase activity (GO:0016787);;	--	[M]	Cell wall/membrane/envelope biogenesis	Pectinacetylesterase	Pectin acetylesterase 5 OS=Arabidopsis thaliana GN=PAE5 PE=2 SV=1	Uncharacterized protein OS=Setaria italica GN=Si001624m.g PE=4 SV=1	PREDICTED: protein notum homolog isoform X2 [Zea mays]
Sspon.002B0018380	293	352	457	60	82	135	32.45	40.05	50.07	6.92	9.25	15.13	2.52244e-09	1.31858e-07	-1.89675	down	--	--	Cellular Component: integral component of membrane (GO:0016021);; Cellular Component: cytoplasmic membrane-bounded vesicle (GO:0016023);;	--	--	--	Sulfite exporter TauE/SafE	--	Putative uncharacterized protein Sb02g022510 OS=Sorghum bicolor GN=Sb02g022510 PE=4 SV=1	hypothetical protein SORBIDRAFT_02g022510 [Sorghum bicolor]
Sspon.005D0018110	76	82	102	40	32	27	5.55	6.19	7.39	3.03	2.37	2.04	2.0013e-05	0.000424233	-1.34945	down	[RTKL]	--	Molecular Function: protein serine/threonine kinase activity (GO:0004674);; Molecular Function: ATP binding (GO:0005524);; Cellular Component: plasma membrane (GO:0005886);; Biological Process: protein phosphorylation (GO:0006468);; Biological Process: defense response (GO:0006952);; Cellular Component: plasmodesma (GO:0009506);;	--	--	--	Protein kinase domain;; Protein tyrosine kinase;; Salt stress response/antifungal	Cysteine-rich receptor-like protein kinase 10 OS=Arabidopsis thaliana GN=CRK10 PE=1 SV=3	Putative uncharacterized protein Sb06g014340 OS=Sorghum bicolor GN=Sb06g014340 PE=3 SV=1	hypothetical protein SORBIDRAFT_06g014340 [Sorghum bicolor]
Sspon.004C0014390	15	9	5	38	57	51	0.83	0.5	0.3	2.12	3.11	2.76	6.97796e-05	0.00123256	1.82941	up	[RTKL]	--	Molecular Function: protein serine/threonine kinase activity (GO:0004674);; Molecular Function: protein tyrosine kinase activity (GO:0004713);; Molecular Function: ATP binding (GO:0005524);; Biological Process: peptidyl-tyrosine phosphorylation (GO:0018108);;	K14510|0|sbi:SORBI_04g021500|SORBIDRAFT_04g021500, Sb04g021500; hypothetical protein; K14510 serine/threonine-protein kinase CTR1 [EC:2.7.11.1] (A)	[T]	Signal transduction mechanisms	Protein tyrosine kinase;; Ethylene-responsive protein kinase Le-CTR1;; Protein kinase domain	Serine/threonine-protein kinase CTR1 OS=Arabidopsis thaliana GN=CTR1 PE=1 SV=1	Putative uncharacterized protein Sb04g021500 OS=Sorghum bicolor GN=Sb04g021500 PE=4 SV=1	hypothetical protein SORBI_004G163300 [Sorghum bicolor]
Sspon.001A0037520	113	114	118	278	294	204	18.82	19.51	19.27	47.37	49.01	34.03	1.21347e-06	3.5908e-05	1.05717	up	[C]	Energy production and conversion	Cellular Component: nucleus (GO:0005634);; Cellular Component: peroxisome (GO:0005777);; Molecular Function: glycolate oxidase activity (GO:0008891);; Cellular Component: plasmodesma (GO:0009506);; Cellular Component: chloroplast stroma (GO:0009570);; Biological Process: response to cytokinin (GO:0009735);; Biological Process: oxidative photosynthetic carbon pathway (GO:0009854);; Biological Proc…	K11517|0|sbi:SORBI_01g005960|SORBIDRAFT_01g005960, Sb01g005960; hypothetical protein; K11517 (S)-2-hydroxy-acid oxidase [EC:1.1.3.15] (A)	[C]	Energy production and conversion	FMN-dependent dehydrogenase;; IMP dehydrogenase / GMP reductase domain	Peroxisomal (S)-2-hydroxy-acid oxidase GLO1 OS=Oryza sativa subsp. japonica GN=GLO1 PE=1 SV=1	Putative uncharacterized protein Sb01g005960 OS=Sorghum bicolor GN=Sb01g005960 PE=4 SV=1	hypothetical protein SORBIDRAFT_01g005960 [Sorghum bicolor]
Sspon.005D0019020	2	5	0	52	28	111	1.89	4.5	0	40.56	21.51	84.66	6.30757e-07	2.01008e-05	2.81008	up	--	--	Cellular Component: cytoplasm (GO:0005737);; Cellular Component: plasma membrane (GO:0005886);; Biological Process: metal ion transport (GO:0030001);; Molecular Function: transition metal ion binding (GO:0046914);; Biological Process: cellular transition metal ion homeostasis (GO:0046916);;	--	[P]	Inorganic ion transport and metabolism	Heavy-metal-associated domain	Heavy metal-associated isoprenylated plant protein 26 OS=Arabidopsis thaliana GN=HIPP26 PE=1 SV=1	Putative uncharacterized protein Sb06g003280 OS=Sorghum bicolor GN=Sb06g003280 PE=4 SV=1	hypothetical protein SORBIDRAFT_06g003280 [Sorghum bicolor]
Sspon.003D0003670	0	0	0	9	16	12	0	0	0	17.72	31.11	22.83	0.000211203	0.00319039	2.18741	up	--	--	--	--	--	--	--	--	Putative uncharacterized protein Sb03g043410 OS=Sorghum bicolor GN=Sb03g043410 PE=4 SV=1	hypothetical protein SORBIDRAFT_03g043410 [Sorghum bicolor]
Sspon.002B0018650	47	71	68	16	16	22	6.39	9.93	9.1	2.24	2.29	3.04	2.14263e-05	0.000449989	-1.6338	down	--	--	Cellular Component: integral component of membrane (GO:0016021);; Cellular Component: cytoplasmic membrane-bounded vesicle (GO:0016023);;	--	[GOU]	--	Triose-phosphate Transporter family	GDP-mannose transporter GONST4 OS=Arabidopsis thaliana GN=GONST4 PE=2 SV=1	Putative uncharacterized protein Sb02g021040 OS=Sorghum bicolor GN=Sb02g021040 PE=4 SV=1	hypothetical protein SORBIDRAFT_02g021040 [Sorghum bicolor]
Sspon.003A0005660	92	89	91	317	138	409	16.04	15.96	15.69	56.92	24.35	71.79	8.15752e-05	0.00140753	1.4309	up	[O]	Posttranslational modification, protein turnover, chaperones	Molecular Function: metalloendopeptidase activity (GO:0004222);; Cellular Component: mitochondrion (GO:0005739);; Molecular Function: zinc ion binding (GO:0008270);; Biological Process: protein processing (GO:0016485);; Biological Process: peptide catabolic process (GO:0043171);; Biological Process: proteolysis involved in cellular protein catabolic process (GO:0051603);;	K01408|0|sbi:SORBI_03g036360|SORBIDRAFT_03g036360, Sb03g036360; hypothetical protein; K01408 insulysin [EC:3.4.24.56] (A)	[O]	Posttranslational modification, protein turnover, chaperones	Peptidase M16 inactive domain	Zinc-metallopeptidase, peroxisomal OS=Arabidopsis thaliana GN=PXM16 PE=2 SV=1	Putative uncharacterized protein Sb03g036360 OS=Sorghum bicolor GN=Sb03g036360 PE=3 SV=1	hypothetical protein SORBIDRAFT_03g036360 [Sorghum bicolor]
Sspon.008B0003972	4	4	3	37	31	85	1.07	0.89	0.81	8.36	6.98	18.79	2.5465e-07	8.91349e-06	2.67432	up	[S]	Function unknown	Molecular Function: catalytic activity (GO:0003824);; Biological Process: protein folding (GO:0006457);; Biological Process: response to high light intensity (GO:0009644);; Biological Process: heat acclimation (GO:0010286);; Biological Process: posttranscriptional regulation of gene expression (GO:0010608);; Biological Process: coenzyme M biosynthetic process (GO:0019295);; Biological Process: re…	--	--	--	(2R)-phospho-3-sulfolactate synthase (ComA)	Protein HEAT-STRESS-ASSOCIATED 32 OS=Arabidopsis thaliana GN=HSA32 PE=2 SV=1	Phosphosulfolactate synthase-related protein OS=Zea mays GN=Zm.24889 PE=2 SV=1	hypothetical protein SORBI_010G233200 [Sorghum bicolor]
Sspon.001D0021320	0	0	5	37	87	60	0	0.02	0.4	2.74	6.26	4.35	5.63668e-08	2.26328e-06	3.05354	up	[RTKL]	--	Molecular Function: protein kinase activity (GO:0004672);; Molecular Function: ATP binding (GO:0005524);; Biological Process: protein phosphorylation (GO:0006468);; Cellular Component: integral component of membrane (GO:0016021);;	--	--	--	Protein tyrosine kinase;; Protein kinase domain;; Leucine rich repeat;; Leucine Rich repeats (2 copies);; Leucine rich repeat N-terminal domain;; Leucine Rich Repeat;; Leucine Rich repeat	Protein STRUBBELIG-RECEPTOR FAMILY 6 OS=Arabidopsis thaliana GN=SRF6 PE=1 SV=1	Uncharacterized protein OS=Zea mays PE=2 SV=1	uncharacterized protein LOC100381429 precursor [Zea mays]
Sspon.007B0002490	23	27	32	88	72	91	1.32	1.54	1.78	5.02	4.02	5.08	1.07934e-05	0.000248581	1.41808	up	--	--	Molecular Function: RNA binding (GO:0003723);; Biological Process: phosphatidylglycerol biosynthetic process (GO:0006655);; Cellular Component: chloroplast (GO:0009507);; Biological Process: response to abscisic acid (GO:0009737);; Biological Process: chloroplast relocation (GO:0009902);; Biological Process: thylakoid membrane organization (GO:0010027);; Biological Process: carotenoid biosyntheti…	--	[L]	Replication, recombination and repair	CRS1 / YhbY (CRM) domain	CRM-domain containing factor CFM3, chloroplastic/mitochondrial OS=Zea mays GN=CFM3 PE=1 SV=1	Uncharacterized protein OS=Setaria italica GN=Si021265m.g PE=4 SV=1	hypothetical protein SORBI_009G223200 [Sorghum bicolor]
Sspon.006A0002371	104	72	110	26	30	19	17.97	12.72	18.71	4.62	5.29	3.44	4.531e-08	1.85258e-06	-1.82112	down	--	--	Biological Process: maltose metabolic process (GO:0000023);; Biological Process: sulfur amino acid metabolic process (GO:0000096);; Biological Process: MAPK cascade (GO:0000165);; Biological Process: response to superoxide (GO:0000303);; Molecular Function: sequence-specific DNA binding transcription factor activity (GO:0003700);; Cellular Component: nucleus (GO:0005634);; Biological Process: reg…	K14514|0|sbi:SORBI_07g027790|SORBIDRAFT_07g027790, Sb07g027790; hypothetical protein; K14514 ethylene-insensitive protein 3 (A)	--	--	Ethylene insensitive 3	ETHYLENE INSENSITIVE 3-like 3 protein OS=Arabidopsis thaliana GN=EIL3 PE=1 SV=1	Putative uncharacterized protein Sb07g027790 OS=Sorghum bicolor GN=Sb07g027790 PE=4 SV=1	hypothetical protein SORBIDRAFT_07g027790 [Sorghum bicolor]
Sspon.004A0001310	0	5	0	72	36	85	0	0.43	0	5.66	2.79	6.53	1.35247e-07	4.99828e-06	2.98692	up	[MG]	--	Molecular Function: cinnamoyl-CoA reductase activity (GO:0016621);; Molecular Function: coenzyme binding (GO:0050662);; Biological Process: oxidation-reduction process (GO:0055114);;	K09753|0|sbi:SORBI_04g036770|SORBIDRAFT_04g036770, Sb04g036770; hypothetical protein; K09753 cinnamoyl-CoA reductase [EC:1.2.1.44] (A)	[V]	Defense mechanisms	NAD dependent epimerase/dehydratase family;; NAD(P)H-binding;; 3-beta hydroxysteroid dehydrogenase/isomerase family;; GDP-mannose 4,6 dehydratase;; NmrA-like family;; Male sterility protein;; short chain dehydrogenase;; KR domain;; Polysaccharide biosynthesis protein	Cinnamoyl-CoA reductase 1 OS=Arabidopsis thaliana GN=CCR1 PE=1 SV=1	Uncharacterized protein OS=Oryza barthii PE=4 SV=1	hypothetical protein SORBI_004G340300 [Sorghum bicolor]
Sspon.003C0016060	32	39	37	0	0	0	3.6	4.53	4.15	0	0	0	6.60485e-12	5.28178e-10	-3.84052	down	--	--	Molecular Function: hydrolase activity, hydrolyzing O-glycosyl compounds (GO:0004553);; Biological Process: carbohydrate metabolic process (GO:0005975);; Cellular Component: plant-type cell wall (GO:0009505);; Cellular Component: cytoplasmic membrane-bounded vesicle (GO:0016023);; Cellular Component: anchored component of plasma membrane (GO:0046658);;	--	--	--	Glycosyl hydrolases family 17;; X8 domain	Glucan endo-1,3-beta-glucosidase 13 OS=Arabidopsis thaliana GN=At5g56590 PE=1 SV=1	Putative uncharacterized protein Sb03g034100 OS=Sorghum bicolor GN=Sb03g034100 PE=3 SV=1	hypothetical protein SORBIDRAFT_03g034100 [Sorghum bicolor]
Sspon.001B0029100	166	201	184	108	69	86	23.37	29.02	25.58	15.65	9.77	12.18	2.86712e-05	0.000576981	-1.0841	down	--	--	Molecular Function: zinc ion binding (GO:0008270);; Cellular Component: integral component of membrane (GO:0016021);;	--	[A]	RNA processing and modification	RING-variant domain	--	Putative uncharacterized protein Sb01g019076 OS=Sorghum bicolor GN=Sb01g019076 PE=4 SV=1	hypothetical protein SORBIDRAFT_01g019076 [Sorghum bicolor]
Sspon.001B0031440	75	69	37	185	167	358	4.77	4.51	2.32	11.93	10.63	22.62	1.15894e-05	0.000265249	1.67228	up	--	--	Molecular Function: DNA binding (GO:0003677);;	--	[K]	Transcription	Myb/SANT-like DNA-binding domain	Trihelix transcription factor GT-2 OS=Arabidopsis thaliana GN=GT-2 PE=2 SV=1	Putative uncharacterized protein Sb01g017120 OS=Sorghum bicolor GN=Sb01g017120 PE=4 SV=1	PREDICTED: trihelix transcription factor GTL1 isoform X2 [Phoenix dactylifera]
Sspon.005D0008651	26	73	59	303	100	302	1.86	5.39	4.17	22.18	7.19	21.65	0.000130022	0.00210338	1.71276	up	[GEPR]	--	Cellular Component: integral component of membrane (GO:0016021);; Biological Process: transmembrane transport (GO:0055085);;	--	[R]	General function prediction only	Major Facilitator Superfamily;; SPX domain;; Sugar (and other) transporter	SPX domain-containing membrane protein Os04g0573000 OS=Oryza sativa subsp. japonica GN=Os04g0573000 PE=2 SV=2	Putative uncharacterized protein Sb06g025950 OS=Sorghum bicolor GN=Sb06g025950 PE=4 SV=1	hypothetical protein SORBIDRAFT_06g025950 [Sorghum bicolor]
Sspon.007D0019310	81	70	64	34	30	35	14.06	12.44	11	6.04	5.29	6.13	0.000397858	0.00549463	-1.10088	down	--	--	Cellular Component: mitochondrion (GO:0005739);; Cellular Component: plastid inner membrane (GO:0009528);; Cellular Component: chloroplast envelope (GO:0009941);; Molecular Function: phosphoglycerate transmembrane transporter activity (GO:0015120);; Molecular Function: phosphoenolpyruvate:phosphate antiporter activity (GO:0015121);; Biological Process: phosphoglycerate transport (GO:0015713);; Bi…	K15283|1.41548e-164|sbi:SORBI_09g005210|SORBIDRAFT_09g005210, Sb09g005210; hypothetical protein; K15283 solute carrier family 35, member E1 (A)	[GE]	--	Triose-phosphate Transporter family;; EamA-like transporter family	Phosphoenolpyruvate/phosphate translocator 1, chloroplastic OS=Arabidopsis thaliana GN=PPT1 PE=1 SV=1	Uncharacterized protein OS=Zea mays PE=4 SV=1	hypothetical protein ZEAMMB73_267728 [Zea mays]
Sspon.004A0001170	132	93	143	266	202	391	5.28	3.82	5.63	10.89	8.12	15.66	0.000247959	0.00365415	1.08457	up	[C]	Energy production and conversion	Molecular Function: glutathione-disulfide reductase activity (GO:0004362);; Cellular Component: peroxisome (GO:0005777);; Biological Process: glutathione metabolic process (GO:0006749);; Biological Process: toxin catabolic process (GO:0009407);; Biological Process: electron transport chain (GO:0022900);; Biological Process: cell redox homeostasis (GO:0045454);; Molecular Function: flavin adenine …	K00383|0|zma:100273659|gpm745b; LOC100273659; K00383 glutathione reductase (NADPH) [EC:1.8.1.7] (A)	[Q]	Secondary metabolites biosynthesis, transport and catabolism	Phloem protein 2;; Pyridine nucleotide-disulphide oxidoreductase;; Pyridine nucleotide-disulphide oxidoreductase, dimerisation domain;; Pyridine nucleotide-disulphide oxidoreductase;; Pyridine nucleotide-disulphide oxidoreductase;; Phloem protein 2	Glutathione reductase, cytosolic OS=Oryza sativa subsp. japonica GN=GRC2 PE=2 SV=2	Uncharacterized protein OS=Zea mays GN=gpm745b PE=2 SV=1	hypothetical protein SORBI_004G341200 [Sorghum bicolor]
Sspon.008A0013410	4	6	0	67	47	88	2.31	3.64	0	35.51	24.28	45.31	7.45306e-09	3.61095e-07	3.00979	up	--	--	Molecular Function: electron carrier activity (GO:0009055);; Cellular Component: cytoplasmic membrane-bounded vesicle (GO:0016023);; Cellular Component: anchored component of plasma membrane (GO:0046658);;	--	--	--	Plastocyanin-like domain	Blue copper protein OS=Pisum sativum PE=2 SV=1	Blue copper protein OS=Zea mays PE=2 SV=1	blue copper protein precursor [Zea mays]
Sspon.004A0015100	48	40	41	263	415	607	10.59	9.21	8.92	59.71	92.28	134.78	4.8243e-20	8.39393e-18	2.97796	up	--	--	Biological Process: response to stress (GO:0006950);; Biological Process: response to water (GO:0009415);;	--	--	--	Dehydrin	Dehydrin COR410 OS=Triticum aestivum GN=COR410 PE=2 SV=1	Uncharacterized protein OS=Setaria italica GN=Si017975m.g PE=3 SV=1	PREDICTED: dehydrin COR410-like [Setaria italica]
Sspon.001A0001350	4	10	4	103	31	72	0.46	1.01	0.4	10.14	3.06	6.92	1.07725e-06	3.24428e-05	2.50844	up	[R]	General function prediction only	Molecular Function: catalytic activity (GO:0003824);; Biological Process: metabolic process (GO:0008152);; Biological Process: single-organism process (GO:0044699);;	--	[QR]	--	non-haem dioxygenase in morphine synthesis N-terminal;; 2OG-Fe(II) oxygenase superfamily	Protein DOWNY MILDEW RESISTANCE 6 OS=Arabidopsis thaliana GN=DMR6 PE=1 SV=1	Putative uncharacterized protein Sb01g049030 OS=Sorghum bicolor GN=Sb01g049030 PE=3 SV=1	hypothetical protein SORBIDRAFT_01g049030 [Sorghum bicolor]
Sspon.002A0025461	4	9	10	65	17	115	0.58	1.18	1.17	7.82	2.07	13.62	0.000168629	0.00262548	2.05358	up	--	--	Molecular Function: serine-type carboxypeptidase activity (GO:0004185);; Molecular Function: transferase activity, transferring acyl groups other than amino-acyl groups (GO:0016747);; Biological Process: secondary metabolic process (GO:0019748);; Biological Process: proteolysis involved in cellular protein catabolic process (GO:0051603);;	K16296|0|sbi:SORBI_02g010510|SORBIDRAFT_02g010510, Sb02g010510; hypothetical protein; K16296 serine carboxypeptidase-like clade I [EC:3.4.16.-] (A)	[OE]	--	Serine carboxypeptidase	Serine carboxypeptidase-like 19 OS=Arabidopsis thaliana GN=SCPL19 PE=1 SV=1	Putative uncharacterized protein Sb02g010510 OS=Sorghum bicolor GN=Sb02g010510 PE=4 SV=1	hypothetical protein SORBIDRAFT_02g010510 [Sorghum bicolor]
Sspon.003A0010250	33	26	26	8	5	4	3.8	3.07	2.98	0.97	0.59	0.47	0.000143538	0.00228893	-1.8537	down	[QR]	--	Molecular Function: S-adenosylmethionine-dependent methyltransferase activity (GO:0008757);; Biological Process: methylation (GO:0032259);;	K05929|0|sbi:SORBI_03g031940|SORBIDRAFT_03g031940, Sb03g031940; hypothetical protein; K05929 phosphoethanolamine N-methyltransferase [EC:2.1.1.103] (A)	[IR]	--	Methyltransferase domain;; Methyltransferase domain;; Methyltransferase domain;; Methyltransferase domain;; Methyltransferase domain;; Mycolic acid cyclopropane synthetase;; ubiE/COQ5 methyltransferase family;; Protein-L-isoaspartate(D-aspartate) O-methyltransferase (PCMT);; Methyltransferase small domain;; Ribosomal RNA adenine dimethylase;; Methionine biosynthesis protein MetW	Phosphoethanolamine N-methyltransferase 1 OS=Arabidopsis thaliana GN=NMT1 PE=1 SV=1	Uncharacterized protein OS=Setaria italica GN=Si001085m.g PE=4 SV=1	hypothetical protein SETIT_001085mg [Setaria italica]
Sspon.002B0035810	65	56	50	178	173	128	4.28	3.78	3.29	11.97	11.42	8.46	4.16213e-07	1.37891e-05	1.33783	up	--	--	Molecular Function: ATP binding (GO:0005524);; Cellular Component: cell wall (GO:0005618);; Cellular Component: mitochondrion (GO:0005739);; Biological Process: protein folding (GO:0006457);; Biological Process: response to stress (GO:0006950);; Cellular Component: chloroplast stroma (GO:0009570);; Molecular Function: unfolded protein binding (GO:0051082);;	K09487|0|sbi:SORBI_08g016560|SORBIDRAFT_08g016560, Sb08g016560; hypothetical protein; K09487 heat shock protein 90kDa beta (A)	[O]	Posttranslational modification, protein turnover, chaperones	Hsp90 protein;; Histidine kinase-, DNA gyrase B-, and HSP90-like ATPase;; Histidine kinase-, DNA gyrase B-, and HSP90-like ATPase	Heat shock protein 90-6, mitochondrial OS=Arabidopsis thaliana GN=HSP90-6 PE=2 SV=1	Putative uncharacterized protein Sb08g016560 OS=Sorghum bicolor GN=Sb08g016560 PE=3 SV=1	hypothetical protein SORBI_008G111600 [Sorghum bicolor]
Sspon.006C0010550	43	40	58	686	406	487	4.05	3.9	5.47	66.47	38.59	46.2	7.65967e-33	3.38118e-30	3.22695	up	[I]	Lipid transport and metabolism	Biological Process: metabolic process (GO:0008152);; Molecular Function: intramolecular transferase activity (GO:0016866);;	K01853|0|sbi:SORBI_07g007030|SORBIDRAFT_07g007030, Sb07g007030; hypothetical protein; K19011 achilleol B synthase [EC:5.4.99.48] (A)	[I]	Lipid transport and metabolism	Hsp70 protein;; Squalene-hopene cyclase C-terminal domain;; Prenyltransferase and squalene oxidase repeat	Achilleol B synthase OS=Oryza sativa subsp. japonica GN=Os11g0285000 PE=1 SV=1	Terpene cyclase/mutase family member OS=Sorghum bicolor GN=Sb07g007030 PE=3 SV=1	hypothetical protein SORBI_007G085800 [Sorghum bicolor]
Sspon.006A0010042	32	31	44	166	160	210	27.58	27.52	36.86	146.14	138.29	181.34	2.41257e-14	2.51678e-12	2.12353	up	--	--	Molecular Function: sequence-specific DNA binding transcription factor activity (GO:0003700);; Biological Process: regulation of transcription, DNA-templated (GO:0006355);; Cellular Component: plastid (GO:0009536);; Cellular Component: integral component of membrane (GO:0016021);; Molecular Function: sequence-specific DNA binding (GO:0043565);;	--	--	--	bZIP transcription factor;; Basic region leucine zipper;; bZIP Maf transcription factor	Basic leucine zipper 9 OS=Arabidopsis thaliana GN=BZIP9 PE=1 SV=1	Putative uncharacterized protein Sb07g015450 OS=Sorghum bicolor GN=Sb07g015450 PE=4 SV=1	hypothetical protein SORBIDRAFT_07g015450 [Sorghum bicolor]
Sspon.008A0017971	3	6	1	38	24	32	0.09	0.18	0.03	1.17	0.73	0.96	5.06253e-05	0.000936923	2.17095	up	[RTKL]	--	Molecular Function: nucleotide binding (GO:0000166);; Molecular Function: protein serine/threonine kinase activity (GO:0004674);; Cellular Component: plasma membrane (GO:0005886);; Biological Process: protein phosphorylation (GO:0006468);; Cellular Component: cytoplasmic membrane-bounded vesicle (GO:0016023);;	--	--	--	Protein kinase domain;; D-mannose binding lectin;; Protein tyrosine kinase;; S-locus glycoprotein domain;; PAN domain;; PAN-like domain	Putative receptor protein kinase ZmPK1 OS=Zea mays GN=PK1 PE=2 SV=2	Uncharacterized protein OS=Oryza rufipogon PE=4 SV=1	PREDICTED: putative receptor protein kinase ZmPK1 [Setaria italica]
Sspon.001D0021360	121	87	123	563	505	784	13.87	10.22	13.93	66.02	58.24	90.12	7.33347e-23	1.57485e-20	2.32043	up	[E]	Amino acid transport and metabolism	Molecular Function: L-alanine:2-oxoglutarate aminotransferase activity (GO:0004021);; Biological Process: biosynthetic process (GO:0009058);; Molecular Function: pyridoxal phosphate binding (GO:0030170);; Biological Process: L-alanine catabolic process (GO:0042853);;	K00814|0|zma:100282849|uaz158(alt); LOC100282849; K00814 alanine transaminase [EC:2.6.1.2] (A)	[E]	Amino acid transport and metabolism	Aminotransferase class I and II	Alanine aminotransferase 2 OS=Panicum miliaceum PE=1 SV=1	Uncharacterized protein OS=Setaria italica GN=Si035074m.g PE=4 SV=1	hypothetical protein SORBI_001G260800 [Sorghum bicolor]
Sspon.001A0005411	37	56	82	140	186	130	5.52	8.54	12.08	21.29	27.78	19.46	0.000357773	0.00501947	1.19447	up	[H]	Coenzyme transport and metabolism	Cellular Component: plastid (GO:0009536);; Biological Process: photosynthetic electron transport in photosystem II (GO:0009772);; Biological Process: stomatal complex morphogenesis (GO:0010103);; Biological Process: photosystem II assembly (GO:0010207);; Biological Process: plastoquinone biosynthetic process (GO:0010236);; Cellular Component: integral component of membrane (GO:0016021);; Biologic…	K02548|0|sbi:SORBI_01g044560|SORBIDRAFT_01g044560, Sb01g044560; hypothetical protein; K02548 1,4-dihydroxy-2-naphthoate octaprenyltransferase [EC:2.5.1.74 2.5.1.-] (A)	[S]	Function unknown	UbiA prenyltransferase family	2-carboxy-1,4-naphthoquinone phytyltransferase, chloroplastic OS=Arabidopsis thaliana GN=ABC4 PE=1 SV=2	Putative uncharacterized protein Sb01g044560 OS=Sorghum bicolor GN=Sb01g044560 PE=3 SV=1	hypothetical protein SORBI_001G475600 [Sorghum bicolor]
Sspon.006B0015460	439	466	768	241	289	232	27.74	30.27	48	15.69	18.41	14.78	1.62526e-06	4.6606e-05	-1.14922	down	[KL]	--	Molecular Function: helicase activity (GO:0004386);; Molecular Function: ATP binding (GO:0005524);; Biological Process: metabolic process (GO:0008152);;	K10875|0|sbi:SORBI_07g002945|SORBIDRAFT_07g002945, Sb07g002945; hypothetical protein; K10875 DNA repair and recombination protein RAD54 and RAD54-like protein [EC:3.6.4.-] (A)	[L]	Replication, recombination and repair	Helicase conserved C-terminal domain;; SNF2 family N-terminal domain;; Type III restriction enzyme, res subunit	Protein CHROMATIN REMODELING 35 OS=Arabidopsis thaliana GN=DRD1 PE=1 SV=1	Uncharacterized protein OS=Leersia perrieri PE=4 SV=1	hypothetical protein SORBI_007G034200 [Sorghum bicolor]
Sspon.003A0030300	395	327	447	1212	1284	1260	20.71	17.66	23.18	65.25	67.84	66.44	5.61659e-37	2.81858e-34	1.59841	up	[R]	General function prediction only	Cellular Component: nucleus (GO:0005634);; Biological Process: transport (GO:0006810);; Molecular Function: zinc ion binding (GO:0008270);; Cellular Component: membrane (GO:0016020);; Molecular Function: ATPase activity (GO:0016887);; Molecular Function: histone-lysine N-methyltransferase activity (GO:0018024);; Biological Process: histone lysine methylation (GO:0034968);;	--	[BK]	--	PHD-zinc-finger like domain;; SET domain;; PHD-like zinc-binding domain;; PWWP domain	Histone-lysine N-methyltransferase ATX4 OS=Arabidopsis thaliana GN=ATX4 PE=2 SV=3	Histone-lysine N-methyltransferase OS=Sorghum bicolor GN=Sb03g001640 PE=4 SV=1	hypothetical protein SORBI_003G016500 [Sorghum bicolor]
Sspon.006A0011701	11	9	20	96	48	37	1.92	1.56	3.31	16.28	8.07	6.24	0.000383873	0.00533084	1.68249	up	[I]	Lipid transport and metabolism	Cellular Component: vacuolar membrane (GO:0005774);; Biological Process: metabolic process (GO:0008152);; Molecular Function: intramolecular transferase activity (GO:0016866);;	K01853|0|sbi:SORBI_07g007030|SORBIDRAFT_07g007030, Sb07g007030; hypothetical protein; K19011 achilleol B synthase [EC:5.4.99.48] (A)	[I]	Lipid transport and metabolism	Squalene-hopene cyclase C-terminal domain;; Prenyltransferase and squalene oxidase repeat	Achilleol B synthase OS=Oryza sativa subsp. japonica GN=Os11g0285000 PE=1 SV=1	Terpene cyclase/mutase family member OS=Sorghum bicolor GN=Sb07g007030 PE=3 SV=1	hypothetical protein SORBI_006G071700 [Sorghum bicolor]
Sspon.007B0023510	35	31	41	128	85	104	4.58	4.2	5.43	17.23	11.23	13.78	6.61034e-06	0.000161943	1.38884	up	[RTKL]	--	Molecular Function: protein serine/threonine kinase activity (GO:0004674);; Molecular Function: ATP binding (GO:0005524);; Cellular Component: mitochondrion (GO:0005739);; Biological Process: protein phosphorylation (GO:0006468);; Cellular Component: integral component of membrane (GO:0016021);; Biological Process: intracellular signal transduction (GO:0035556);;	--	[T]	Signal transduction mechanisms	Protein kinase domain;; Protein tyrosine kinase;; NAF domain;; Kinase-like	CBL-interacting protein kinase 32 OS=Oryza sativa subsp. japonica GN=CIPK32 PE=2 SV=2	Non-specific serine/threonine protein kinase OS=Sorghum bicolor GN=SNFL2 PE=2 SV=1	serine/threonine kinase [Sorghum bicolor]
Sspon.008B0003882	65	61	71	128	185	119	31.63	30.18	33.92	63.69	90.1	57.85	0.000249201	0.00367133	1.00061	up	[J]	Translation, ribosomal structure and biogenesis	Molecular Function: structural constituent of ribosome (GO:0003735);; Cellular Component: mitochondrion (GO:0005739);; Cellular Component: ribosome (GO:0005840);; Cellular Component: chloroplast stroma (GO:0009570);; Cellular Component: chloroplast envelope (GO:0009941);; Biological Process: isopentenyl diphosphate biosynthetic process, methylerythritol 4-phosphate pathway (GO:0019288);; Biologic…	K02895|5.041e-112|zma:100273201|cl9367_1; LOC100273201; K02895 large subunit ribosomal protein L24 (A)	[J]	Translation, ribosomal structure and biogenesis	Ribosomal proteins 50S L24/mitochondrial 39S L24	50S ribosomal protein L24, chloroplastic OS=Nicotiana tabacum GN=RPL24 PE=1 SV=1	50S ribosomal protein L24 OS=Zea mays GN=cl9367_1 PE=2 SV=1	uncharacterized protein LOC100273201 [Zea mays]
Sspon.008D0005031	24	40	24	5	4	0	11.17	19.37	11.33	2.77	2.32	0	0.000148637	0.00236125	-2.12906	down	--	--	Molecular Function: NADH dehydrogenase activity (GO:0003954);; Cellular Component: cytosol (GO:0005829);; Cellular Component: plasma membrane (GO:0005886);; Cellular Component: integral component of membrane (GO:0016021);; Cellular Component: cytoplasmic membrane-bounded vesicle (GO:0016023);; Biological Process: iron-sulfur cluster assembly (GO:0016226);; Molecular Function: iron-sulfur cluster …	--	--	--	Domain of unknown function (DUF588)	CASP-like protein 2C1 OS=Sorghum bicolor GN=Sb10g026120 PE=2 SV=1	CASP-like protein OS=Zea mays GN=ZEAMMB73_626682 PE=3 SV=1	hypothetical protein SORBIDRAFT_10g026120 [Sorghum bicolor]
Sspon.001B0028141	0	0	7	1452	1184	1542	0	0	0.64	125.53	100.56	130.6	4.64801e-05	0.00087481	2.39762	up	[I]	Lipid transport and metabolism	Molecular Function: iron ion binding (GO:0005506);; Cellular Component: endoplasmic reticulum (GO:0005783);; Biological Process: fatty acid biosynthetic process (GO:0006633);; Biological Process: wax biosynthetic process (GO:0010025);; Biological Process: cutin biosynthetic process (GO:0010143);; Cellular Component: integral component of membrane (GO:0016021);; Molecular Function: oxidoreductase …	K15404|0|sbi:SORBI_01g019590|SORBIDRAFT_01g019590, Sb01g019590; hypothetical protein; K15404 aldehyde decarbonylase [EC:4.1.99.5] (A)	--	--	WAX2 C-terminal domain;; Fatty acid hydroxylase superfamily	Protein ECERIFERUM 1 OS=Arabidopsis thaliana GN=CER1 PE=1 SV=1	Putative uncharacterized protein Sb01g019590 OS=Sorghum bicolor GN=Sb01g019590 PE=4 SV=1	hypothetical protein SORBIDRAFT_01g019590 [Sorghum bicolor]
Sspon.007A0016490	82	10	19	197	276	368	5.12	0.67	1.21	12.64	17.37	23.08	1.25991e-05	0.000284532	2.18737	up	--	--	Molecular Function: protein serine/threonine kinase activity (GO:0004674);; Molecular Function: ATP binding (GO:0005524);; Biological Process: protein phosphorylation (GO:0006468);; Cellular Component: integral component of membrane (GO:0016021);; Cellular Component: cytoplasmic membrane-bounded vesicle (GO:0016023);;	--	--	--	Protein kinase domain;; Protein tyrosine kinase;; Leucine rich repeat;; Leucine Rich repeats (2 copies);; Leucine Rich Repeat;; Leucine rich repeat N-terminal domain	Probable LRR receptor-like serine/threonine-protein kinase At4g08850 OS=Arabidopsis thaliana GN=At4g08850 PE=2 SV=3	Uncharacterized protein OS=Setaria italica GN=Si016435m.g PE=3 SV=1	PREDICTED: probable LRR receptor-like serine/threonine-protein kinase At4g08850 [Setaria italica]
Sspon.007A0002030	34	30	51	162	131	201	3.01	2.71	4.46	14.53	11.57	17.65	1.61395e-09	8.72375e-08	1.88462	up	[F]	Nucleotide transport and metabolism	--	K01937|3.58002e-54|sbi:SORBI_09g029130|SORBIDRAFT_09g029130, Sb09g029130; hypothetical protein; K01937 CTP synthase [EC:6.3.4.2] (A)	[F]	Nucleotide transport and metabolism	--	CTP synthase OS=Dictyostelium discoideum GN=ctps PE=3 SV=1	CTP synthase OS=Sorghum bicolor GN=Sb09g029130 PE=3 SV=1	hypothetical protein SORBIDRAFT_09g029130 [Sorghum bicolor]
Sspon.008A0005091	94	85	127	274	325	260	15.53	14.54	20.75	46.69	54.23	43.36	3.76838e-10	2.28646e-08	1.37077	up	[G]	Carbohydrate transport and metabolism	Molecular Function: phosphoglycerate kinase activity (GO:0004618);; Molecular Function: ATP binding (GO:0005524);; Cellular Component: nucleus (GO:0005634);; Cellular Component: vacuolar membrane (GO:0005774);; Cellular Component: cytosol (GO:0005829);; Cellular Component: plasma membrane (GO:0005886);; Biological Process: glycolysis (GO:0006096);; Cellular Component: plasmodesma (GO:0009506);; C…	K00927|0|osa:4341792|Os06g0668200; K00927 phosphoglycerate kinase [EC:2.7.2.3] (A)	[G]	Carbohydrate transport and metabolism	Phosphoglycerate kinase	Phosphoglycerate kinase, cytosolic OS=Triticum aestivum PE=2 SV=1	Phosphoglycerate kinase OS=Oryza brachyantha GN=OB06G31920 PE=3 SV=1	hypothetical protein SORBI_010G221800 [Sorghum bicolor]
Sspon.003A0004282	2204	2388	2312	904	1018	769	242.15	269.65	251.04	102.08	112.81	85.05	1.1748e-25	3.12891e-23	-1.41574	down	--	--	Molecular Function: phosphatidylinositol binding (GO:0035091);;	--	--	--	Protein RETICULATA-related;; Haem-binding uptake, Tiki superfamily, ChaN	Protein RETICULATA-RELATED 6, chloroplastic OS=Arabidopsis thaliana GN=RER6 PE=2 SV=1	Putative uncharacterized protein Sb03g038530 OS=Sorghum bicolor GN=Sb03g038530 PE=4 SV=1	hypothetical protein SORBIDRAFT_03g038530 [Sorghum bicolor]
Sspon.002A0012050	26	27	24	89	89	78	2.73	2.8	2.48	9.33	9.1	7.93	5.91818e-07	1.89868e-05	1.53708	up	--	--	Molecular Function: cellulase activity (GO:0008810);; Cellular Component: integral component of membrane (GO:0016021);; Cellular Component: cytoplasmic membrane-bounded vesicle (GO:0016023);; Biological Process: cellulose catabolic process (GO:0030245);;	--	--	--	Glycosyl hydrolase family 9	Endoglucanase 24 OS=Oryza sativa subsp. japonica GN=Os09g0533900 PE=2 SV=1	Putative uncharacterized protein Sb02g030990 OS=Sorghum bicolor GN=Sb02g030990 PE=4 SV=1	hypothetical protein SORBIDRAFT_02g030990 [Sorghum bicolor]
Sspon.008B0010852	85	52	46	368	426	363	12.7	8.01	6.82	56	63.78	54.18	6.79404e-22	1.37245e-19	2.46231	up	[R]	General function prediction only	Molecular Function: transcription coactivator activity (GO:0003713);; Cellular Component: nucleus (GO:0005634);; Cellular Component: mitochondrion (GO:0005739);; Cellular Component: cytosol (GO:0005829);; Biological Process: regulation of transcription from RNA polymerase II promoter (GO:0006357);; Biological Process: glutamine metabolic process (GO:0006541);; Molecular Function: transferase acti…	K03152|0|zma:100277419|uncharacterized LOC100277419; K03152 4-methyl-5(b-hydroxyethyl)-thiazole monophosphate biosynthesis (A)	[RV]	--	DJ-1/PfpI family;; CobB/CobQ-like glutamine amidotransferase domain	Protein DJ-1 homolog B OS=Arabidopsis thaliana GN=DJ1B PE=1 SV=1	Putative uncharacterized protein OS=Zea mays PE=2 SV=1	uncharacterized protein LOC100277419 [Zea mays]
Sspon.001D0031181	105	86	151	47	30	28	12.47	10.49	17.57	5.74	3.57	3.32	3.44256e-06	9.0976e-05	-1.59997	down	[Q]	Secondary metabolites biosynthesis, transport and catabolism	Molecular Function: monooxygenase activity (GO:0004497);; Molecular Function: iron ion binding (GO:0005506);; Cellular Component: endoplasmic reticulum (GO:0005783);; Biological Process: multicellular organismal development (GO:0007275);; Biological Process: brassinosteroid homeostasis (GO:0010268);; Cellular Component: integral component of membrane (GO:0016021);; Biological Process: sterol meta…	--	[QI]	--	Cytochrome P450	Cytochrome P450 87A3 OS=Oryza sativa subsp. japonica GN=CYP87A3 PE=2 SV=3	Putative cytochrome P450-like protein OS=Sorghum bicolor GN=SB32H17.4 PE=3 SV=1	putative cytochrome P450-like protein [Sorghum bicolor]
Sspon.008D0009470	23	25	19	0	0	0	2.99	3.38	2.53	0	0	0	6.59148e-08	2.60865e-06	-3.13272	down	--	--	Biological Process: RNA splicing, via endonucleolytic cleavage and ligation (GO:0000394);; Cellular Component: endosome (GO:0005768);; Cellular Component: trans-Golgi network (GO:0005802);; Biological Process: methionine biosynthetic process (GO:0009086);; Cellular Component: integral component of membrane (GO:0016021);;	--	--	--	--	--	Putative uncharacterized protein Sb10g021900 OS=Sorghum bicolor GN=Sb10g021900 PE=4 SV=1	hypothetical protein SORBIDRAFT_10g021900 [Sorghum bicolor]
Sspon.003D0005491	15	9	11	0	0	0	0.71	0.43	0.51	0	0	0	0.000172666	0.00267697	-2.21768	down	[E]	Amino acid transport and metabolism	Molecular Function: transporter activity (GO:0005215);; Biological Process: transport (GO:0006810);; Cellular Component: integral component of membrane (GO:0016021);;	--	[E]	Amino acid transport and metabolism	POT family;; Major Facilitator Superfamily	Protein NRT1/ PTR FAMILY 5.10 OS=Arabidopsis thaliana GN=NPF5.10 PE=2 SV=1	Uncharacterized protein OS=Oryza rufipogon PE=4 SV=1	PREDICTED: uncharacterized protein LOC4324944 [Oryza sativa Japonica Group]
Sspon.002A0005530	0	0	0	10	16	17	0	0	0	1.94	2.93	3.12	5.66175e-05	0.00103329	2.37813	up	--	--	Biological Process: multicellular organismal development (GO:0007275);; Cellular Component: cytoplasmic membrane-bounded vesicle (GO:0016023);;	--	--	--	--	--	Putative uncharacterized protein Sb02g038440 OS=Sorghum bicolor GN=Sb02g038440 PE=4 SV=1	hypothetical protein SORBIDRAFT_02g038440 [Sorghum bicolor]
Sspon.002C0007330	6	3	4	26	20	46	0.71	0.42	0.46	3.09	2.4	5.41	0.000155889	0.0024543	1.98165	up	[GEPR]	--	Molecular Function: sugar:hydrogen symporter activity (GO:0005351);; Molecular Function: glucose transmembrane transporter activity (GO:0005355);; Cellular Component: integral component of plasma membrane (GO:0005887);; Biological Process: proton transport (GO:0015992);; Biological Process: glucose import (GO:0046323);;	--	[R]	General function prediction only	Sugar (and other) transporter;; Sugar (and other) transporter;; Major Facilitator Superfamily	Polyol transporter 5 OS=Arabidopsis thaliana GN=PLT5 PE=1 SV=2	Putative uncharacterized protein Sb02g037580 OS=Sorghum bicolor GN=Sb02g037580 PE=3 SV=1	hypothetical protein SORBIDRAFT_02g037580 [Sorghum bicolor]
Sspon.004D0001351	206	175	182	57	106	78	13.48	11.74	11.77	3.85	7.03	5.17	7.86205e-06	0.000187972	-1.22206	down	[T]	Signal transduction mechanisms	Molecular Function: phosphorelay sensor kinase activity (GO:0000155);; Molecular Function: ATP binding (GO:0005524);; Cellular Component: mitochondrion (GO:0005739);; Cellular Component: endoplasmic reticulum membrane (GO:0005789);; Biological Process: negative regulation of ethylene-activated signaling pathway (GO:0010105);; Cellular Component: integral component of membrane (GO:0016021);; Cellu…	K14509|0|sbi:SORBI_0169s002030|SORBIDRAFT_0169s002030, Sb0169s002030; hypothetical protein; K14509 ethylene receptor [EC:2.7.13.-] (A)	[T]	Signal transduction mechanisms	Response regulator receiver domain;; GAF domain;; His Kinase A (phospho-acceptor) domain;; Histidine kinase-, DNA gyrase B-, and HSP90-like ATPase	Ethylene receptor 3 OS=Oryza sativa subsp. japonica GN=ETR3 PE=2 SV=1	Uncharacterized protein OS=Setaria italica GN=Si019927m.g PE=4 SV=1	hypothetical protein SORBI_K016200 [Sorghum bicolor]
Sspon.ctg0227250	63	45	79	121	141	264	8.79	6.42	10.91	17.29	19.77	36.9	0.000397428	0.00549172	1.28277	up	[C]	Energy production and conversion	Cellular Component: mitochondrion (GO:0005739);; Molecular Function: oxidoreductase activity, acting on the aldehyde or oxo group of donors, disulfide as acceptor (GO:0016624);; Biological Process: oxidation-reduction process (GO:0055114);;	K00166|0|zma:100191513|pco079304; LOC100191513; K00166 2-oxoisovalerate dehydrogenase E1 component alpha subunit [EC:1.2.4.4] (A)	[C]	Energy production and conversion	Dehydrogenase E1 component	2-oxoisovalerate dehydrogenase subunit alpha 2, mitochondrial OS=Arabidopsis thaliana GN=At5g09300 PE=1 SV=1	Uncharacterized protein OS=Zea mays GN=Zm.72688 PE=2 SV=1	uncharacterized protein LOC100191513 [Zea mays]
Sspon.004C0004600	8	14	2	117	119	106	1.82	3.01	0.56	24.45	24.6	21.81	8.414e-12	6.66327e-10	3.05705	up	--	--	Molecular Function: calcium ion binding (GO:0005509);; Molecular Function: calcium-dependent phospholipid binding (GO:0005544);;	--	[U]	Intracellular trafficking, secretion, and vesicular transport	Annexin	Annexin D7 OS=Arabidopsis thaliana GN=ANNAT7 PE=2 SV=1	Annexin OS=Sorghum bicolor GN=Sb04g027590 PE=3 SV=1	hypothetical protein SORBIDRAFT_04g027590 [Sorghum bicolor]
Sspon.002A0018800	4	2	0	28	21	42	0.41	0.19	0	2.52	1.82	3.7	2.49582e-05	0.000513091	2.36929	up	--	--	Molecular Function: S-adenosylmethionine-dependent methyltransferase activity (GO:0008757);; Cellular Component: integral component of membrane (GO:0016021);; Molecular Function: kinase activity (GO:0016301);; Biological Process: phosphorylation (GO:0016310);; Biological Process: methylation (GO:0032259);;	--	--	--	Putative S-adenosyl-L-methionine-dependent methyltransferase;; Methyltransferase domain;; Methyltransferase domain	Probable methyltransferase PMT2 OS=Arabidopsis thaliana GN=At1g26850 PE=2 SV=2	Putative uncharacterized protein Sb02g024670 OS=Sorghum bicolor GN=Sb02g024670 PE=4 SV=1	hypothetical protein SORBIDRAFT_02g024670 [Sorghum bicolor]
Sspon.007C0001731	574	398	470	1165	1260	1684	29.3	20.88	23.73	61.05	64.85	86.4	4.95606e-13	4.57012e-11	1.40571	up	[M]	Cell wall/membrane/envelope biogenesis	Biological Process: sucrose biosynthetic process (GO:0005986);; Molecular Function: sucrose synthase activity (GO:0016157);; Molecular Function: sucrose-phosphate synthase activity (GO:0046524);;	K00696|0|sbi:SORBI_09g028570|SORBIDRAFT_09g028570, Sb09g028570; hypothetical protein; K00696 sucrose-phosphate synthase [EC:2.4.1.14] (A)	[M]	Cell wall/membrane/envelope biogenesis	Glycosyl transferases group 1;; Sucrose synthase;; Glycosyl transferases group 1	Probable sucrose-phosphate synthase 4 OS=Oryza sativa subsp. japonica GN=SPS4 PE=2 SV=1	Sucrose phosphate synthase A OS=Saccharum hybrid cultivar ROC22 GN=SPSA PE=2 SV=1	sucrose phosphate synthase A [Saccharum hybrid cultivar ROC22]
Sspon.007D0008110	0	0	0	29	16	14	0	0	0	4.53	2.41	2.14	3.85956e-06	0.000100877	2.71641	up	--	--	Cellular Component: integral component of membrane (GO:0016021);; Cellular Component: cytoplasmic membrane-bounded vesicle (GO:0016023);;	--	--	--	Protein of unknown function (DUF1218)	--	Uncharacterized protein OS=Zea mays GN=LOC100384836 PE=2 SV=1	uncharacterized protein LOC100384836 [Zea mays]
Sspon.003A0023811	34	31	40	89	96	70	12.37	11.63	14.3	32.78	34.85	25.3	0.000231299	0.00344161	1.1229	up	[J]	Translation, ribosomal structure and biogenesis	Molecular Function: aminoacyl-tRNA editing activity (GO:0002161);; Molecular Function: nucleic acid binding (GO:0003676);; Molecular Function: alanine-tRNA ligase activity (GO:0004813);; Molecular Function: leucine-tRNA ligase activity (GO:0004823);; Molecular Function: ATP binding (GO:0005524);; Cellular Component: mitochondrion (GO:0005739);; Biological Process: rRNA processing (GO:0006364);; B…	K01869|2.3118e-141|sbi:SORBI_03g007890|SORBIDRAFT_03g007890, Sb03g007890; hypothetical protein; K01869 leucyl-tRNA synthetase [EC:6.1.1.4] (A)	[J]	Translation, ribosomal structure and biogenesis	Anticodon-binding domain of tRNA	Leucine--tRNA ligase, chloroplastic/mitochondrial OS=Arabidopsis thaliana GN=EMB2369 PE=2 SV=1	Putative uncharacterized protein Sb03g007890 OS=Sorghum bicolor GN=Sb03g007890 PE=3 SV=1	hypothetical protein SORBIDRAFT_03g007890 [Sorghum bicolor]
Sspon.001C0008550	29	48	33	207	221	284	2.38	4.04	2.71	17.33	18.14	23.22	3.63615e-16	4.51432e-14	2.43397	up	[O]	Posttranslational modification, protein turnover, chaperones	Molecular Function: ATP binding (GO:0005524);;	K03283|0|sbi:SORBI_01g039390|SORBIDRAFT_01g039390, Sb01g039390; hypothetical protein; K03283 heat shock 70kDa protein 1/8 (A)	[O]	Posttranslational modification, protein turnover, chaperones	Hsp70 protein;; MreB/Mbl protein;; NAD-specific glutamate dehydrogenase	Heat shock cognate 70 kDa protein OS=Petunia hybrida GN=HSP70 PE=2 SV=1	Putative uncharacterized protein Sb01g039390 OS=Sorghum bicolor GN=Sb01g039390 PE=3 SV=1	hypothetical protein SORBIDRAFT_01g039390 [Sorghum bicolor]
Sspon.004B0009632	397	332	386	1024	949	1077	38.12	32.75	36.63	100.83	91.74	103.91	8.39906e-29	2.90157e-26	1.36834	up	--	--	--	--	[R]	General function prediction only	Leucine rich repeat;; Leucine Rich repeats (2 copies);; Leucine Rich repeat;; Leucine rich repeats (6 copies)	F-box/LRR-repeat protein 14 OS=Homo sapiens GN=FBXL14 PE=1 SV=1	Regulatory subunit OS=Zea mays GN=LOC100280910 PE=2 SV=1	hypothetical protein SORBI_004G213600 [Sorghum bicolor]
Sspon.006B0014541	632	637	540	2126	2280	1848	222.18	229.72	187.45	768.97	809.77	654.72	2.81312e-33	1.26521e-30	1.68907	up	--	--	Cellular Component: cytoplasm (GO:0005737);; Biological Process: metal ion transport (GO:0030001);; Molecular Function: transition metal ion binding (GO:0046914);; Biological Process: cellular transition metal ion homeostasis (GO:0046916);;	--	[P]	Inorganic ion transport and metabolism	Heavy-metal-associated domain	Heavy metal-associated isoprenylated plant protein 26 OS=Arabidopsis thaliana GN=HIPP26 PE=1 SV=1	Putative uncharacterized protein Sb07g000380 OS=Sorghum bicolor GN=Sb07g000380 PE=4 SV=1	hypothetical protein SORBIDRAFT_07g000380 [Sorghum bicolor]
Sspon.007B0007682	16	7	11	108	127	99	4.41	2.04	2.97	30.39	35.12	27.49	3.11934e-15	3.48271e-13	2.8747	up	[E]	Amino acid transport and metabolism	Molecular Function: glutamate 5-kinase activity (GO:0004349);; Molecular Function: glutamate-5-semialdehyde dehydrogenase activity (GO:0004350);; Molecular Function: ATP binding (GO:0005524);; Cellular Component: cytoplasm (GO:0005737);; Biological Process: phosphorylation (GO:0016310);; Biological Process: oxidation-reduction process (GO:0055114);; Biological Process: L-proline biosynthetic proc…	K12657|7.02218e-96|sbi:SORBI_09g022310|SORBIDRAFT_09g022310, Sb09g022310; hypothetical protein; K12657 delta-1-pyrroline-5-carboxylate synthetase [EC:2.7.2.11 1.2.1.41] (A)	[E]	Amino acid transport and metabolism	Amino acid kinase family	Delta-1-pyrroline-5-carboxylate synthase OS=Oryza sativa subsp. japonica GN=P5CS PE=2 SV=2	Delta-1-pyrroline-5-carboxylate synthetase OS=Saccharum arundinaceum PE=2 SV=1	delta-1-pyrroline-5-carboxylate synthetase [Saccharum arundinaceum]
Sspon.007A0027792	2	1	0	28	28	43	0.26	0.13	0	3.8	3.74	5.64	4.76668e-08	1.94394e-06	3.01513	up	--	--	Biological Process: metabolic process (GO:0008152);; Molecular Function: transferase activity, transferring acyl groups other than amino-acyl groups (GO:0016747);;	--	--	--	Transferase family	3'-N-debenzoyl-2'-deoxytaxol N-benzoyltransferase OS=Taxus canadensis GN=TAX10 PE=1 SV=1	Putative uncharacterized protein Sb08g005680 OS=Sorghum bicolor GN=Sb08g005680 PE=4 SV=1	hypothetical protein SORBIDRAFT_08g005680 [Sorghum bicolor]
Sspon.ctg0715560	102	73	47	249	300	241	35.27	25.9	16.03	88.64	104.85	84.04	4.33313e-08	1.78084e-06	1.63616	up	[O]	Posttranslational modification, protein turnover, chaperones	Molecular Function: glutathione transferase activity (GO:0004364);; Cellular Component: cytoplasm (GO:0005737);; Biological Process: glutathione metabolic process (GO:0006749);; Biological Process: toxin catabolic process (GO:0009407);;	K00799|1.87284e-136|sbi:SORBI_02g038130|SORBIDRAFT_02g038130, Sb02g038130; hypothetical protein; K00799 glutathione S-transferase [EC:2.5.1.18] (A)	[O]	Posttranslational modification, protein turnover, chaperones	Glutathione S-transferase, N-terminal domain;; Glutathione S-transferase, N-terminal domain;; Glutathione S-transferase, N-terminal domain;; Glutathione S-transferase, C-terminal domain;; Glutathione S-transferase, C-terminal domain	Probable glutathione S-transferase GSTU1 OS=Oryza sativa subsp. japonica GN=GSTU1 PE=1 SV=1	Putative uncharacterized protein Sb02g038130 OS=Sorghum bicolor GN=Sb02g038130 PE=4 SV=1	hypothetical protein SORBIDRAFT_02g038130 [Sorghum bicolor]
Sspon.004C0010320	119	119	106	312	214	240	6.66	6.85	5.85	17.86	12.04	13.41	7.1184e-06	0.000173039	1.03841	up	[E]	Amino acid transport and metabolism	Cellular Component: cytoplasm (GO:0005737);; Biological Process: L-phenylalanine catabolic process (GO:0006559);; Biological Process: cinnamic acid biosynthetic process (GO:0009800);; Molecular Function: phenylalanine ammonia-lyase activity (GO:0045548);;	K10775|0|sbi:SORBI_04g026520|SORBIDRAFT_04g026520, Sb04g026520; hypothetical protein; K10775 phenylalanine ammonia-lyase [EC:4.3.1.24] (A)	[Q]	Secondary metabolites biosynthesis, transport and catabolism	Aromatic amino acid lyase	Phenylalanine ammonia-lyase OS=Oryza sativa subsp. indica GN=ZB8 PE=3 SV=1	Phenylalanine ammonia-lyase OS=Sorghum bicolor GN=Sb04g026520 PE=3 SV=1	hypothetical protein SORBIDRAFT_04g026520 [Sorghum bicolor]
Sspon.001C0012102	455	380	613	1013	1007	1201	77.9	66.84	103.51	178.04	173.87	206.71	9.4989e-09	4.51496e-07	1.06294	up	[M]	Cell wall/membrane/envelope biogenesis	Molecular Function: UDP-glucose 4-epimerase activity (GO:0003978);; Biological Process: galactose metabolic process (GO:0006012);;	K01784|0|sbi:SORBI_01g035380|SORBIDRAFT_01g035380, Sb01g035380; hypothetical protein; K01784 UDP-glucose 4-epimerase [EC:5.1.3.2] (A)	[M]	Cell wall/membrane/envelope biogenesis	GDP-mannose 4,6 dehydratase;; NAD dependent epimerase/dehydratase family;; 3-beta hydroxysteroid dehydrogenase/isomerase family;; Polysaccharide biosynthesis protein;; RmlD substrate binding domain;; NAD(P)H-binding;; KR domain;; short chain dehydrogenase;; NmrA-like family;; Male sterility protein	UDP-glucose 4-epimerase 1 OS=Oryza sativa subsp. japonica GN=UGE-1 PE=2 SV=1	Putative uncharacterized protein Sb01g035380 OS=Sorghum bicolor GN=Sb01g035380 PE=3 SV=1	hypothetical protein SORBIDRAFT_01g035380 [Sorghum bicolor]
Sspon.007B0000480	42	35	26	112	140	103	6.83	5.85	4.28	18.81	23.13	16.95	3.77927e-07	1.26615e-05	1.5814	up	--	--	Molecular Function: DNA binding (GO:0003677);;	--	--	--	NUMOD3 motif (2 copies)	--	Putative uncharacterized protein Sb09g030190 OS=Sorghum bicolor GN=Sb09g030190 PE=4 SV=1	hypothetical protein SORBI_009G251300 [Sorghum bicolor]
Sspon.007B0002280	211	179	182	81	65	80	32.79	28.59	27.95	12.98	10.15	12.57	9.55586e-10	5.37858e-08	-1.35776	down	--	--	Cellular Component: mitochondrion (GO:0005739);; Molecular Function: oxidoreductase activity (GO:0016491);; Molecular Function: metal ion binding (GO:0046872);; Biological Process: oxidation-reduction process (GO:0055114);;	--	--	--	2OG-Fe(II) oxygenase superfamily	--	Uncharacterized protein OS=Saccharum hybrid cultivar R570 GN=SHCRBa_165_I15_F_40 PE=4 SV=1	hypothetical protein SHCRBa_165_I15_F_40 [Saccharum hybrid cultivar R570]
Sspon.002B0007170	726	1398	986	435	421	222	236.56	467.13	316.87	146.02	138.65	73.11	1.29575e-06	3.81555e-05	-1.49792	down	--	--	Molecular Function: calcium ion binding (GO:0005509);; Cellular Component: chloroplast thylakoid lumen (GO:0009543);; Cellular Component: chloroplast stroma (GO:0009570);; Cellular Component: photosystem II oxygen evolving complex (GO:0009654);; Biological Process: photosynthesis (GO:0015979);; Cellular Component: extrinsic component of membrane (GO:0019898);; Cellular Component: chloroplast phot…	K08901|3.96075e-92|sbi:SORBI_02g035610|SORBIDRAFT_02g035610, Sb02g035610; hypothetical protein; K08901 photosystem II oxygen-evolving enhancer protein 3 (A)	--	--	Oxygen evolving enhancer protein 3 (PsbQ)	Oxygen-evolving enhancer protein 3-1, chloroplastic OS=Zea mays GN=PSBQ1 PE=2 SV=1	Putative uncharacterized protein Sb02g035610 OS=Sorghum bicolor GN=Sb02g035610 PE=4 SV=1	hypothetical protein SORBIDRAFT_02g035610 [Sorghum bicolor]
Sspon.004A0000290	189	298	269	129	140	114	8.23	13.31	11.55	5.75	6.16	4.99	7.08967e-05	0.00124916	-1.00932	down	--	--	Cellular Component: plastid (GO:0009536);;	--	--	--	TCP family transcription factor	Transcription factor TCP7 OS=Arabidopsis thaliana GN=TCP7 PE=2 SV=1	Putative uncharacterized protein Sb04g038130 OS=Sorghum bicolor GN=Sb04g038130 PE=4 SV=1	hypothetical protein SORBI_004G354600 [Sorghum bicolor]
Sspon.003A0027640	460	500	628	241	226	303	102.95	114.95	138.68	55.47	51.11	68.35	5.02976e-08	2.04424e-06	-1.0805	down	[E]	Amino acid transport and metabolism	Molecular Function: L-aspartate:2-oxoglutarate aminotransferase activity (GO:0004069);; Cellular Component: cytosol (GO:0005829);; Biological Process: shade avoidance (GO:0009641);; Molecular Function: methionine-oxo-acid transaminase activity (GO:0010326);; Biological Process: negative regulation of ethylene biosynthetic process (GO:0010366);; Molecular Function: pyridoxal phosphate binding (GO:…	--	[E]	Amino acid transport and metabolism	Aminotransferase class I and II;; Cys/Met metabolism PLP-dependent enzyme	Bifunctional aspartate aminotransferase and glutamate/aspartate-prephenate aminotransferase OS=Petunia hybrida PE=1 SV=1	Transaminase/ transferase isoform 1 OS=Zea mays GN=ZEAMMB73_373326 PE=2 SV=1	hypothetical protein SORBI_003G045600 [Sorghum bicolor]
Sspon.003C0003650	40	34	14	0	0	0	1.92	1.68	0.69	0	0	0	3.8614e-08	1.60776e-06	-3.19647	down	[S]	Function unknown	Biological Process: response to molecule of bacterial origin (GO:0002237);; Molecular Function: protein serine/threonine kinase activity (GO:0004674);; Molecular Function: ATP binding (GO:0005524);; Biological Process: protein phosphorylation (GO:0006468);; Biological Process: signal transduction (GO:0007165);; Biological Process: stomatal complex morphogenesis (GO:0010103);; Cellular Component: …	--	--	--	Leucine rich repeat;; Leucine Rich repeats (2 copies);; Protein kinase domain;; Protein tyrosine kinase;; Leucine Rich Repeat;; Leucine Rich repeat;; Leucine rich repeat N-terminal domain;; Leucine Rich Repeat	Probably inactive leucine-rich repeat receptor-like protein kinase At3g28040 OS=Arabidopsis thaliana GN=At3g28040 PE=2 SV=1	Putative uncharacterized protein Sb03g046350 OS=Sorghum bicolor GN=Sb03g046350 PE=4 SV=1	hypothetical protein SORBIDRAFT_03g046350 [Sorghum bicolor]
Sspon.001B0011730	229	225	261	92	127	91	13.1	13.27	14.78	5.43	7.34	5.29	1.25339e-08	5.78591e-07	-1.23283	down	--	--	Molecular Function: protein serine/threonine kinase activity (GO:0004674);; Molecular Function: ATP binding (GO:0005524);; Biological Process: protein phosphorylation (GO:0006468);; Cellular Component: integral component of membrane (GO:0016021);;	--	--	--	Protein tyrosine kinase	Probable leucine-rich repeat receptor-like protein kinase At5g49770 OS=Arabidopsis thaliana GN=At5g49770 PE=2 SV=1	Putative uncharacterized protein Sb01g036470 OS=Sorghum bicolor GN=Sb01g036470 PE=3 SV=1	hypothetical protein SORBI_001G384500 [Sorghum bicolor]
Sspon.007B0013990	0	0	0	17	7	13	0	0	0	6.47	2.72	4.76	0.000346197	0.00488158	2.10949	up	[KR]	--	Molecular Function: N-acetyltransferase activity (GO:0008080);; Biological Process: metabolic process (GO:0008152);; Biological Process: leaf morphogenesis (GO:0009965);; Biological Process: cell differentiation (GO:0030154);;	--	--	--	Acetyltransferase (GNAT) family;; Acetyltransferase (GNAT) domain;; Acetyltransferase (GNAT) domain	Uncharacterized N-acetyltransferase ycf52-like OS=Synechocystis sp. (strain PCC 6803 / Kazusa) GN=sll0286 PE=3 SV=1	Uncharacterized protein OS=Setaria italica GN=Si024701m.g PE=4 SV=1	hypothetical protein SORBI_009G085600 [Sorghum bicolor]
Sspon.ctg0177650	1	4	1	113	57	164	0.16	0.44	0.1	11.37	5.63	16.21	3.78333e-15	4.19457e-13	4.01282	up	[Q]	Secondary metabolites biosynthesis, transport and catabolism	Molecular Function: iron ion binding (GO:0005506);; Cellular Component: mitochondrion (GO:0005739);; Cellular Component: integral component of membrane (GO:0016021);; Molecular Function: oxidoreductase activity, acting on paired donors, with incorporation or reduction of molecular oxygen, NAD(P)H as one donor, and incorporation of one atom of oxygen (GO:0016709);; Molecular Function: heme binding…	--	[Q]	Secondary metabolites biosynthesis, transport and catabolism	Cytochrome P450	Cytochrome P450 71A9 OS=Glycine max GN=CYP71A9 PE=2 SV=1	Putative uncharacterized protein Sb09g005370 OS=Sorghum bicolor GN=Sb09g005370 PE=3 SV=1	hypothetical protein SORBIDRAFT_09g005370 [Sorghum bicolor]
Sspon.001D0014430	0	4	0	61	32	34	0	0.61	0	8	4.15	4.42	1.62575e-06	4.6606e-05	2.73982	up	--	--	Molecular Function: hydrolase activity, hydrolyzing O-glycosyl compounds (GO:0004553);; Biological Process: carbohydrate metabolic process (GO:0005975);; Cellular Component: integral component of membrane (GO:0016021);;	--	--	--	Glycosyl hydrolases family 17;; X8 domain	Glucan endo-1,3-beta-glucosidase 2 OS=Arabidopsis thaliana GN=At1g66250 PE=1 SV=2	Putative uncharacterized protein Sb01g034190 OS=Sorghum bicolor GN=Sb01g034190 PE=3 SV=1	hypothetical protein SORBI_001G357900 [Sorghum bicolor]
Sspon.003C0000130	16	4	4	74	43	49	2.36	0.72	0.68	10.88	6.31	7.15	5.60896e-05	0.00102413	2.04321	up	--	--	--	--	--	--	Plant protein of unknown function (DUF641)	--	Putative uncharacterized protein Sb03g038340 OS=Sorghum bicolor GN=Sb03g038340 PE=4 SV=1	hypothetical protein SORBIDRAFT_03g038340 [Sorghum bicolor]
Sspon.002D0002720	114	85	123	218	263	226	29.84	22.72	31.86	58.61	69.17	59.4	9.41991e-07	2.87506e-05	1.03306	up	[R]	General function prediction only	Molecular Function: nucleotide binding (GO:0000166);; Molecular Function: nucleic acid binding (GO:0003676);; Cellular Component: plastid (GO:0009536);; Cellular Component: viral nucleocapsid (GO:0019013);; Cellular Component: ribonucleoprotein complex (GO:0030529);;	K11294|6.19612e-135|sbi:SORBI_02g040260|SORBIDRAFT_02g040260, Sb02g040260; hypothetical protein; K11294 nucleolin (A)	[R]	General function prediction only	RNA recognition motif. (a.k.a. RRM, RBD, or RNP domain);; RNA recognition motif. (a.k.a. RRM, RBD, or RNP domain)	RNA-binding protein CP29B, chloroplastic OS=Arabidopsis thaliana GN=CP29B PE=1 SV=1	Putative uncharacterized protein Sb02g040260 OS=Sorghum bicolor GN=Sb02g040260 PE=4 SV=1	hypothetical protein SORBIDRAFT_02g040260 [Sorghum bicolor]
Sspon.004C0015110	711	646	710	127	144	129	114.15	106.45	112.56	20.94	23.41	20.87	9.10777e-68	1.60816e-64	-2.40608	down	--	--	Molecular Function: ubiquitin-protein ligase activity (GO:0004842);; Biological Process: protein ubiquitination (GO:0016567);; Cellular Component: Cul3-RING ubiquitin ligase complex (GO:0031463);;	--	[R]	General function prediction only	Kelch motif;; Kelch motif;; Kelch motif;; Galactose oxidase, central domain;; Galactose oxidase, central domain;; Kelch motif	F-box/kelch-repeat protein At1g67480 OS=Arabidopsis thaliana GN=At1g67480 PE=2 SV=1	Putative uncharacterized protein Sb04g020510 OS=Sorghum bicolor GN=Sb04g020510 PE=4 SV=1	hypothetical protein SORBIDRAFT_04g020510 [Sorghum bicolor]
Sspon.002A0009890	61	74	78	272	94	515	8.7	10.77	10.96	39.62	13.55	73.35	0.0002926	0.00421815	1.63057	up	[R]	General function prediction only	Cellular Component: cytosol (GO:0005829);; Biological Process: uracil catabolic process (GO:0006212);; Molecular Function: hydrolase activity, acting on carbon-nitrogen (but not peptide) bonds (GO:0016810);;	K01431|0|sbi:SORBI_02g033430|SORBIDRAFT_02g033430, Sb02g033430; hypothetical protein; K01431 beta-ureidopropionase [EC:3.5.1.6] (A)	[E]	Amino acid transport and metabolism	Carbon-nitrogen hydrolase;; Carbon-nitrogen hydrolase	Beta-ureidopropionase OS=Arabidopsis thaliana GN=PYD3 PE=1 SV=1	Putative uncharacterized protein Sb02g033430 OS=Sorghum bicolor GN=Sb02g033430 PE=4 SV=1	hypothetical protein SORBIDRAFT_02g033430 [Sorghum bicolor]
Sspon.008D0003830	6	6	6	38	64	23	1.31	1.4	1.34	8.13	13.61	4.98	3.60319e-05	0.000703434	2.06163	up	[S]	Function unknown	Molecular Function: catalytic activity (GO:0003824);; Biological Process: protein folding (GO:0006457);; Biological Process: response to high light intensity (GO:0009644);; Biological Process: heat acclimation (GO:0010286);; Biological Process: posttranscriptional regulation of gene expression (GO:0010608);; Biological Process: coenzyme M biosynthetic process (GO:0019295);; Biological Process: re…	--	--	--	(2R)-phospho-3-sulfolactate synthase (ComA)	Protein HEAT-STRESS-ASSOCIATED 32 OS=Arabidopsis thaliana GN=HSA32 PE=2 SV=1	Phosphosulfolactate synthase-related protein OS=Zea mays GN=Zm.24889 PE=2 SV=1	hypothetical protein SORBI_010G233200 [Sorghum bicolor]
Sspon.ctg0898550	151	222	177	101	92	74	49.45	74.44	56.85	34.02	30.52	24.29	8.57857e-05	0.00146849	-1.06133	down	--	--	Biological Process: selenium compound metabolic process (GO:0001887);; Molecular Function: nucleic acid binding (GO:0003676);; Molecular Function: RNA-DNA hybrid ribonuclease activity (GO:0004523);; Cellular Component: cytosol (GO:0005829);; Biological Process: biosynthetic process (GO:0009058);; Molecular Function: pyridoxal phosphate binding (GO:0030170);; Molecular Function: methionine S-methy…	K08247|2.73527e-112|sbi:SORBI_09g000490|SORBIDRAFT_09g000490, Sb09g000490; hypothetical protein; K08247 methionine S-methyltransferase [EC:2.1.1.12] (A)	--	--	Aminotransferase class I and II	Methionine S-methyltransferase OS=Zea mays GN=MMT1 PE=2 SV=2	Putative uncharacterized protein Sb09g000490 OS=Sorghum bicolor GN=Sb09g000490 PE=4 SV=1	hypothetical protein SORBI_009G003000 [Sorghum bicolor]
Sspon.001D0030900	7	0	17	57	109	67	0.93	0	2.18	7.65	14.29	8.85	0.000232563	0.00345611	2.06739	up	--	--	Molecular Function: protein serine/threonine kinase activity (GO:0004674);; Molecular Function: calcium ion binding (GO:0005509);; Molecular Function: ATP binding (GO:0005524);; Biological Process: protein phosphorylation (GO:0006468);; Cellular Component: integral component of membrane (GO:0016021);; Cellular Component: cytoplasmic membrane-bounded vesicle (GO:0016023);; Molecular Function: poly…	--	--	--	Wall-associated receptor kinase galacturonan-binding;; Calcium-binding EGF domain;; Wall-associated kinase	Wall-associated receptor kinase 2 OS=Arabidopsis thaliana GN=WAK2 PE=1 SV=1	Putative uncharacterized protein Sb01g013060 OS=Sorghum bicolor GN=Sb01g013060 PE=3 SV=1	hypothetical protein SORBIDRAFT_01g013060 [Sorghum bicolor]
Sspon.002D0020342	6	5	5	67	78	45	0.96	0.75	0.78	9.6	11.03	6.35	1.38887e-10	9.00855e-09	2.8578	up	[RTKL]	--	Molecular Function: protein serine/threonine kinase activity (GO:0004674);; Molecular Function: ATP binding (GO:0005524);; Biological Process: protein phosphorylation (GO:0006468);;	--	--	--	Protein kinase domain;; Protein tyrosine kinase	U-box domain-containing protein 33 OS=Arabidopsis thaliana GN=PUB33 PE=2 SV=2	Putative uncharacterized protein Sb02g012400 OS=Sorghum bicolor GN=Sb02g012400 PE=4 SV=1	hypothetical protein SORBIDRAFT_02g012400 [Sorghum bicolor]
Sspon.003B0002930	18	12	19	150	30	224	0.63	0.44	0.66	5.18	1.02	7.57	1.77626e-05	0.000383175	2.20729	up	[P]	Inorganic ion transport and metabolism	Molecular Function: potassium ion transmembrane transporter activity (GO:0015079);; Cellular Component: integral component of membrane (GO:0016021);; Biological Process: potassium ion transmembrane transport (GO:0071805);;	K03549|0|sbi:SORBI_03g044790|SORBIDRAFT_03g044790, Sb03g044790; hypothetical protein; K03549 KUP system potassium uptake protein (A)	--	--	K+ potassium transporter;; K+ potassium transporter;; K+ potassium transporter;; K+ potassium transporter	Potassium transporter 5 OS=Oryza sativa subsp. japonica GN=HAK5 PE=2 SV=2	Potassium transporter OS=Sorghum bicolor GN=Sb03g044790 PE=3 SV=1	hypothetical protein SORBI_003G413700 [Sorghum bicolor]
Sspon.008D0000300	144	145	127	397	243	451	19.49	20.18	16.95	55.17	33.17	61.34	4.45497e-06	0.000114432	1.24571	up	[O]	Posttranslational modification, protein turnover, chaperones	Molecular Function: ATP-dependent peptidase activity (GO:0004176);; Molecular Function: metalloendopeptidase activity (GO:0004222);; Molecular Function: ATP binding (GO:0005524);; Cellular Component: mitochondrion (GO:0005739);; Biological Process: proteolysis (GO:0006508);; Biological Process: cell cycle (GO:0007049);; Molecular Function: microtubule-severing ATPase activity (GO:0008568);; Cellu…	K03798|4.52223e-45|osa:4342113|Os06g0725900; K03798 cell division protease FtsH [EC:3.4.24.-] (A)	[O]	Posttranslational modification, protein turnover, chaperones	Peptidase family M41	ATP-dependent zinc metalloprotease FTSH 1, chloroplastic OS=Oryza sativa subsp. japonica GN=FTSH1 PE=2 SV=1	FTSH1 OS=Arundo donax PE=4 SV=1	predicted protein, partial [Hordeum vulgare subsp. vulgare]
Sspon.003A0007190	126	95	106	264	266	268	7.08	5.48	5.88	15.17	14.97	15.06	1.91033e-10	1.20947e-08	1.18728	up	[C]	Energy production and conversion	Biological Process: metabolic process (GO:0008152);; Molecular Function: hydrolase activity, acting on carbon-nitrogen (but not peptide) bonds, in linear amides (GO:0016811);;	--	--	--	Acetamidase/Formamidase family;; PPR repeat family;; PPR repeat;; PPR repeat;; Pentatricopeptide repeat domain	Formamidase OS=Methylophilus methylotrophus GN=fmdA PE=1 SV=1	Uncharacterized protein OS=Oryza glumipatula PE=4 SV=1	PREDICTED: uncharacterized protein LOC101752872 [Setaria italica]
Sspon.003C0003420	208	138	174	410	299	431	18.46	12.62	15.23	37.24	26.7	38.35	7.13163e-06	0.000173201	1.02694	up	--	--	Cellular Component: plasma membrane (GO:0005886);;	--	--	--	MAC/Perforin domain;; MAC/Perforin domain	MACPF domain-containing protein At4g24290 OS=Arabidopsis thaliana GN=At4g24290 PE=2 SV=1	Putative uncharacterized protein Sb03g046450 OS=Sorghum bicolor GN=Sb03g046450 PE=4 SV=1	hypothetical protein SORBIDRAFT_03g046450 [Sorghum bicolor]
Sspon.001B0000040	401	451	271	157	159	95	39.5	45.69	26.37	15.94	15.81	9.45	8.79209e-07	2.71297e-05	-1.43372	down	[E]	Amino acid transport and metabolism	Biological Process: amino acid transmembrane transport (GO:0003333);; Cellular Component: mitochondrion (GO:0005739);; Cellular Component: integral component of membrane (GO:0016021);;	--	--	--	Tryptophan/tyrosine permease family;; Tryptophan/tyrosine permease family	Tyrosine-specific transport protein OS=Shigella flexneri GN=tyrP PE=3 SV=1	Putative uncharacterized protein Sb01g040820 OS=Sorghum bicolor GN=Sb01g040820 PE=4 SV=1	hypothetical protein SORBIDRAFT_01g040820 [Sorghum bicolor]
Sspon.006A0010290	25	20	27	99	91	67	4.7	3.93	5.06	19.05	17.19	12.73	1.39966e-06	4.08367e-05	1.61098	up	[I]	Lipid transport and metabolism	Molecular Function: enoyl-[acyl-carrier-protein] reductase (NADH) activity (GO:0004318);; Molecular Function: copper ion binding (GO:0005507);; Cellular Component: fatty acid synthase complex (GO:0005835);; Biological Process: acetyl-CoA metabolic process (GO:0006084);; Biological Process: calcium ion transport (GO:0006816);; Biological Process: Golgi organization (GO:0007030);; Cellular Componen…	K00208|0|zma:100193519|gpm519; LOC100193519; K00208 enoyl-[acyl-carrier protein] reductase I [EC:1.3.1.9 1.3.1.10] (A)	[R]	General function prediction only	Enoyl-(Acyl carrier protein) reductase;; short chain dehydrogenase	Enoyl-[acyl-carrier-protein] reductase [NADH] 1, chloroplastic OS=Oryza sativa subsp. japonica GN=Os08g0327400 PE=2 SV=1	Enoyl-[acyl-carrier-protein] reductase [NADH] OS=Zea mays PE=2 SV=1	hypothetical protein SORBI_007G112100 [Sorghum bicolor]
Sspon.004A0012400	139	109	159	49	65	84	12.77	10.29	14.47	4.63	6.05	7.81	0.000438771	0.00596293	-1.03048	down	[RTKL]	--	Molecular Function: protein serine/threonine kinase activity (GO:0004674);; Molecular Function: ATP binding (GO:0005524);; Biological Process: protein phosphorylation (GO:0006468);; Cellular Component: integral component of membrane (GO:0016021);; Cellular Component: cytoplasmic membrane-bounded vesicle (GO:0016023);; Molecular Function: transmembrane receptor protein kinase activity (GO:0019199)…	K13418|0|sbi:SORBI_04g023810|SORBIDRAFT_04g023810, Sb04g023810; hypothetical protein; K13418 somatic embryogenesis receptor kinase 1 [EC:2.7.10.1 2.7.11.1] (A)	--	--	Protein kinase domain;; Protein tyrosine kinase;; Leucine rich repeat N-terminal domain;; Leucine Rich repeats (2 copies)	Somatic embryogenesis receptor kinase 2 OS=Arabidopsis thaliana GN=SERK2 PE=1 SV=1	Uncharacterized protein OS=Setaria italica GN=Si016642m.g PE=3 SV=1	PREDICTED: somatic embryogenesis receptor kinase 1-like [Setaria italica]
Sspon.001B0019680	405	489	471	193	277	233	56.49	69.99	64.82	27.63	38.97	32.78	4.71967e-07	1.55069e-05	-1.00304	down	[E]	Amino acid transport and metabolism	Molecular Function: prephenate dehydratase activity (GO:0004664);; Cellular Component: mitochondrion (GO:0005739);; Biological Process: L-phenylalanine biosynthetic process (GO:0009094);;	--	[E]	Amino acid transport and metabolism	Prephenate dehydratase	Arogenate dehydratase 3, chloroplastic OS=Arabidopsis thaliana GN=ADT3 PE=1 SV=1	Putative uncharacterized protein Sb01g031145 (Fragment) OS=Sorghum bicolor GN=Sb01g031145 PE=4 SV=1	hypothetical protein SORBIDRAFT_01g031145, partial [Sorghum bicolor]
Sspon.003A0006170	5	5	6	39	41	60	1.66	1.76	1.92	12.39	12.75	18.6	1.00116e-07	3.81836e-06	2.45611	up	[R]	General function prediction only	Molecular Function: nucleotide binding (GO:0000166);; Molecular Function: nucleic acid binding (GO:0003676);;	K12890|9.98055e-89|zma:100284054|pre-mRNA-splicing factor SF2; K12890 splicing factor, arginine/serine-rich 1/9 (A)	[A]	RNA processing and modification	RNA recognition motif. (a.k.a. RRM, RBD, or RNP domain)	Serine/arginine-rich-splicing factor SR34 OS=Arabidopsis thaliana GN=SR34 PE=1 SV=1	Uncharacterized protein OS=Zea mays GN=LOC100284054 PE=4 SV=1	TPA: hypothetical protein ZEAMMB73_543160 [Zea mays]
Sspon.001C0006030	139	156	121	54	59	35	18.33	21.19	15.79	7.37	7.89	4.77	1.0493e-06	3.16609e-05	-1.46165	down	--	--	Molecular Function: hydrolase activity, hydrolyzing O-glycosyl compounds (GO:0004553);; Biological Process: carbohydrate metabolic process (GO:0005975);; Cellular Component: integral component of membrane (GO:0016021);;	--	--	--	Glycosyl hydrolases family 17	Glucan endo-1,3-beta-glucosidase 7 OS=Arabidopsis thaliana GN=At4g34480 PE=1 SV=2	Putative uncharacterized protein Sb01g041880 OS=Sorghum bicolor GN=Sb01g041880 PE=3 SV=1	hypothetical protein SORBIDRAFT_01g041880 [Sorghum bicolor]
Sspon.007D0010761	207	227	216	679	490	814	25.54	28.78	26.32	86.12	61.03	101.14	5.04052e-11	3.50294e-09	1.47946	up	[MG]	--	Cellular Component: integral component of membrane (GO:0016021);;	--	[GM]	--	GDP-mannose 4,6 dehydratase;; NAD dependent epimerase/dehydratase family;; 3-beta hydroxysteroid dehydrogenase/isomerase family;; Male sterility protein;; RmlD substrate binding domain;; Polysaccharide biosynthesis protein	UDP-glucuronic acid decarboxylase 4 OS=Arabidopsis thaliana GN=UXS4 PE=2 SV=1	Putative uncharacterized protein Sb09g018070 OS=Sorghum bicolor GN=Sb09g018070 PE=4 SV=1	hypothetical protein SORBIDRAFT_09g018070 [Sorghum bicolor]
Sspon.001A0040122	19	39	56	6	2	0	1.73	3.7	5.04	0.56	0.23	0	4.81529e-05	0.000898841	-2.31904	down	[E]	Amino acid transport and metabolism	Molecular Function: transporter activity (GO:0005215);; Biological Process: oligopeptide transport (GO:0006857);; Cellular Component: integral component of membrane (GO:0016021);;	--	[E]	Amino acid transport and metabolism	POT family	Protein NRT1/ PTR FAMILY 5.6 OS=Arabidopsis thaliana GN=NPF5.6 PE=2 SV=1	Putative uncharacterized protein Sb01g002990 OS=Sorghum bicolor GN=Sb01g002990 PE=3 SV=1	hypothetical protein SORBIDRAFT_01g002990 [Sorghum bicolor]
Sspon.007A0005101	17	35	12	71	81	104	0.8	1.7	0.55	3.41	3.85	4.91	0.000228452	0.00340671	1.5986	up	[RTKL]	--	Molecular Function: protein serine/threonine kinase activity (GO:0004674);; Molecular Function: ATP binding (GO:0005524);; Biological Process: protein phosphorylation (GO:0006468);; Cellular Component: integral component of membrane (GO:0016021);; Cellular Component: cytoplasmic membrane-bounded vesicle (GO:0016023);;	--	--	--	Leucine rich repeat;; Protein tyrosine kinase;; Leucine Rich repeats (2 copies);; Protein kinase domain;; Leucine Rich Repeat;; Leucine rich repeat N-terminal domain;; Leucine Rich repeat	Receptor-like protein kinase HSL1 OS=Arabidopsis thaliana GN=HSL1 PE=2 SV=1	Putative uncharacterized protein Sb09g026090 OS=Sorghum bicolor GN=Sb09g026090 PE=4 SV=1	hypothetical protein SORBIDRAFT_09g026090 [Sorghum bicolor]
Sspon.002D0021890	213	475	373	173	155	147	220.04	500.14	377.75	184.7	162.3	153.95	0.000193559	0.00295353	-1.15286	down	--	--	Cellular Component: chloroplast (GO:0009507);; Cellular Component: photosystem I reaction center (GO:0009538);; Biological Process: photosynthesis (GO:0015979);;	K02693|4.69825e-73|zma:100283327|photosystem I reaction center subunit IV A; K02693 photosystem I subunit IV (A)	--	--	Photosystem I reaction centre subunit IV / PsaE	Photosystem I reaction center subunit IV, chloroplastic OS=Hordeum vulgare GN=PSAE PE=1 SV=2	Photosystem I reaction center subunit IV A OS=Zea mays PE=2 SV=1	photosystem I reaction center subunit IV A [Zea mays]
Sspon.004D0023380	98	111	61	528	401	404	8.6	10.05	5.3	47.39	35.37	35.54	1.50477e-14	1.6013e-12	2.09668	up	[IQ]	--	Biological Process: metabolic process (GO:0008152);; Molecular Function: 4-coumarate-CoA ligase activity (GO:0016207);;	K01904|0|sbi:SORBI_04g005210|SORBIDRAFT_04g005210, Sb04g005210; hypothetical protein; K01904 4-coumarate--CoA ligase [EC:6.2.1.12] (A)	[I]	Lipid transport and metabolism	AMP-binding enzyme;; AMP-binding enzyme C-terminal domain	Probable 4-coumarate--CoA ligase 3 OS=Oryza sativa subsp. japonica GN=4CL3 PE=2 SV=1	Putative uncharacterized protein Sb04g005210 OS=Sorghum bicolor GN=Sb04g005210 PE=4 SV=1	hypothetical protein SORBIDRAFT_04g005210 [Sorghum bicolor]
Sspon.002C0015181	3	4	0	580	176	1498	0.18	0.27	0	32.81	9.83	83.02	8.46439e-07	2.62887e-05	2.90725	up	[R]	General function prediction only	Molecular Function: diacylglycerol O-acyltransferase activity (GO:0004144);; Cellular Component: plastoglobule (GO:0010287);; Biological Process: phytol metabolic process (GO:0033306);;	--	--	--	Diacylglycerol acyltransferase;; Serine aminopeptidase, S33;; alpha/beta hydrolase fold;; Alpha/beta hydrolase family	Acyltransferase-like protein At1g54570, chloroplastic OS=Arabidopsis thaliana GN=At1g54570 PE=2 SV=1	Uncharacterized protein OS=Setaria italica GN=Si029264m.g PE=4 SV=1	hypothetical protein SORBI_002G260000 [Sorghum bicolor]
Sspon.008A0008401	61	68	63	16	27	8	8.44	9.66	8.72	2.31	3.79	1.21	0.000104014	0.00173748	-1.67308	down	[HC]	--	Molecular Function: monooxygenase activity (GO:0004497);; Biological Process: secondary metabolite biosynthetic process (GO:0044550);; Biological Process: oxidation-reduction process (GO:0055114);; Molecular Function: FAD binding (GO:0071949);;	--	[CR]	--	FAD binding domain	3-hydroxybenzoate 6-hydroxylase OS=Klebsiella oxytoca GN=mhbM PE=1 SV=1	FscO OS=Zea mays PE=2 SV=1	fscO [Zea mays]
Sspon.003D0016840	33	76	37	0	0	5	8.91	20.59	9.72	0	0	1.41	3.92066e-06	0.00010225	-2.66887	down	--	--	Biological Process: response to light stimulus (GO:0009416);; Cellular Component: photosystem I (GO:0009522);; Cellular Component: photosystem II (GO:0009523);; Cellular Component: chloroplast thylakoid membrane (GO:0009535);; Biological Process: photosynthesis, light harvesting in photosystem I (GO:0009768);; Cellular Component: chloroplast envelope (GO:0009941);; Cellular Component: plastoglobu…	K08912|0|zma:100274453|light harvesting chlorophyll a/b binding protein1 isoform 1; K08912 light-harvesting complex II chlorophyll a/b binding protein 1 (A)	--	--	Chlorophyll A-B binding protein	Chlorophyll a-b binding protein 2, chloroplastic OS=Oryza sativa subsp. japonica GN=CAB2R PE=2 SV=2	Chlorophyll a-b binding protein 2 OS=Zea mays GN=Zm.92271 PE=2 SV=1	light harvesting chlorophyll a/b binding protein1 [Zea mays]
Sspon.006D0019340	0	0	0	8	10	41	0	0	0	1.43	1.68	6.75	0.00017036	0.00264724	2.21641	up	--	--	Molecular Function: cysteine-type endopeptidase activity (GO:0004197);; Cellular Component: extracellular space (GO:0005615);; Cellular Component: lysosome (GO:0005764);; Cellular Component: cytoplasmic membrane-bounded vesicle (GO:0016023);; Biological Process: proteolysis involved in cellular protein catabolic process (GO:0051603);;	K16292|0|sbi:SORBI_05g021550|SORBIDRAFT_05g021550, Sb05g021550; hypothetical protein; K16292 KDEL-tailed cysteine endopeptidase [EC:3.4.22.-] (A)	[O]	Posttranslational modification, protein turnover, chaperones	Papain family cysteine protease;; Cathepsin propeptide inhibitor domain (I29)	Thiol protease SEN102 OS=Hemerocallis sp. GN=SEN102 PE=2 SV=1	Putative uncharacterized protein Sb05g021550 OS=Sorghum bicolor GN=Sb05g021550 PE=3 SV=1	hypothetical protein SORBIDRAFT_05g021550 [Sorghum bicolor]
Sspon.001D0014771	873	697	612	1848	1486	1954	131.46	107.91	91.13	286.14	225.89	296.32	6.96012e-11	4.74702e-09	1.17795	up	[RTKL]	--	Molecular Function: protein serine/threonine kinase activity (GO:0004674);; Molecular Function: ATP binding (GO:0005524);; Cellular Component: mitochondrion (GO:0005739);; Biological Process: protein phosphorylation (GO:0006468);; Cellular Component: cytoplasmic membrane-bounded vesicle (GO:0016023);; Biological Process: intracellular signal transduction (GO:0035556);;	--	[T]	Signal transduction mechanisms	Protein kinase domain;; Protein tyrosine kinase;; NAF domain	CBL-interacting protein kinase 31 OS=Oryza sativa subsp. japonica GN=CIPK31 PE=1 SV=1	Non-specific serine/threonine protein kinase OS=Saccharum hybrid cultivar R570 GN=SHCRBa_068_L10_F_190 PE=4 SV=1	CIPK-like protein 1, putative, expressed [Oryza sativa Japonica Group]
Sspon.002B0034031	2	0	0	35	30	122	0.37	0	0	6.69	5.64	22.65	1.17371e-08	5.45907e-07	3.27458	up	[KAD]	--	Molecular Function: DNA binding (GO:0003677);; Molecular Function: serine-type endopeptidase inhibitor activity (GO:0004867);; Cellular Component: extracellular region (GO:0005576);; Biological Process: negative regulation of endopeptidase activity (GO:0010951);;	K09422|8.64905e-124|sbi:SORBI_08g018370|SORBIDRAFT_08g018370, Sb08g018370; hypothetical protein; K09422 myb proto-oncogene protein, plant (A)	[K]	Transcription	Myb-like DNA-binding domain;; Myb-like DNA-binding domain	Transcription factor MYB108 OS=Arabidopsis thaliana GN=MYB108 PE=1 SV=1	Putative uncharacterized protein Sb08g018370 OS=Sorghum bicolor GN=Sb08g018370 PE=4 SV=1	hypothetical protein SORBIDRAFT_08g018370 [Sorghum bicolor]
Sspon.002A0006600	63	28	19	93	151	137	13.22	6.05	4.05	20.07	32.18	29.11	0.000508971	0.00676999	1.46579	up	--	--	--	--	--	--	Remorin, C-terminal region	--	Putative uncharacterized protein Sb02g036810 OS=Sorghum bicolor GN=Sb02g036810 PE=4 SV=1	hypothetical protein SORBIDRAFT_02g036810 [Sorghum bicolor]
Sspon.006A0011770	41	36	46	477	279	266	16.51	15.01	18.42	197.9	113.85	108.08	2.46147e-20	4.41158e-18	2.77623	up	[I]	Lipid transport and metabolism	Biological Process: metabolic process (GO:0008152);; Molecular Function: intramolecular transferase activity (GO:0016866);;	K01853|7.51437e-69|sbi:SORBI_07g007030|SORBIDRAFT_07g007030, Sb07g007030; hypothetical protein; K19011 achilleol B synthase [EC:5.4.99.48] (A)	[I]	Lipid transport and metabolism	Squalene-hopene cyclase C-terminal domain	Achilleol B synthase OS=Oryza sativa subsp. japonica GN=Os11g0285000 PE=1 SV=1	Uncharacterized protein OS=Oryza nivara PE=4 SV=1	PREDICTED: uncharacterized protein LOC100193317 isoform X5 [Zea mays]
Sspon.005B0011070	46	69	25	200	162	109	21.31	32.45	11.51	94.11	74.91	50.39	0.000319069	0.00454069	1.43861	up	--	--	Cellular Component: cytoplasmic membrane-bounded vesicle (GO:0016023);;	--	--	--	PLAT/LH2 domain;; Embryo-specific protein 3, (ATS3)	--	Putative uncharacterized protein Sb06g018700 OS=Sorghum bicolor GN=Sb06g018700 PE=4 SV=1	hypothetical protein SORBIDRAFT_06g018700 [Sorghum bicolor]
Sspon.004C0021300	127	62	68	170	212	212	6.33	3.16	3.34	8.65	10.62	10.56	0.000591882	0.00770967	1.06052	up	[O]	Posttranslational modification, protein turnover, chaperones	Molecular Function: ATP binding (GO:0005524);; Cellular Component: mitochondrion (GO:0005739);; Biological Process: protein folding (GO:0006457);; Biological Process: response to heat (GO:0009408);; Cellular Component: chloroplast stroma (GO:0009570);; Biological Process: response to high light intensity (GO:0009644);; Cellular Component: chloroplast envelope (GO:0009941);; Biological Process: pr…	K03695|0|sbi:SORBI_04g005570|SORBIDRAFT_04g005570, Sb04g005570; hypothetical protein; K03695 ATP-dependent Clp protease ATP-binding subunit ClpB (A)	[O]	Posttranslational modification, protein turnover, chaperones	AAA domain (Cdc48 subfamily);; Clp amino terminal domain, pathogenicity island component;; ATPase family associated with various cellular activities (AAA);; C-terminal, D2-small domain, of ClpB protein;; AAA domain (dynein-related subfamily);; AAA ATPase domain;; AAA domain;; Sigma-54 interaction domain;; AAA domain;; IstB-like ATP binding protein;; Magnesium chelatase, subunit ChlI	Chaperone protein ClpB3, mitochondrial OS=Oryza sativa subsp. japonica GN=CLPB3 PE=2 SV=3	Putative uncharacterized protein Sb04g005570 OS=Sorghum bicolor GN=Sb04g005570 PE=3 SV=1	hypothetical protein SORBIDRAFT_04g005570 [Sorghum bicolor]
Sspon.003B0031090	7	0	4	128	72	206	1.04	0	0.58	18.79	10.42	29.55	4.28187e-13	3.98699e-11	3.70753	up	--	--	--	--	--	--	--	--	Putative uncharacterized protein Sb03g004970 OS=Sorghum bicolor GN=Sb03g004970 PE=4 SV=1	hypothetical protein SORBIDRAFT_03g004970 [Sorghum bicolor]
Sspon.004B0010030	607	775	632	338	397	297	1361.16	1765.89	1384.81	789.01	910.21	678.39	1.22121e-07	4.56628e-06	-1.01619	down	--	--	Molecular Function: transcription factor binding transcription factor activity (GO:0000989);; Cellular Component: nucleus (GO:0005634);; Biological Process: regulation of transcription, DNA-templated (GO:0006355);; Molecular Function: zinc ion binding (GO:0008270);; Biological Process: photomorphogenesis (GO:0009640);; Cellular Component: cytoplasmic membrane-bounded vesicle (GO:0016023);;	--	--	--	--	--	Putative uncharacterized protein Sb04g025400 OS=Sorghum bicolor GN=Sb04g025400 PE=4 SV=1	hypothetical protein SORBIDRAFT_04g025400 [Sorghum bicolor]
Sspon.002D0037380	53	52	51	167	119	162	5.55	5.58	5.35	17.96	12.6	17.09	3.05233e-07	1.04164e-05	1.37196	up	--	--	Biological Process: proteolysis (GO:0006508);; Molecular Function: cysteine-type peptidase activity (GO:0008234);; Cellular Component: integral component of membrane (GO:0016021);;	--	--	--	--	--	Putative uncharacterized protein Sb08g017680 OS=Sorghum bicolor GN=Sb08g017680 PE=4 SV=1	hypothetical protein SORBIDRAFT_08g017680 [Sorghum bicolor]
Sspon.001A0034531	0	0	0	15	17	11	0	0	0	9.7	10.8	6.67	4.60486e-05	0.000868059	2.40617	up	--	--	Cellular Component: chloroplast (GO:0009507);;	--	--	--	--	--	Putative uncharacterized protein Sb01g009730 OS=Sorghum bicolor GN=Sb01g009730 PE=4 SV=1	hypothetical protein SORBIDRAFT_01g009730 [Sorghum bicolor]
Sspon.001B0037840	93	111	130	302	224	445	5.12	6.29	7.1	17.1	12.46	24.65	4.24433e-06	0.000109791	1.3707	up	--	--	Biological Process: defense response to nematode (GO:0002215);; Molecular Function: oxidoreductase activity, acting on single donors with incorporation of molecular oxygen, incorporation of two atoms of oxygen (GO:0016702);; Biological Process: oxylipin biosynthetic process (GO:0031408);; Molecular Function: metal ion binding (GO:0046872);; Biological Process: defense response to fungus (GO:00508…	K15718|0|zma:542495|lipoxygenase (EC:1.13.11.12); K15718 linoleate 9S-lipoxygenase [EC:1.13.11.58] (A)	--	--	Lipoxygenase;; PLAT/LH2 domain	Putative linoleate 9S-lipoxygenase 3 OS=Oryza sativa subsp. japonica GN=Os03g0700400 PE=3 SV=1	Lipoxygenase OS=Zea mays GN=LOC542495 PE=3 SV=1	lipoxygenase [Zea mays]
Sspon.003A0003250	146	69	99	6080	5225	6947	11.15	5.46	7.48	474.26	400.13	530.81	3.19389e-139	3.80664e-135	5.58537	up	[E]	Amino acid transport and metabolism	Molecular Function: glutamate 5-kinase activity (GO:0004349);; Molecular Function: glutamate-5-semialdehyde dehydrogenase activity (GO:0004350);; Molecular Function: ATP binding (GO:0005524);; Cellular Component: cytoplasm (GO:0005737);; Biological Process: phosphorylation (GO:0016310);; Biological Process: oxidation-reduction process (GO:0055114);; Biological Process: L-proline biosynthetic proc…	K12657|0|zma:100280719|pco085448; LOC100280719; K12657 delta-1-pyrroline-5-carboxylate synthetase [EC:2.7.2.11 1.2.1.41] (A)	[E]	Amino acid transport and metabolism	Amino acid kinase family;; Aldehyde dehydrogenase family	Delta-1-pyrroline-5-carboxylate synthase OS=Oryza sativa subsp. japonica GN=P5CS PE=2 SV=2	Delta 1-pyrroline-5-carboxylate synthetase 1 OS=Saccharum hybrid cultivar GN=P5CS1 PE=2 SV=1	delta 1-pyrroline-5-carboxylate synthetase 1 [Saccharum hybrid cultivar]
Sspon.005B0002980	13	6	18	50	55	90	1.35	0.64	1.87	5.39	5.8	9.36	1.91392e-05	0.000408069	1.9232	up	[RTKL]	--	Molecular Function: protein serine/threonine kinase activity (GO:0004674);; Molecular Function: ATP binding (GO:0005524);; Cellular Component: mitochondrion (GO:0005739);; Cellular Component: plasma membrane (GO:0005886);; Biological Process: protein phosphorylation (GO:0006468);; Cellular Component: integral component of membrane (GO:0016021);; Cellular Component: cytoplasmic membrane-bounded ve…	--	--	--	Di-glucose binding within endoplasmic reticulum;; Protein tyrosine kinase;; Protein kinase domain	Probable LRR receptor-like serine/threonine-protein kinase At1g56130 OS=Arabidopsis thaliana GN=At1g56130 PE=2 SV=2	Uncharacterized protein OS=Setaria italica GN=Si009240m.g PE=4 SV=1	PREDICTED: probable LRR receptor-like serine/threonine-protein kinase At1g56140 isoform X2 [Oryza sativa Japonica Group]
Sspon.001A0019891	35	23	69	8	10	4	1.64	1.14	3.2	0.43	0.5	0.22	0.000147663	0.00234656	-1.93045	down	--	--	Molecular Function: alpha-mannosidase activity (GO:0004559);; Biological Process: mannose metabolic process (GO:0006013);; Biological Process: protein deglycosylation (GO:0006517);; Molecular Function: zinc ion binding (GO:0008270);; Cellular Component: cytoplasmic membrane-bounded vesicle (GO:0016023);; Molecular Function: carbohydrate binding (GO:0030246);;	K01191|0|sbi:SORBI_01g026390|SORBIDRAFT_01g026390, Sb01g026390; hypothetical protein; K01191 alpha-mannosidase [EC:3.2.1.24] (A)	[G]	Carbohydrate transport and metabolism	Glycosyl hydrolases family 38 C-terminal domain;; Glycosyl hydrolases family 38 N-terminal domain;; Alpha mannosidase middle domain	Alpha-mannosidase OS=Canavalia ensiformis PE=1 SV=1	Alpha-mannosidase OS=Sorghum bicolor GN=Sb01g026390 PE=3 SV=1	hypothetical protein SORBIDRAFT_01g026390 [Sorghum bicolor]
Sspon.002C0038331	168	94	145	332	271	316	18.47	10.7	15.81	37.55	30.13	34.96	7.32609e-06	0.000177022	1.06651	up	--	--	Cellular Component: nucleolus (GO:0005730);;	--	[Y]	Nuclear structure	SRP40, C-terminal domain	--	Uncharacterized protein OS=Zea mays PE=2 SV=1	hypothetical protein SORBI_008G169200 [Sorghum bicolor]
Sspon.008A0019651	5	1	7	142	74	247	0.42	0.13	0.59	12.07	6.2	20.48	1.96079e-14	2.059e-12	3.80169	up	[P]	Inorganic ion transport and metabolism	Cellular Component: integral component of plasma membrane (GO:0005887);; Molecular Function: secondary active sulfate transmembrane transporter activity (GO:0008271);; Cellular Component: plasmodesma (GO:0009506);; Biological Process: sulfate transmembrane transport (GO:1902358);;	K17471|0|sbi:SORBI_10g003050|SORBIDRAFT_10g003050, Sb10g003050; hypothetical protein; K17471 sulfate transporter 3 (A)	[P]	Inorganic ion transport and metabolism	Sulfate permease family;; STAS domain;; STAS domain	Probable sulfate transporter 3.4 OS=Arabidopsis thaliana GN=SULTR3;4 PE=2 SV=1	Putative uncharacterized protein Sb10g003050 OS=Sorghum bicolor GN=Sb10g003050 PE=3 SV=1	hypothetical protein SORBIDRAFT_10g003050 [Sorghum bicolor]
Sspon.003A0018700	265	302	241	609	1128	414	65.25	76.37	58.63	154.24	280.31	102.71	0.000157783	0.00247849	1.22127	up	[H]	Coenzyme transport and metabolism	Molecular Function: methionine adenosyltransferase activity (GO:0004478);; Molecular Function: ATP binding (GO:0005524);; Cellular Component: cytosol (GO:0005829);; Biological Process: S-adenosylmethionine biosynthetic process (GO:0006556);; Biological Process: one-carbon metabolic process (GO:0006730);; Biological Process: response to salt stress (GO:0009651);; Molecular Function: metal ion bind…	K00789|0|zma:100194360|hypothetical protein; K00789 S-adenosylmethionine synthetase [EC:2.5.1.6] (A)	[H]	Coenzyme transport and metabolism	S-adenosylmethionine synthetase, central domain;; S-adenosylmethionine synthetase, N-terminal domain;; S-adenosylmethionine synthetase, C-terminal domain	S-adenosylmethionine synthase 2 OS=Oryza sativa subsp. japonica GN=SAM2 PE=2 SV=1	S-adenosylmethionine synthase OS=Zea mays GN=AC199526.5_FG002 PE=2 SV=2	uncharacterized protein LOC100194360 [Zea mays]
Sspon.003A0025660	197	150	133	18	36	11	26.03	20.37	17.35	2.48	4.82	1.58	5.76457e-11	3.97139e-09	-2.57721	down	--	--	Biological Process: metabolic process (GO:0008152);; Molecular Function: transferase activity, transferring acyl groups other than amino-acyl groups (GO:0016747);;	--	--	--	Transferase family	Shikimate O-hydroxycinnamoyltransferase OS=Nicotiana tabacum GN=HST PE=1 SV=1	Putative uncharacterized protein Sb03g005840 OS=Sorghum bicolor GN=Sb03g005840 PE=4 SV=1	hypothetical protein SORBI_003G068600 [Sorghum bicolor]
Sspon.002C0023360	41	24	28	279	103	881	18.17	11	12.13	126.05	46.03	390.04	2.4521e-08	1.06857e-06	2.8017	up	--	--	Cellular Component: cytoplasm (GO:0005737);; Biological Process: metal ion transport (GO:0030001);; Molecular Function: transition metal ion binding (GO:0046914);; Biological Process: cellular transition metal ion homeostasis (GO:0046916);;	--	--	--	--	--	Uncharacterized protein OS=Setaria italica GN=Si031283m.g PE=4 SV=1	hypothetical protein SORBI_002G148700 [Sorghum bicolor]
Sspon.004B0010560	87	48	84	0	10	0	5.81	3.36	5.54	0	0.69	0	6.13424e-05	0.00110481	-2.34501	down	--	--	Biological Process: polysaccharide biosynthetic process (GO:0000271);; Molecular Function: signal transducer activity (GO:0004871);; Biological Process: phototropism (GO:0009638);; Biological Process: plant-type cell wall organization (GO:0009664);; Biological Process: blue light signaling pathway (GO:0009785);; Biological Process: multidimensional cell growth (GO:0009825);; Biological Process: p…	--	--	--	NPH3 family	Coleoptile phototropism protein 1 OS=Oryza sativa subsp. japonica GN=CPT1 PE=2 SV=1	Putative uncharacterized protein Sb04g023550 OS=Sorghum bicolor GN=Sb04g023550 PE=4 SV=1	hypothetical protein SORBIDRAFT_04g023550 [Sorghum bicolor]
Sspon.003D0014560	1	0	0	58	73	82	0.08	0	0	5.02	6.26	6.99	6.87911e-18	9.99862e-16	4.48528	up	[T]	Signal transduction mechanisms	Molecular Function: protein serine/threonine phosphatase activity (GO:0004722);; Biological Process: protein dephosphorylation (GO:0006470);; Molecular Function: metal ion binding (GO:0046872);;	K14497|9.53635e-89|sbi:SORBI_03g029890|SORBIDRAFT_03g029890, Sb03g029890; hypothetical protein; K14497 protein phosphatase 2C [EC:3.1.3.16] (A)	[T]	Signal transduction mechanisms	Protein phosphatase 2C;; Protein phosphatase 2C;; Protein phosphatase 2C	Probable protein phosphatase 2C 8 OS=Oryza sativa subsp. japonica GN=Os01g0656200 PE=2 SV=1	Putative uncharacterized protein Sb03g029890 OS=Sorghum bicolor GN=Sb03g029890 PE=3 SV=1	hypothetical protein SORBIDRAFT_03g029890 [Sorghum bicolor]
Sspon.001D0043400	114	109	144	268	318	244	14.42	14.1	17.87	34.55	40.27	30.88	1.85062e-07	6.61369e-06	1.07286	up	--	--	Molecular Function: acid phosphatase activity (GO:0003993);; Cellular Component: vacuolar membrane (GO:0005774);; Cellular Component: endoplasmic reticulum (GO:0005783);; Cellular Component: cytoplasmic membrane-bounded vesicle (GO:0016023);; Biological Process: dephosphorylation (GO:0016311);;	K03103|0|sbi:SORBI_01g003490|SORBIDRAFT_01g003490, Sb01g003490; hypothetical protein; K03103 multiple inositol-polyphosphate phosphatase / 2,3-bisphosphoglycerate 3-phosphatase [EC:3.1.3.62 3.1.3.80] (A)	[R]	General function prediction only	Histidine phosphatase superfamily (branch 2)	Multiple inositol polyphosphate phosphatase 1 OS=Dictyostelium discoideum GN=mipp1 PE=1 SV=1	Putative uncharacterized protein Sb01g003490 OS=Sorghum bicolor GN=Sb01g003490 PE=4 SV=1	hypothetical protein SORBI_001G038000 [Sorghum bicolor]
Sspon.004D0020690	28	19	16	124	123	120	5.56	4.01	3.1	24.98	24.43	23.81	5.07277e-13	4.66871e-11	2.27837	up	--	--	Molecular Function: RNA polymerase II regulatory region sequence-specific DNA binding (GO:0000977);; Molecular Function: RNA polymerase II transcription factor binding (GO:0001085);; Molecular Function: RNA polymerase II transcription regulatory region sequence-specific DNA binding transcription factor activity involved in positive regulation of transcription (GO:0001228);; Molecular Function: ch…	--	[K]	Transcription	GATA zinc finger	GATA transcription factor 21 OS=Arabidopsis thaliana GN=GATA21 PE=1 SV=2	Putative uncharacterized protein Sb04g007750 OS=Sorghum bicolor GN=Sb04g007750 PE=4 SV=1	hypothetical protein SORBIDRAFT_04g007750 [Sorghum bicolor]
Sspon.005A0013910	147	216	163	92	87	77	99.03	148.27	108.2	64.08	59.2	52.23	7.10908e-05	0.00125155	-1.05985	down	--	--	Cellular Component: cytoplasm (GO:0005737);; Molecular Function: glycolipid transporter activity (GO:0017089);; Biological Process: glycolipid transport (GO:0046836);; Molecular Function: glycolipid binding (GO:0051861);;	--	[G]	Carbohydrate transport and metabolism	Glycolipid transfer protein (GLTP)	Glycolipid transfer protein 3 OS=Arabidopsis thaliana GN=GLTP3 PE=2 SV=1	Uncharacterized protein OS=Zea mays GN=Zm.1755 PE=4 SV=1	TPA: putative glycolipid transfer protein (GLTP) family protein [Zea mays]
Sspon.001C0004410	447	734	709	124	323	262	60.38	101.86	94.56	17.26	44.07	35.64	4.85307e-05	0.000904558	-1.3621	down	--	--	Molecular Function: DNA binding (GO:0003677);; Biological Process: regulation of transcription, DNA-templated (GO:0006355);;	--	--	--	Dof domain, zinc finger	Cyclic dof factor 2 OS=Arabidopsis thaliana GN=CDF2 PE=1 SV=2	Dof-type zinc finger protein OS=Sorghum bicolor GN=Sb01g045840 PE=4 SV=1	hypothetical protein SORBIDRAFT_01g045840 [Sorghum bicolor]
Sspon.006D0023210	117	90	83	485	580	452	11.54	9.08	8.06	48.86	57.32	44.63	3.64297e-28	1.20608e-25	2.2439	up	[Q]	Secondary metabolites biosynthesis, transport and catabolism	Molecular Function: iron ion binding (GO:0005506);; Cellular Component: integral component of membrane (GO:0016021);; Molecular Function: oxidoreductase activity, acting on paired donors, with incorporation or reduction of molecular oxygen, NAD(P)H as one donor, and incorporation of one atom of oxygen (GO:0016709);; Molecular Function: heme binding (GO:0020037);; Biological Process: secondary met…	--	[Q]	Secondary metabolites biosynthesis, transport and catabolism	Cytochrome P450	indole-2-monooxygenase OS=Zea mays GN=CYP71C4 PE=1 SV=1	Putative uncharacterized protein Sb05g026080 OS=Sorghum bicolor GN=Sb05g026080 PE=3 SV=1	hypothetical protein SORBIDRAFT_05g026080 [Sorghum bicolor]
Sspon.002A0035080	92	116	79	44	37	21	5.23	6.79	4.45	2.59	2.15	1.21	0.000127414	0.0020682	-1.40445	down	[P]	Inorganic ion transport and metabolism	Molecular Function: potassium ion transmembrane transporter activity (GO:0015079);; Cellular Component: integral component of membrane (GO:0016021);; Biological Process: potassium ion transmembrane transport (GO:0071805);;	K03549|0|sbi:SORBI_02g000340|SORBIDRAFT_02g000340, Sb02g000340; hypothetical protein; K03549 KUP system potassium uptake protein (A)	--	--	K+ potassium transporter;; K+ potassium transporter	Potassium transporter 22 OS=Oryza sativa subsp. japonica GN=HAK22 PE=2 SV=1	Potassium transporter OS=Sorghum bicolor GN=Sb02g000340 PE=3 SV=1	hypothetical protein SORBIDRAFT_02g000340 [Sorghum bicolor]
Sspon.008B0008340	74	78	90	42	26	38	9.38	10.11	11.27	5.5	3.34	4.94	0.000320786	0.00456104	-1.15849	down	--	--	Molecular Function: transporter activity (GO:0005215);; Cellular Component: intracellular (GO:0005622);; Biological Process: transport (GO:0006810);;	--	[I]	Lipid transport and metabolism	CRAL/TRIO domain;; CRAL/TRIO, N-terminal domain	Phosphatidylinositol/phosphatidylcholine transfer protein SFH9 OS=Arabidopsis thaliana GN=SFH9 PE=2 SV=1	Putative uncharacterized protein Sb10g023760 OS=Sorghum bicolor GN=Sb10g023760 PE=4 SV=1	hypothetical protein SORBIDRAFT_10g023760 [Sorghum bicolor]
Sspon.001C0034050	95	110	71	4	10	10	30.05	35.92	22.37	1.4	3.35	3.35	5.32292e-13	4.8801e-11	-3.03865	down	--	--	Cellular Component: plastid (GO:0009536);; Cellular Component: integral component of membrane (GO:0016021);;	--	--	--	--	--	Sorghum bicolor protein targeted either to mitochondria or chloroplast proteins T50848 OS=Saccharum hybrid cultivar GN=Sh265O22g_110 PE=4 SV=1	Sorghum bicolor protein targeted either to mitochondria or chloroplast proteins T50848 [Saccharum hybrid cultivar R570]
Sspon.001D0001530	52	39	50	12	13	18	6.86	5.28	6.49	1.72	1.75	2.44	8.76406e-05	0.00149595	-1.54842	down	[DKT]	--	Biological Process: cellular process (GO:0009987);; Cellular Component: membrane (GO:0016020);;	--	[DKT]	--	LEM3 (ligand-effect modulator 3) family / CDC50 family	ALA-interacting subunit 1 OS=Arabidopsis thaliana GN=ALIS1 PE=1 SV=1	Uncharacterized protein OS=Setaria italica GN=Si036499m.g PE=4 SV=1	hypothetical protein SORBI_001G528800 [Sorghum bicolor]
Sspon.005B0014720	0	1	0	12	12	40	0	0.14	0	1.4	1.41	4.51	7.38987e-05	0.00129286	2.33823	up	--	--	Biological Process: protein peptidyl-prolyl isomerization (GO:0000413);; Molecular Function: peptidyl-prolyl cis-trans isomerase activity (GO:0003755);; Molecular Function: FK506 binding (GO:0005528);; Cellular Component: endoplasmic reticulum membrane (GO:0005789);; Biological Process: chaperone-mediated protein folding (GO:0061077);;	K09571|0|sbi:SORBI_10g012970|SORBIDRAFT_10g012970, Sb10g012970; hypothetical protein; K09571 FK506-binding protein 4/5 [EC:5.2.1.8] (A)	[O]	Posttranslational modification, protein turnover, chaperones	FKBP-type peptidyl-prolyl cis-trans isomerase	70 kDa peptidyl-prolyl isomerase OS=Triticum aestivum GN=FKBP70 PE=1 SV=1	Peptidylprolyl isomerase OS=Saccharum hybrid cultivar R570 GN=SHCRBa_261_D02_R_50 PE=4 SV=1	peptidylprolyl isomerase [Saccharum hybrid cultivar R570]
Sspon.007D0009644	158	181	186	97	84	68	25.84	30.49	30.09	16.38	14	11.19	4.0777e-06	0.00010594	-1.10121	down	--	--	Cellular Component: chloroplast envelope (GO:0009941);;	--	--	--	Protein RETICULATA-related	Protein RETICULATA-RELATED 4, chloroplastic OS=Arabidopsis thaliana GN=RER4 PE=2 SV=1	Putative uncharacterized protein Sb09g019180 OS=Sorghum bicolor GN=Sb09g019180 PE=4 SV=1	hypothetical protein SORBIDRAFT_09g019180 [Sorghum bicolor]
Sspon.008B0014630	522	609	618	207	260	193	64.03	76.8	74.99	26.14	32.21	23.83	1.16817e-15	1.36164e-13	-1.44589	down	--	--	Molecular Function: DNA binding (GO:0003677);; Cellular Component: nucleus (GO:0005634);; Biological Process: positive regulation of organelle organization (GO:0010638);; Biological Process: positive regulation of transcription, DNA-templated (GO:0045893);;	--	--	--	Myb-like DNA-binding domain	Probable transcription factor GLK1 OS=Oryza sativa subsp. japonica GN=GLK1 PE=2 SV=1	Putative uncharacterized protein Sb10g008400 OS=Sorghum bicolor GN=Sb10g008400 PE=4 SV=1	hypothetical protein SORBIDRAFT_10g008400 [Sorghum bicolor]
Sspon.005C0006440	0	0	0	20	12	17	0	0	0	2.18	1.23	1.74	1.41887e-05	0.0003155	2.55906	up	[Q]	Secondary metabolites biosynthesis, transport and catabolism	Molecular Function: iron ion binding (GO:0005506);; Cellular Component: integral component of membrane (GO:0016021);; Molecular Function: oxidoreductase activity, acting on paired donors, with incorporation or reduction of molecular oxygen, NAD(P)H as one donor, and incorporation of one atom of oxygen (GO:0016709);; Molecular Function: heme binding (GO:0020037);; Biological Process: secondary met…	--	[Q]	Secondary metabolites biosynthesis, transport and catabolism	Cytochrome P450;; Cytochrome P450	indole-2-monooxygenase OS=Zea mays GN=CYP71C4 PE=1 SV=1	Uncharacterized protein OS=Zea mays GN=LOC100383503 PE=2 SV=1	putative cytochrome P450 superfamily protein [Zea mays]
Sspon.001D0049130	102	123	77	654	556	584	17.77	21.93	13.28	116.73	97.59	102.22	1.05724e-26	3.11129e-24	2.39767	up	[MG]	--	--	--	[G]	Carbohydrate transport and metabolism	NAD(P)H-binding;; NmrA-like family;; 3-beta hydroxysteroid dehydrogenase/isomerase family	Uncharacterized protein At2g37660, chloroplastic OS=Arabidopsis thaliana GN=At2g37660 PE=1 SV=2	NAD-dependent epimerase/dehydratase OS=Saccharum hybrid cultivar R570 GN=SHCRBa_006_C11_R_30 PE=4 SV=1	NAD-dependent epimerase/dehydratase [Saccharum hybrid cultivar R570]
Sspon.003A0031500	89	65	99	40	29	46	3.95	3	4.34	1.82	1.32	2.06	0.000766863	0.00954056	-1.09951	down	[RTKL]	--	Molecular Function: DNA binding (GO:0003677);; Molecular Function: protein serine/threonine kinase activity (GO:0004674);; Molecular Function: ATP binding (GO:0005524);; Biological Process: protein phosphorylation (GO:0006468);; Cellular Component: integral component of membrane (GO:0016021);; Cellular Component: cytoplasmic membrane-bounded vesicle (GO:0016023);;	--	--	--	Protein kinase domain;; Protein tyrosine kinase;; Leucine rich repeat;; Leucine Rich repeats (2 copies);; Leucine rich repeat N-terminal domain;; Leucine Rich Repeat;; Leucine Rich repeat	Receptor-like protein kinase HSL1 OS=Arabidopsis thaliana GN=HSL1 PE=2 SV=1	Putative leucine-rich repeat receptor-like protein kinase family protein OS=Zea mays GN=Zm.21220 PE=4 SV=1	PREDICTED: receptor-like protein kinase HSL1 [Zea mays]
Sspon.003A0008780	1672	1633	1500	690	691	750	302.15	303.08	267.82	128.23	126.07	136.51	4.4819e-26	1.23509e-23	-1.23383	down	[C]	Energy production and conversion	Molecular Function: iron ion binding (GO:0005506);; Molecular Function: electron carrier activity (GO:0009055);; Cellular Component: plastid (GO:0009536);;	--	[O]	Posttranslational modification, protein turnover, chaperones	DnaJ domain;; 4Fe-4S single cluster domain of Ferredoxin I;; 4Fe-4S single cluster domain	Protein CAJ1 OS=Saccharomyces cerevisiae (strain ATCC 204508 / S288c) GN=CAJ1 PE=1 SV=1	Putative uncharacterized protein Sb03g033600 OS=Sorghum bicolor GN=Sb03g033600 PE=4 SV=1	hypothetical protein SORBIDRAFT_03g033600 [Sorghum bicolor]
Sspon.007D0015310	107	90	86	19	28	22	29.11	25.2	23.25	5.42	7.83	6.04	1.56462e-09	8.46673e-08	-1.93733	down	[P]	Inorganic ion transport and metabolism	Molecular Function: magnesium ion binding (GO:0000287);; Cellular Component: mitochondrion (GO:0005739);; Molecular Function: 3'(2'),5'-bisphosphate nucleotidase activity (GO:0008441);; Biological Process: dephosphorylation (GO:0016311);; Biological Process: phosphatidylinositol phosphorylation (GO:0046854);;	K01082|1.53159e-119|sbi:SORBI_09g004170|SORBIDRAFT_09g004170, Sb09g004170; hypothetical protein; K01082 3'(2'), 5'-bisphosphate nucleotidase [EC:3.1.3.7] (A)	[FP]	--	Inositol monophosphatase family	Putative PAP-specific phosphatase, mitochondrial OS=Arabidopsis thaliana GN=At4g05090 PE=2 SV=1	Putative uncharacterized protein Sb09g004170 OS=Sorghum bicolor GN=Sb09g004170 PE=4 SV=1	hypothetical protein SORBIDRAFT_09g004170 [Sorghum bicolor]
Sspon.003A0014780	63	47	30	119	127	99	4.9	3.81	2.36	9.53	9.93	7.74	0.000810495	0.0099973	1.11871	up	--	--	Biological Process: response to abiotic stimulus (GO:0009628);; Biological Process: embryo development ending in seed dormancy (GO:0009793);; Biological Process: response to organic substance (GO:0010033);; Cellular Component: intracellular membrane-bounded organelle (GO:0043231);; Biological Process: cellular metabolic process (GO:0044237);; Biological Process: primary metabolic process (GO:0044…	--	[R]	General function prediction only	PPR repeat family;; PPR repeat;; PPR repeat;; Pentatricopeptide repeat domain;; Pentacotripeptide-repeat region of PROPR;; Tetratricopeptide repeat	Pentatricopeptide repeat-containing protein At3g49240 OS=Arabidopsis thaliana GN=EMB1796 PE=2 SV=1	Putative uncharacterized protein Sb03g026930 OS=Sorghum bicolor GN=Sb03g026930 PE=4 SV=1	hypothetical protein SORBIDRAFT_03g026930 [Sorghum bicolor]
Sspon.008C0012240	0	0	0	10	7	37	0	0	0	47.76	31.78	161.52	0.000270468	0.00394442	2.1447	up	--	--	Biological Process: embryo development (GO:0009790);;	--	--	--	Late embryogenesis abundant (LEA) group 1	--	Putative uncharacterized protein Sb10g012265 (Fragment) OS=Sorghum bicolor GN=Sb10g012265 PE=4 SV=1	hypothetical protein SORBI_010G133000 [Sorghum bicolor]
Sspon.003A0013360	3	0	0	32	31	43	0.33	0	0	3.36	3.19	4.41	1.08623e-07	4.10664e-06	2.97503	up	[Q]	Secondary metabolites biosynthesis, transport and catabolism	Molecular Function: monooxygenase activity (GO:0004497);; Molecular Function: iron ion binding (GO:0005506);; Cellular Component: mitochondrion (GO:0005739);; Cellular Component: integral component of membrane (GO:0016021);; Molecular Function: oxidoreductase activity, acting on paired donors, with incorporation or reduction of molecular oxygen (GO:0016705);; Molecular Function: heme binding (GO:…	--	[QI]	--	Cytochrome P450	Cytochrome P450 72A15 OS=Arabidopsis thaliana GN=CYP72A15 PE=2 SV=1	Putative uncharacterized protein Sb03g028670 OS=Sorghum bicolor GN=Sb03g028670 PE=3 SV=1	hypothetical protein SORBIDRAFT_03g028670 [Sorghum bicolor]
Sspon.005D0016990	2284	4898	3274	778	1150	388	2106.98	4615.21	2965.98	742.43	1076.57	362.61	2.46816e-05	0.00050872	-1.87783	down	--	--	Molecular Function: protein binding (GO:0005515);; Cellular Component: mitochondrion (GO:0005739);; Biological Process: pentose-phosphate shunt (GO:0006098);; Biological Process: rRNA processing (GO:0006364);; Cellular Component: photosystem I (GO:0009522);; Cellular Component: chloroplast thylakoid membrane (GO:0009535);; Biological Process: plastid organization (GO:0009657);; Biological Process…	K14332|2.86931e-96|zma:100283848|pco139896; LOC100283848; K14332 photosystem I subunit PsaO (A)	--	--	--	Photosystem I subunit O OS=Arabidopsis thaliana GN=PSAO PE=1 SV=1	16 kDa membrane protein OS=Saccharum hybrid cultivar GN=MPS PE=2 SV=1	16 kDa membrane protein [Saccharum hybrid cultivar]
Sspon.005C0021100	2	1	0	13	16	26	1.02	1	0	7.18	8.43	13.56	0.000186784	0.00286757	2.17201	up	--	--	Cellular Component: cytoplasmic membrane-bounded vesicle (GO:0016023);;	--	--	--	Dirigent-like protein	Dirigent protein 21 OS=Arabidopsis thaliana GN=DIR21 PE=3 SV=1	Putative uncharacterized protein Sb05g005150 OS=Sorghum bicolor GN=Sb05g005150 PE=4 SV=1	hypothetical protein SORBIDRAFT_05g005150 [Sorghum bicolor]
Sspon.008D0010910	234	173	202	6	23	17	14.02	10.65	11.97	0.42	1.42	1.07	5.91907e-20	1.01872e-17	-3.36785	down	--	--	Cellular Component: trans-Golgi network (GO:0005802);; Cellular Component: plasma membrane (GO:0005886);; Cellular Component: integral component of membrane (GO:0016021);; Biological Process: primary metabolic process (GO:0044238);; Biological Process: cellular biosynthetic process (GO:0044249);; Biological Process: organic substance biosynthetic process (GO:1901576);;	--	[U]	Intracellular trafficking, secretion, and vesicular transport	SPX domain;; EXS family;; EXS family	Phosphate transporter PHO1-3 OS=Oryza sativa subsp. japonica GN=PHO1-3 PE=2 SV=1	Putative uncharacterized protein Sb10g014220 OS=Sorghum bicolor GN=Sb10g014220 PE=4 SV=1	hypothetical protein SORBIDRAFT_10g014220 [Sorghum bicolor]
Sspon.003C0005360	13	28	25	77	58	92	0.9	1.9	1.66	5.18	3.84	6	0.000234592	0.003483	1.47598	up	--	--	Molecular Function: hydrolase activity (GO:0016787);;	--	--	--	Alpha/beta hydrolase family;; alpha/beta hydrolase fold;; Serine aminopeptidase, S33;; Serine hydrolase;; Alpha/beta hydrolase family;; alpha/beta hydrolase fold;; Serine aminopeptidase, S33;; Serine hydrolase	Probable esterase PIR7A OS=Oryza sativa subsp. japonica GN=PIR7A PE=3 SV=2	Uncharacterized protein OS=Zea mays GN=cl14379_1 PE=4 SV=1	hypothetical protein SORBI_003G417000 [Sorghum bicolor]
Sspon.006A0021510	50	67	69	15	5	2	4.44	6.12	6.03	1.39	0.49	0.24	3.78737e-06	9.9142e-05	-2.34929	down	--	--	Molecular Function: serine-type endopeptidase activity (GO:0004252);; Cellular Component: cell wall (GO:0005618);; Biological Process: proteolysis (GO:0006508);; Cellular Component: cytoplasmic membrane-bounded vesicle (GO:0016023);;	--	--	--	Subtilase family	Subtilisin-like protease SBT3.7 OS=Arabidopsis thaliana GN=SBT3.7 PE=3 SV=2	Putative uncharacterized protein Sb05g022600 OS=Sorghum bicolor GN=Sb05g022600 PE=4 SV=1	hypothetical protein SORBI_005G165500 [Sorghum bicolor]
Sspon.003C0007660	122	158	102	11	45	17	17.37	23.05	14.36	1.69	6.5	2.57	6.29652e-06	0.000155132	-2.03281	down	--	--	Molecular Function: transcription cofactor activity (GO:0003712);; Molecular Function: histone acetyltransferase activity (GO:0004402);; Molecular Function: calmodulin binding (GO:0005516);; Cellular Component: nucleus (GO:0005634);; Biological Process: regulation of transcription, DNA-templated (GO:0006355);; Molecular Function: zinc ion binding (GO:0008270);; Biological Process: embryo sac deve…	--	[K]	Transcription	BTB/POZ domain;; TAZ zinc finger	BTB/POZ and TAZ domain-containing protein 4 OS=Arabidopsis thaliana GN=BT4 PE=1 SV=1	Putative uncharacterized protein Sb03g042420 OS=Sorghum bicolor GN=Sb03g042420 PE=4 SV=1	hypothetical protein SORBIDRAFT_03g042420 [Sorghum bicolor]
Sspon.004A0012370	450	371	311	165	137	203	36.75	31.15	25.1	13.84	11.29	16.68	5.33035e-07	1.72988e-05	-1.18371	down	--	--	--	--	--	--	--	Probable WRKY transcription factor 19 OS=Arabidopsis thaliana GN=WRKY19 PE=2 SV=1	Putative uncharacterized protein Sb04g023820 OS=Sorghum bicolor GN=Sb04g023820 PE=4 SV=1	hypothetical protein SORBIDRAFT_04g023820 [Sorghum bicolor]
Sspon.003C0019640	0	0	0	27	13	13	0	0	0	5.16	2.45	2.4	1.5463e-05	0.00034003	2.54955	up	--	--	Molecular Function: transcription regulatory region sequence-specific DNA binding (GO:0000976);; Molecular Function: sequence-specific DNA binding transcription factor activity (GO:0003700);; Cellular Component: nucleus (GO:0005634);; Biological Process: regulation of transcription, DNA-templated (GO:0006355);;	K09060|3.00042e-116|zma:542188|bzip1, BZ-1, ZmBZ-1; bZIP transcription factor1; K09060 plant G-box-binding factor (A)	--	--	G-box binding protein MFMR;; bZIP transcription factor	Common plant regulatory factor 1 OS=Petroselinum crispum GN=CPRF1 PE=2 SV=1	BZIP-type transcription factor (Fragment) OS=Zea mays subsp. mays PE=2 SV=1	hypothetical protein SORBI_003G244100 [Sorghum bicolor]
Sspon.002D0021000	68	63	107	179	154	229	5.76	5.49	8.94	15.57	13.19	19.53	0.000162568	0.00254107	1.10012	up	[O]	Posttranslational modification, protein turnover, chaperones	Molecular Function: ATP binding (GO:0005524);; Molecular Function: zinc ion binding (GO:0008270);; Biological Process: pyrimidine ribonucleotide biosynthetic process (GO:0009220);; Biological Process: response to heat (GO:0009408);; Cellular Component: plastid (GO:0009536);; Biological Process: response to high light intensity (GO:0009644);; Cellular Component: integral component of membrane (GO:…	--	[O]	Posttranslational modification, protein turnover, chaperones	TCP-1/cpn60 chaperonin family	RuBisCO large subunit-binding protein subunit alpha, chloroplastic (Fragment) OS=Brassica napus PE=2 SV=2	Putative uncharacterized protein Sb02g011260 OS=Sorghum bicolor GN=Sb02g011260 PE=3 SV=1	hypothetical protein SORBIDRAFT_02g011260 [Sorghum bicolor]
Sspon.008B0011860	149	146	167	33	37	37	14.84	14.92	16.38	3.43	3.72	3.79	1.23049e-16	1.59409e-14	-2.07681	down	--	--	Biological Process: metabolic process (GO:0008152);; Cellular Component: integral component of membrane (GO:0016021);; Molecular Function: transferase activity, transferring glycosyl groups (GO:0016757);;	--	[S]	Function unknown	Protein of unknown function (DUF563)	--	Glycosyltransferase OS=Zea mays GN=TIDP3022 PE=4 SV=1	PREDICTED: uncharacterized protein LOC100273057 isoform X1 [Zea mays]
Sspon.004C0004130	47	51	28	109	126	93	8.44	9.44	5.11	20.15	22.9	16.93	0.000368212	0.00514331	1.18582	up	--	--	Molecular Function: sequence-specific DNA binding transcription factor activity (GO:0003700);; Biological Process: regulation of transcription, DNA-templated (GO:0006355);; Molecular Function: sequence-specific DNA binding (GO:0043565);;	K14432|9.1394e-155|sbi:SORBI_04g034190|SORBIDRAFT_04g034190, Sb04g034190; hypothetical protein; K14432 ABA responsive element binding factor (A)	--	--	bZIP transcription factor;; Basic region leucine zipper	bZIP transcription factor TRAB1 OS=Oryza sativa subsp. japonica GN=TRAB1 PE=1 SV=1	ABA responsive element binding factor 1 OS=Sorghum bicolor GN=ABF1 PE=4 SV=1	ABA responsive element binding factor 1 [Sorghum bicolor]
Sspon.001B0022761	5	2	9	65	62	78	0.65	0.29	1.08	7.76	7.29	9.03	9.64464e-11	6.38609e-09	2.93052	up	--	--	--	--	--	--	--	--	Putative uncharacterized protein Sb01g026660 OS=Sorghum bicolor GN=Sb01g026660 PE=4 SV=1	hypothetical protein SORBIDRAFT_01g026660 [Sorghum bicolor]
Sspon.001A0037200	949	1091	1047	341	412	279	108.02	127.66	117.82	39.87	47.34	32	6.66142e-20	1.1342e-17	-1.61926	down	--	--	Cellular Component: plastid (GO:0009536);; Molecular Function: protein dimerization activity (GO:0046983);;	K16189|0|sbi:SORBI_01g006190|SORBIDRAFT_01g006190, Sb01g006190; hypothetical protein; K16189 phytochrome-interacting factor 4 (A)	--	--	Helix-loop-helix DNA-binding domain	Transcription factor PIF5 OS=Arabidopsis thaliana GN=PIF5 PE=1 SV=1	Putative uncharacterized protein Sb01g006190 OS=Sorghum bicolor GN=Sb01g006190 PE=4 SV=1	hypothetical protein SORBIDRAFT_01g006190 [Sorghum bicolor]
Sspon.005D0013560	0	0	2	26	23	24	0	0	0.14	1.49	1.27	1.31	1.76562e-06	4.99847e-05	2.73454	up	--	--	Cellular Component: membrane (GO:0016020);;	--	[S]	Function unknown	Domain of unknown function (DUF4782);; C2 domain	C2 and GRAM domain-containing protein At5g50170 OS=Arabidopsis thaliana GN=At5g50170 PE=2 SV=1	Putative uncharacterized protein Sb06g020045 (Fragment) OS=Sorghum bicolor GN=Sb06g020045 PE=4 SV=1	hypothetical protein SORBI_006G119600 [Sorghum bicolor]
Sspon.005A0027360	153	266	157	66	71	77	11.97	21.32	12.13	5.34	5.64	6.07	9.59557e-06	0.000223916	-1.39764	down	[RTKL]	--	Molecular Function: protein kinase activity (GO:0004672);; Molecular Function: ATP binding (GO:0005524);; Biological Process: protein phosphorylation (GO:0006468);;	K08867|5.27831e-134|sbi:SORBI_05g001070|SORBIDRAFT_05g001070, Sb05g001070; hypothetical protein; K08867 WNK lysine deficient protein kinase [EC:2.7.11.1] (A)	[R]	General function prediction only	Protein kinase domain;; Protein tyrosine kinase	Probable serine/threonine-protein kinase WNK5 OS=Arabidopsis thaliana GN=WNK5 PE=1 SV=2	Putative uncharacterized protein Sb05g001070 OS=Sorghum bicolor GN=Sb05g001070 PE=4 SV=1	hypothetical protein SORBI_005G012200 [Sorghum bicolor]
Sspon.003A0028250	0	0	0	8	21	66	0	0	0	1.03	2.58	8.03	1.29339e-05	0.000291267	2.57602	up	--	--	Cellular Component: intracellular (GO:0005622);; Biological Process: response to wounding (GO:0009611);; Biological Process: response to mechanical stimulus (GO:0009612);; Biological Process: ethylene-activated signaling pathway (GO:0009873);; Biological Process: response to chitin (GO:0010200);;	--	[L]	Replication, recombination and repair	DDE superfamily endonuclease;; Plant transposon protein	Putative nuclease HARBI1 OS=Bos taurus GN=HARBI1 PE=2 SV=1	Putative uncharacterized protein Sb03g003310 OS=Sorghum bicolor GN=Sb03g003310 PE=4 SV=1	hypothetical protein SORBIDRAFT_03g003310 [Sorghum bicolor]
Sspon.007B0025080	0	0	0	22	39	10	0	0	0	42.71	75.04	20.3	4.20912e-06	0.000108998	2.7104	up	--	--	Biological Process: lipid transport (GO:0006869);; Molecular Function: lipid binding (GO:0008289);;	--	--	--	Protease inhibitor/seed storage/LTP family;; Probable lipid transfer	Non-specific lipid-transfer protein OS=Zea mays PE=1 SV=1	Non-specific lipid-transfer protein OS=Sorghum bicolor GN=Sb08g002670 PE=3 SV=1	hypothetical protein SORBIDRAFT_08g002670 [Sorghum bicolor]
Sspon.003C0005051	571	439	600	251	290	238	36.54	28.91	37.94	16.5	18.73	15.37	2.82259e-11	2.03885e-09	-1.09206	down	[P]	Inorganic ion transport and metabolism	Cellular Component: vacuolar membrane (GO:0005774);; Biological Process: glucose catabolic process (GO:0006007);; Biological Process: protein glycosylation (GO:0006486);; Biological Process: cell tip growth (GO:0009932);; Molecular Function: potassium ion transmembrane transporter activity (GO:0015079);; Cellular Component: integral component of membrane (GO:0016021);; Biological Process: potassi…	K03549|0|sbi:SORBI_03g045180|SORBIDRAFT_03g045180, Sb03g045180; hypothetical protein; K03549 KUP system potassium uptake protein (A)	--	--	K+ potassium transporter	Probable potassium transporter 2 OS=Oryza sativa subsp. japonica GN=HAK2 PE=2 SV=1	Potassium transporter OS=Sorghum bicolor GN=Sb03g045180 PE=3 SV=1	hypothetical protein SORBIDRAFT_03g045180 [Sorghum bicolor]
Sspon.004D0000522	407	499	349	0	0	0	34.51	43.51	29.25	0	0.06	0	1.19099e-53	1.1829e-50	-7.10993	down	--	--	Molecular Function: transporter activity (GO:0005215);; Molecular Function: ATP binding (GO:0005524);; Cellular Component: cytosol (GO:0005829);; Biological Process: gluconeogenesis (GO:0006094);; Biological Process: glycolysis (GO:0006096);; Biological Process: mRNA export from nucleus (GO:0006406);; Biological Process: protein import into nucleus (GO:0006606);; Biological Process: cytoskeleton …	K06158|0|sbi:SORBI_04g037970|SORBIDRAFT_04g037970, Sb04g037970; hypothetical protein; K06158 ATP-binding cassette, subfamily F, member 3 (A)	[EJ]	--	ABC transporter;; ABC transporter;; AAA domain, putative AbiEii toxin, Type IV TA system;; RecF/RecN/SMC N terminal domain;; AAA ATPase domain;; AAA domain;; ATPase family associated with various cellular activities (AAA)	ABC transporter F family member 3 OS=Arabidopsis thaliana GN=ABCF3 PE=1 SV=1	Putative uncharacterized protein Sb04g037970 OS=Sorghum bicolor GN=Sb04g037970 PE=3 SV=1	hypothetical protein SORBIDRAFT_04g037970 [Sorghum bicolor]
Sspon.002A0023480	25	24	27	155	91	110	5.82	5.7	6.17	36.41	21.06	25.17	4.22553e-09	2.12722e-07	1.9662	up	[I]	Lipid transport and metabolism	Biological Process: metabolic process (GO:0008152);; Molecular Function: intramolecular transferase activity (GO:0016866);; Molecular Function: ADP binding (GO:0043531);;	K01853|1.68004e-166|sbi:SORBI_08g019310|SORBIDRAFT_08g019310, Sb08g019310; hypothetical protein (A)	[I]	Lipid transport and metabolism	Squalene-hopene cyclase N-terminal domain;; Prenyltransferase and squalene oxidase repeat;; Squalene-hopene cyclase C-terminal domain	Achilleol B synthase OS=Oryza sativa subsp. japonica GN=Os11g0285000 PE=1 SV=1	Putative uncharacterized protein Sb08g019310 OS=Sorghum bicolor GN=Sb08g019310 PE=4 SV=1	hypothetical protein SORBIDRAFT_08g019310 [Sorghum bicolor]
Sspon.006B0019521	20	17	27	114	95	127	7.35	6.2	9.7	41.36	33.8	45.21	5.79383e-11	3.98579e-09	2.13197	up	--	--	Molecular Function: peroxidase activity (GO:0004601);; Molecular Function: calcium ion binding (GO:0005509);; Cellular Component: integral component of membrane (GO:0016021);; Molecular Function: oxidoreductase activity, acting on NAD(P)H, oxygen as acceptor (GO:0050664);; Biological Process: oxidation-reduction process (GO:0055114);;	K13447|2.74007e-141|sbi:SORBI_05g020380|SORBIDRAFT_05g020380, Sb05g020380; hypothetical protein; K13447 respiratory burst oxidase [EC:1.6.3.- 1.11.1.-] (A)	[PQ]	--	Ferric reductase NAD binding domain	Respiratory burst oxidase homolog protein C OS=Solanum tuberosum GN=RBOHC PE=1 SV=2	RBOHD OS=Arundo donax PE=4 SV=1	hypothetical protein SORBIDRAFT_05g020380 [Sorghum bicolor]
Sspon.007A0001960	1	0	0	19	18	63	0.2	0	0	2.18	2	6.86	1.08778e-06	3.27184e-05	2.8476	up	--	--	Biological Process: acetyl-CoA metabolic process (GO:0006084);; Biological Process: fatty acid biosynthetic process (GO:0006633);; Biological Process: calcium ion transport (GO:0006816);; Biological Process: Golgi organization (GO:0007030);; Biological Process: response to salt stress (GO:0009651);; Biological Process: plant-type cell wall biogenesis (GO:0009832);; Cellular Component: integral co…	K15397|0|sbi:SORBI_09g029260|SORBIDRAFT_09g029260, Sb09g029260; hypothetical protein; K15397 3-ketoacyl-CoA synthase [EC:2.3.1.199] (A)	--	--	FAE1/Type III polyketide synthase-like protein;; 3-Oxoacyl-[acyl-carrier-protein (ACP)] synthase III C terminal;; Chalcone and stilbene synthases, C-terminal domain	3-ketoacyl-CoA synthase 11 OS=Arabidopsis thaliana GN=KCS11 PE=1 SV=1	3-ketoacyl-CoA synthase OS=Sorghum bicolor GN=Sb09g029260 PE=3 SV=1	hypothetical protein SORBIDRAFT_09g029260 [Sorghum bicolor]
Sspon.002B0014040	1	4	2	98	7	182	0.18	0.79	0.35	17.95	1.25	32.56	4.89153e-06	0.000123778	2.66905	up	--	--	Molecular Function: structural constituent of ribosome (GO:0003735);; Biological Process: translation (GO:0006412);; Biological Process: transport (GO:0006810);; Biological Process: response to salt stress (GO:0009651);; Biological Process: response to ethylene (GO:0009723);; Cellular Component: integral component of membrane (GO:0016021);;	--	[C]	Energy production and conversion	Mitochondrial carrier protein	Mitochondrial phosphate carrier protein 2, mitochondrial OS=Arabidopsis thaliana GN=MPT2 PE=2 SV=1	Uncharacterized protein OS=Setaria italica GN=Si030311m.g PE=3 SV=1	hypothetical protein SORBI_002G224100 [Sorghum bicolor]
Sspon.003C0005462	2	2	3	67	14	77	0.18	0.18	0.29	5.04	1.05	5.63	7.23487e-07	2.27817e-05	2.76254	up	[P]	Inorganic ion transport and metabolism	Molecular Function: potassium ion transmembrane transporter activity (GO:0015079);; Cellular Component: integral component of membrane (GO:0016021);; Biological Process: potassium ion transmembrane transport (GO:0071805);;	K03549|0|sbi:SORBI_03g044780|SORBIDRAFT_03g044780, Sb03g044780; hypothetical protein; K03549 KUP system potassium uptake protein (A)	--	--	K+ potassium transporter	Potassium transporter 5 OS=Oryza sativa subsp. japonica GN=HAK5 PE=2 SV=2	Potassium transporter OS=Sorghum bicolor GN=Sb03g044780 PE=3 SV=1	hypothetical protein SORBIDRAFT_03g044780 [Sorghum bicolor]
Sspon.002B0019391	152	163	122	776	926	771	103.7	113.61	81.95	545.76	639.08	530.88	6.37483e-38	3.41476e-35	2.36329	up	--	--	Molecular Function: sequence-specific DNA binding transcription factor activity (GO:0003700);; Biological Process: regulation of transcription, DNA-templated (GO:0006355);; Cellular Component: plastid (GO:0009536);; Molecular Function: sequence-specific DNA binding (GO:0043565);;	--	--	--	bZIP transcription factor;; Basic region leucine zipper	--	Putative uncharacterized protein Sb02g020760 OS=Sorghum bicolor GN=Sb02g020760 PE=4 SV=1	hypothetical protein SORBIDRAFT_02g020760 [Sorghum bicolor]
Sspon.006B0007890	0	0	0	69	69	69	0	0	0	16.49	16.05	16.1	5.01677e-19	7.99898e-17	4.70123	up	[KAD]	--	Biological Process: cellular process (GO:0009987);;	K09422|2.63708e-79|zma:100191533|putative MYB DNA-binding domain superfamily protein; K09422 myb proto-oncogene protein, plant (A)	[K]	Transcription	Myb-like DNA-binding domain;; Myb-like DNA-binding domain	Protein ODORANT1 OS=Petunia hybrida GN=ODO1 PE=2 SV=1	Uncharacterized protein OS=Zea mays GN=LOC100191533 PE=2 SV=1	hypothetical protein SORBI_007G132600 [Sorghum bicolor]
Sspon.002C0024260	321	465	351	210	181	174	47.09	70.12	50.91	31.71	26.85	25.79	4.77082e-06	0.00012111	-1.0476	down	[R]	General function prediction only	Biological Process: metabolic process (GO:0008152);; Cellular Component: plastid (GO:0009536);; Molecular Function: hydrolase activity (GO:0016787);;	--	[R]	General function prediction only	Haloacid dehalogenase-like hydrolase;; haloacid dehalogenase-like hydrolase;; HAD-hyrolase-like	Uncharacterized protein HI_0488 OS=Haemophilus influenzae (strain ATCC 51907 / DSM 11121 / KW20 / Rd) GN=HI_0488 PE=3 SV=1	Genetic modifier OS=Zea mays PE=2 SV=1	hypothetical protein SORBI_002G136100 [Sorghum bicolor]
Sspon.007D0024200	1302	1599	1687	507	743	456	420.73	530.32	538.07	168.65	242.71	148.58	3.2471e-12	2.65983e-10	-1.45531	down	[E]	Amino acid transport and metabolism	Molecular Function: asparagine synthase (glutamine-hydrolyzing) activity (GO:0004066);; Cellular Component: cytosol (GO:0005829);; Cellular Component: plasma membrane (GO:0005886);; Biological Process: asparagine biosynthetic process (GO:0006529);; Biological Process: glutamine metabolic process (GO:0006541);; Molecular Function: protein homodimerization activity (GO:0042803);;	--	--	--	Aluminium induced protein;; Glutamine amidotransferase domain	Stem-specific protein TSJT1 OS=Nicotiana tabacum GN=TSJT1 PE=2 SV=1	Uncharacterized protein OS=Zea mays GN=Zm.68079 PE=2 SV=1	hypothetical protein SORBI_008G033200 [Sorghum bicolor]
Sspon.003D0007460	764	821	705	284	295	225	56.59	62.49	51.65	21.66	22.09	16.83	6.20576e-20	1.06041e-17	-1.55338	down	--	--	Molecular Function: phosphatidylinositol binding (GO:0035091);;	--	--	--	Protein RETICULATA-related;; Haem-binding uptake, Tiki superfamily, ChaN	Protein RETICULATA-RELATED 6, chloroplastic OS=Arabidopsis thaliana GN=RER6 PE=2 SV=1	Putative uncharacterized protein Sb03g038530 OS=Sorghum bicolor GN=Sb03g038530 PE=4 SV=1	hypothetical protein SORBIDRAFT_03g038530 [Sorghum bicolor]
Sspon.003A0003200	210	232	181	75	71	61	33.09	37.63	28.31	12.23	11.44	9.71	3.09025e-11	2.22545e-09	-1.59496	down	--	--	--	--	--	--	--	--	Putative uncharacterized protein Sb03g039920 OS=Sorghum bicolor GN=Sb03g039920 PE=4 SV=1	hypothetical protein SORBIDRAFT_03g039920 [Sorghum bicolor]
Sspon.001C0024391	562	659	635	139	179	120	224.26	269.73	250	57.18	72.4	48.32	4.09487e-26	1.14494e-23	-2.09703	down	[R]	General function prediction only	Cellular Component: nucleus (GO:0005634);; Cellular Component: mitochondrion (GO:0005739);; Cellular Component: cytosol (GO:0005829);; Biological Process: cytokinin biosynthetic process (GO:0009691);; Molecular Function: hydrolase activity, hydrolyzing N-glycosyl compounds (GO:0016799);; Molecular Function: lyase activity (GO:0016829);;	--	--	--	Possible lysine decarboxylase	Probable cytokinin riboside 5'-monophosphate phosphoribohydrolase LOGL10 OS=Oryza sativa subsp. japonica GN=LOGL10 PE=2 SV=1	Putative uncharacterized protein Sb01g019170 OS=Sorghum bicolor GN=Sb01g019170 PE=4 SV=1	hypothetical protein SORBIDRAFT_01g019170 [Sorghum bicolor]
Sspon.005A0003210	645	522	502	1199	780	2176	74.42	61.93	57.28	142.03	90.82	252.54	0.000273229	0.00397981	1.15311	up	--	--	Molecular Function: cysteine-type endopeptidase activity (GO:0004197);; Molecular Function: phospholipase A2 activity (GO:0004623);; Cellular Component: extracellular space (GO:0005615);; Cellular Component: lysosome (GO:0005764);; Cellular Component: cytoplasmic membrane-bounded vesicle (GO:0016023);; Biological Process: proteolysis involved in cellular protein catabolic process (GO:0051603);;	--	[O]	Posttranslational modification, protein turnover, chaperones	Papain family cysteine protease;; Cathepsin propeptide inhibitor domain (I29);; Granulin	Oryzain alpha chain OS=Oryza sativa subsp. japonica GN=Os04g0650000 PE=1 SV=2	Uncharacterized protein OS=Zea mays GN=LOC100282322 PE=3 SV=1	hypothetical protein SORBI_006G242000 [Sorghum bicolor]
Sspon.004D0021880	97	91	137	200	261	379	4.97	4.83	6.95	10.52	13.52	19.56	4.08055e-05	0.000782841	1.21763	up	[P]	Inorganic ion transport and metabolism	Molecular Function: nucleotide binding (GO:0000166);; Molecular Function: copper ion binding (GO:0005507);; Cellular Component: integral component of plasma membrane (GO:0005887);; Biological Process: metabolic process (GO:0008152);; Biological Process: copper ion transmembrane transport (GO:0035434);; Cellular Component: intracellular membrane-bounded organelle (GO:0043231);; Molecular Function:…	K17686|0|sbi:SORBI_04g006600|SORBIDRAFT_04g006600, Sb04g006600; hypothetical protein; K17686 Cu+-exporting ATPase [EC:3.6.3.54] (A)	[P]	Inorganic ion transport and metabolism	E1-E2 ATPase;; haloacid dehalogenase-like hydrolase;; Heavy-metal-associated domain;; haloacid dehalogenase-like hydrolase	Probable copper-transporting ATPase HMA5 OS=Arabidopsis thaliana GN=HMA5 PE=1 SV=2	Putative uncharacterized protein Sb04g006600 OS=Sorghum bicolor GN=Sb04g006600 PE=3 SV=1	hypothetical protein SORBIDRAFT_04g006600 [Sorghum bicolor]
Sspon.005D0006790	0	0	1	27	42	32	0	0	0.32	5.05	7.5	5.72	1.41669e-09	7.70998e-08	3.39339	up	[R]	General function prediction only	Molecular Function: zinc ion binding (GO:0008270);; Molecular Function: oxidoreductase activity (GO:0016491);; Biological Process: oxidation-reduction process (GO:0055114);;	K00083|0|sbi:SORBI_06g028240|SORBIDRAFT_06g028240, Sb06g028240; hypothetical protein; K00083 cinnamyl-alcohol dehydrogenase [EC:1.1.1.195] (A)	[Q]	Secondary metabolites biosynthesis, transport and catabolism	Alcohol dehydrogenase GroES-like domain;; Zinc-binding dehydrogenase;; D-isomer specific 2-hydroxyacid dehydrogenase, NAD binding domain	Cinnamyl alcohol dehydrogenase 7 OS=Oryza sativa subsp. japonica GN=CAD7 PE=2 SV=1	Putative uncharacterized protein Sb06g028240 OS=Sorghum bicolor GN=Sb06g028240 PE=3 SV=1	hypothetical protein SORBIDRAFT_06g028240 [Sorghum bicolor]
Sspon.008D0008270	18	14	24	58	45	68	1.31	1.07	1.71	4.21	3.22	4.88	0.00045417	0.00613548	1.35698	up	--	--	Molecular Function: protein serine/threonine kinase activity (GO:0004674);; Molecular Function: ATP binding (GO:0005524);; Biological Process: protein phosphorylation (GO:0006468);; Cellular Component: integral component of membrane (GO:0016021);; Cellular Component: intracellular membrane-bounded organelle (GO:0043231);; Cellular Component: cytoplasmic part (GO:0044444);;	--	--	--	Leucine rich repeat;; Leucine Rich repeats (2 copies);; Leucine Rich repeats (2 copies);; Leucine rich repeat	LRR receptor-like serine/threonine-protein kinase GSO1 OS=Arabidopsis thaliana GN=GSO1 PE=2 SV=1	Uncharacterized protein OS=Leersia perrieri PE=4 SV=1	hypothetical protein OsI_23495 [Oryza sativa Indica Group]
Sspon.001D0019611	61	50	68	199	82	389	7.2	6.09	7.92	24.19	9.82	46.12	0.000534773	0.00705835	1.53222	up	--	--	Molecular Function: serine-type carboxypeptidase activity (GO:0004185);; Cellular Component: integral component of membrane (GO:0016021);; Molecular Function: transferase activity, transferring acyl groups other than amino-acyl groups (GO:0016747);; Biological Process: secondary metabolic process (GO:0019748);; Biological Process: proteolysis involved in cellular protein catabolic process (GO:005…	K16296|0|zma:100284785|serine carboxypeptidase 1; K16296 serine carboxypeptidase-like clade I [EC:3.4.16.-] (A)	[OE]	--	Serine carboxypeptidase	Serine carboxypeptidase-like 18 OS=Arabidopsis thaliana GN=SCPL18 PE=2 SV=2	Uncharacterized protein OS=Setaria italica GN=Si035415m.g PE=4 SV=1	hypothetical protein SORBI_001G280200 [Sorghum bicolor]
Sspon.001D0000361	19	25	22	5	5	2	3.58	4.84	4.25	1.02	1.04	0.54	0.000532606	0.00703391	-1.81919	down	--	--	Molecular Function: structural constituent of ribosome (GO:0003735);; Biological Process: translation (GO:0006412);; Cellular Component: integral component of membrane (GO:0016021);; Biological Process: transmembrane transport (GO:0055085);;	K15121|1.08316e-167|sbi:SORBI_01g045490|SORBIDRAFT_01g045490, Sb01g045490; hypothetical protein; K15121 solute carrier family 25, member 44 (A)	[C]	Energy production and conversion	Mitochondrial carrier protein	Solute carrier family 25 member 44 OS=Mus musculus GN=Slc25a44 PE=1 SV=1	Uncharacterized protein OS=Zea mays GN=LOC100384216 PE=3 SV=1	TPA: hypothetical protein ZEAMMB73_958482 [Zea mays]
Sspon.007B0007553	4	6	6	43	42	37	0.71	0.89	0.99	6.44	6.2	5.36	4.77717e-07	1.56742e-05	2.30483	up	--	--	Cellular Component: mitochondrion (GO:0005739);; Biological Process: abscisic acid biosynthetic process (GO:0009688);;	--	--	--	Tetratricopeptide repeat;; Tetratricopeptide repeat;; Tetratricopeptide repeat	--	Putative uncharacterized protein Sb09g022420 OS=Sorghum bicolor GN=Sb09g022420 PE=4 SV=1	hypothetical protein SORBIDRAFT_09g022420 [Sorghum bicolor]
Sspon.003C0036250	22	23	25	5	2	4	1.61	1.72	1.81	0.43	0.19	0.36	0.000135162	0.00217179	-1.98304	down	--	--	Molecular Function: metal ion binding (GO:0046872);;	--	[R]	General function prediction only	Zinc finger C-x8-C-x5-C-x3-H type (and similar)	Zinc finger CCCH domain-containing protein 2 OS=Oryza sativa subsp. japonica GN=Os01g0192000 PE=2 SV=1	Nucleic acid binding protein OS=Saccharum hybrid cultivar R570 GN=SHCRBa_050_H11_R_580 PE=4 SV=1	nucleic acid binding protein [Saccharum hybrid cultivar R570]
Sspon.008C0004951	124	135	178	52	82	64	16.02	17.93	22.65	6.9	10.74	8.35	5.77749e-05	0.00105048	-1.13826	down	--	--	Cellular Component: membrane (GO:0016020);;	--	--	--	--	--	Uncharacterized protein OS=Oryza brachyantha GN=OB06G32210 PE=4 SV=1	Os06g0674000 [Oryza sativa Japonica Group]
Sspon.002D0029001	20	13	32	88	75	94	2.3	1.59	3.63	10.26	8.65	10.73	5.29463e-06	0.000133061	1.70441	up	[S]	Function unknown	Cellular Component: vacuolar membrane (GO:0005774);; Cellular Component: plasma membrane (GO:0005886);; Molecular Function: zinc ion binding (GO:0008270);; Cellular Component: plasmodesma (GO:0009506);; Cellular Component: chloroplast envelope (GO:0009941);; Cellular Component: integral component of membrane (GO:0016021);; Cellular Component: cytoplasmic membrane-bounded vesicle (GO:0016023);;	--	[R]	General function prediction only	Cytosolic domain of 10TM putative phosphate transporter;; Late exocytosis, associated with Golgi transport;; Calcium-dependent channel, 7TM region, putative phosphate	CSC1-like protein ERD4 OS=Arabidopsis thaliana GN=ERD4 PE=2 SV=1	Putative uncharacterized protein Sb02g003010 OS=Sorghum bicolor GN=Sb02g003010 PE=4 SV=1	hypothetical protein SORBIDRAFT_02g003010 [Sorghum bicolor]
Sspon.004C0025540	60	59	59	1682	452	4398	23.43	23.87	22.85	672.76	177.75	1722.67	8.79851e-09	4.20301e-07	3.22203	up	--	--	Molecular Function: nucleic acid binding (GO:0003676);; Molecular Function: endonuclease activity (GO:0004519);; Biological Process: DNA catabolic process (GO:0006308);; Biological Process: nucleic acid phosphodiester bond hydrolysis (GO:0090305);;	--	--	--	S1/P1 Nuclease	Endonuclease 4 OS=Arabidopsis thaliana GN=ENDO4 PE=3 SV=1	Uncharacterized protein OS=Zea mays GN=Zm.6694 PE=4 SV=1	hypothetical protein SORBI_003G087200 [Sorghum bicolor]
Sspon.005D0024931	11	16	31	167	103	89	5.36	8.14	14.94	82.02	49.94	42.91	2.12323e-07	7.52026e-06	2.17756	up	[I]	Lipid transport and metabolism	--	K01853|4.56455e-108|sbi:SORBI_07g007030|SORBIDRAFT_07g007030, Sb07g007030; hypothetical protein; K19011 achilleol B synthase [EC:5.4.99.48] (A)	[I]	Lipid transport and metabolism	--	Achilleol B synthase OS=Oryza sativa subsp. japonica GN=Os11g0285000 PE=1 SV=1	Terpene cyclase/mutase family member OS=Sorghum bicolor GN=Sb07g007030 PE=3 SV=1	hypothetical protein SORBI_007G085800 [Sorghum bicolor]
Sspon.003A0008291	0	0	0	134	133	188	0	0.07	0.03	12.29	12.01	16.92	5.29243e-30	1.92604e-27	5.67739	up	[C]	Energy production and conversion	Molecular Function: malate dehydrogenase (decarboxylating) (NAD+) activity (GO:0004471);; Cellular Component: cytosol (GO:0005829);; Biological Process: gluconeogenesis (GO:0006094);; Biological Process: malate metabolic process (GO:0006108);; Biological Process: cytoskeleton organization (GO:0007010);; Biological Process: proteasomal protein catabolic process (GO:0010498);; Molecular Function: m…	K00029|0|sbi:SORBI_03g034280|SORBIDRAFT_03g034280, Sb03g034280; hypothetical protein; K00029 malate dehydrogenase (oxaloacetate-decarboxylating)(NADP+) [EC:1.1.1.40] (A)	[C]	Energy production and conversion	Malic enzyme, NAD binding domain;; Malic enzyme, N-terminal domain	NADP-dependent malic enzyme OS=Vitis vinifera PE=2 SV=1	Malic enzyme OS=Sorghum bicolor GN=Sb03g034280 PE=3 SV=1	PREDICTED: NADP-dependent malic enzyme [Setaria italica]
Sspon.004C0002171	46	27	32	86	98	73	5.12	3.09	3.6	9.91	11.02	8.25	0.000563738	0.00740172	1.12246	up	[G]	Carbohydrate transport and metabolism	Biological Process: metabolic process (GO:0008152);; Molecular Function: starch synthase activity (GO:0009011);; Cellular Component: plastid (GO:0009536);;	--	--	--	Starch synthase catalytic domain	Probable starch synthase 4, chloroplastic/amyloplastic OS=Arabidopsis thaliana GN=SS4 PE=2 SV=1	Starch synthase V OS=Sorghum bicolor PE=2 SV=1	starch synthase V [Sorghum bicolor]
Sspon.008C0002010	114	82	80	10	26	3	13.76	10.18	9.6	1.3	3.23	0.46	1.09997e-05	0.000252844	-2.20077	down	--	--	Molecular Function: DNA binding (GO:0003677);; Molecular Function: sequence-specific DNA binding transcription factor activity (GO:0003700);; Cellular Component: nucleus (GO:0005634);; Biological Process: regulation of transcription, DNA-templated (GO:0006355);; Biological Process: chlorophyll catabolic process (GO:0015996);;	--	--	--	Myb-like DNA-binding domain;; MYB-CC type transfactor, LHEQLE motif	Protein PHR1-LIKE 1 OS=Arabidopsis thaliana GN=PHL1 PE=1 SV=1	MYB-CC type transcription factor, LHEQLE-containing domain OS=Saccharum hybrid cultivar R570 GN=SHCRBa_005_I10_R_40 PE=4 SV=1	MYB-CC type transcription factor, LHEQLE-containing domain [Saccharum hybrid cultivar R570]
Sspon.003B0012520	637	794	573	3385	3563	2919	51.79	66.32	46.07	282.49	291.93	238.59	4.47586e-36	2.19982e-33	2.17	up	--	--	--	--	--	--	BURP domain	BURP domain-containing protein 3 OS=Oryza sativa subsp. japonica GN=BURP3 PE=2 SV=1	Putative uncharacterized protein Sb03g033760 OS=Sorghum bicolor GN=Sb03g033760 PE=4 SV=1	hypothetical protein SORBIDRAFT_03g033760 [Sorghum bicolor]
Sspon.004C0023750	53	92	70	182	182	144	13.72	24.61	18.12	48.47	47.82	37.65	0.000228291	0.00340536	1.0813	up	[J]	Translation, ribosomal structure and biogenesis	Molecular Function: structural constituent of ribosome (GO:0003735);; Cellular Component: ribosome (GO:0005840);; Biological Process: rRNA processing (GO:0006364);; Biological Process: translation (GO:0006412);; Cellular Component: chloroplast stroma (GO:0009570);; Cellular Component: chloroplast envelope (GO:0009941);; Biological Process: photosystem II assembly (GO:0010207);; Biological Process…	K02906|2.46643e-165|sbi:SORBI_04g002980|SORBIDRAFT_04g002980, Sb04g002980; hypothetical protein; K02906 large subunit ribosomal protein L3 (A)	[J]	Translation, ribosomal structure and biogenesis	Ribosomal protein L3	50S ribosomal protein L3, chloroplastic (Fragment) OS=Nicotiana tabacum GN=RPL3 PE=2 SV=1	Putative uncharacterized protein Sb04g002980 OS=Sorghum bicolor GN=Sb04g002980 PE=3 SV=1	hypothetical protein SORBIDRAFT_04g002980 [Sorghum bicolor]
Sspon.005A0016960	116	106	77	6	5	1	281.58	261.15	182.4	15.15	12.4	2.47	1.57741e-17	2.23149e-15	-3.80772	down	--	--	--	--	--	--	--	Flowering-promoting factor 1-like protein 4 OS=Oryza sativa subsp. japonica GN=Os04g0282400 PE=3 SV=1	Putative uncharacterized protein Sb06g005000 OS=Sorghum bicolor GN=Sb06g005000 PE=4 SV=1	hypothetical protein SORBIDRAFT_06g005000 [Sorghum bicolor]
Sspon.003B0009060	3	6	5	165	49	145	0.45	0.8	0.65	19.23	5.61	16.62	1.36527e-12	1.18127e-10	3.48244	up	[Q]	Secondary metabolites biosynthesis, transport and catabolism	Molecular Function: iron ion binding (GO:0005506);; Biological Process: lignin metabolic process (GO:0009808);; Cellular Component: integral component of membrane (GO:0016021);; Molecular Function: trans-cinnamate 4-monooxygenase activity (GO:0016710);; Molecular Function: salicylate 1-monooxygenase activity (GO:0018658);; Molecular Function: heme binding (GO:0020037);; Biological Process: second…	K00487|0|sbi:SORBI_03g038160|SORBIDRAFT_03g038160, Sb03g038160; hypothetical protein; K00487 trans-cinnamate 4-monooxygenase [EC:1.14.13.11] (A)	[Q]	Secondary metabolites biosynthesis, transport and catabolism	Cytochrome P450	Trans-cinnamate 4-monooxygenase OS=Helianthus tuberosus GN=CYP73A1 PE=1 SV=1	Putative uncharacterized protein Sb03g038160 OS=Sorghum bicolor GN=Sb03g038160 PE=3 SV=1	hypothetical protein SORBIDRAFT_03g038160 [Sorghum bicolor]
Sspon.008B0000620	113	101	81	22	29	35	6.58	6.02	4.67	1.34	1.72	2.06	3.0357e-07	1.0367e-05	-1.69197	down	--	--	Molecular Function: receptor signaling protein serine/threonine kinase activity (GO:0004702);; Molecular Function: ATP binding (GO:0005524);; Biological Process: regulation of meristem structural organization (GO:0009934);; Biological Process: regulation of floral meristem growth (GO:0010080);; Cellular Component: integral component of membrane (GO:0016021);; Biological Process: signal transducti…	--	--	--	Leucine rich repeat;; Protein kinase domain;; Protein tyrosine kinase;; Leucine Rich repeats (2 copies);; Leucine Rich Repeat;; Leucine Rich repeat	Leucine-rich repeat receptor-like kinase protein THICK TASSEL DWARF1 OS=Zea mays GN=TD1 PE=2 SV=1	Putative uncharacterized protein Sb10g030270 OS=Sorghum bicolor GN=Sb10g030270 PE=4 SV=1	hypothetical protein SORBI_010G267700 [Sorghum bicolor]
Sspon.003A0004130	324	389	280	92	163	102	31.75	39.16	27.14	9.34	16.12	10.12	1.62072e-07	5.87577e-06	-1.46492	down	--	--	Cellular Component: integral component of membrane (GO:0016021);;	--	--	--	Nodulin-like	Protein NUCLEAR FUSION DEFECTIVE 4 OS=Arabidopsis thaliana GN=NFD4 PE=3 SV=1	Putative uncharacterized protein Sb03g038420 OS=Sorghum bicolor GN=Sb03g038420 PE=4 SV=1	hypothetical protein SORBIDRAFT_03g038420 [Sorghum bicolor]
Sspon.001C0011800	2	5	1	72	25	60	0.41	1.17	0.26	14.27	4.88	11.65	1.66321e-07	6.00694e-06	2.82117	up	--	--	Molecular Function: sequence-specific DNA binding transcription factor activity (GO:0003700);; Biological Process: regulation of transcription, DNA-templated (GO:0006355);; Molecular Function: sequence-specific DNA binding (GO:0043565);;	--	--	--	WRKY DNA -binding domain	Probable WRKY transcription factor 46 OS=Arabidopsis thaliana GN=WRKY46 PE=2 SV=1	Putative uncharacterized protein Sb01g036180 OS=Sorghum bicolor GN=Sb01g036180 PE=4 SV=1	hypothetical protein SORBIDRAFT_01g036180 [Sorghum bicolor]
Sspon.002A0013650	51	69	37	493	417	528	6.13	8.4	4.44	59.99	49.82	63.01	5.17224e-28	1.65491e-25	2.94324	up	[G]	Carbohydrate transport and metabolism	Biological Process: carbohydrate metabolic process (GO:0005975);; Molecular Function: beta-glucosidase activity (GO:0008422);; Cellular Component: cytoplasmic membrane-bounded vesicle (GO:0016023);;	K01188|0|zma:100502335|hypothetical protein; K01188 beta-glucosidase [EC:3.2.1.21] (A)	[G]	Carbohydrate transport and metabolism	Glycosyl hydrolase family 1	Beta-glucosidase 31 OS=Oryza sativa subsp. japonica GN=BGLU31 PE=2 SV=1	Uncharacterized protein OS=Zea mays GN=LOC100502335 PE=2 SV=1	hypothetical protein SORBI_002G261600 [Sorghum bicolor]
Sspon.005A0007120	332	412	385	148	144	118	19.32	24.62	22.12	8.84	8.47	6.91	6.82209e-14	6.8327e-12	-1.49289	down	--	--	--	--	--	--	Domain of unknown function (DUF4378);; Protein of unknown function (DUF3741)	--	Uncharacterized protein OS=Zea mays GN=Zm.23848 PE=4 SV=1	hypothetical protein SORBI_006G176500 [Sorghum bicolor]
Sspon.006C0012560	1	0	0	14	17	39	0.96	0	0	14.84	17.04	38.2	8.25331e-06	0.000196356	2.61214	up	--	--	--	--	--	--	Cysteine-rich TM module stress tolerance	--	--	--
Sspon.005A0018940	37	35	42	92	91	98	2.06	2.03	2.33	5.29	5.09	5.51	2.7742e-05	0.000562079	1.16009	up	[G]	Carbohydrate transport and metabolism	Biological Process: maltose metabolic process (GO:0000023);; Biological Process: polysaccharide catabolic process (GO:0000272);; Biological Process: starch metabolic process (GO:0005982);; Biological Process: pentose-phosphate shunt (GO:0006098);; Biological Process: plant-type cell wall organization (GO:0009664);; Biological Process: chlorophyll catabolic process (GO:0015996);; Biological Proces…	--	[G]	Carbohydrate transport and metabolism	Domain of unknown function (DUF3372);; Carbohydrate-binding module 48 (Isoamylase N-terminal domain);; Alpha amylase, catalytic domain	Pullulanase 1, chloroplastic OS=Arabidopsis thaliana GN=PU1 PE=2 SV=2	Putative uncharacterized protein Sb06g001540 OS=Sorghum bicolor GN=Sb06g001540 PE=4 SV=1	hypothetical protein SORBI_006G015800 [Sorghum bicolor]
Sspon.006A0007841	6842	12641	8882	3746	4665	2022	2005.71	3803.5	2569.54	1130	1381.8	597.71	1.74079e-06	4.94283e-05	-1.428	down	--	--	Cellular Component: mitochondrion (GO:0005739);; Biological Process: response to light stimulus (GO:0009416);; Cellular Component: photosystem I (GO:0009522);; Cellular Component: photosystem II (GO:0009523);; Cellular Component: chloroplast thylakoid membrane (GO:0009535);; Biological Process: photosynthesis, light harvesting in photosystem I (GO:0009768);; Cellular Component: chloroplast envelo…	K08910|7.16846e-156|zma:100284001|gpm571; LOC100284001; K08910 light-harvesting complex I chlorophyll a/b binding protein 4 (A)	--	--	Chlorophyll A-B binding protein	Chlorophyll a-b binding protein 4, chloroplastic OS=Arabidopsis thaliana GN=LHCA4 PE=1 SV=1	Chlorophyll a-b binding protein 4 OS=Zea mays GN=gpm571 PE=2 SV=1	unknown [Zea mays]
Sspon.001C0006512	315	505	388	30	33	15	58.75	96.52	71.39	5.86	6.23	2.9	5.07615e-30	1.86154e-27	-3.69782	down	--	--	Cellular Component: cytoplasmic membrane-bounded vesicle (GO:0016023);;	--	--	--	Thaumatin family	Thaumatin-like protein 1 OS=Prunus persica PE=2 SV=1	Putative uncharacterized protein Sb01g041290 OS=Sorghum bicolor GN=Sb01g041290 PE=4 SV=1	hypothetical protein SORBI_001G439200 [Sorghum bicolor]
Sspon.002B0030370	50	133	79	7	18	13	12.24	33.25	18.92	1.83	4.56	3.31	8.9193e-07	2.74512e-05	-2.30166	down	--	--	Molecular Function: calcium ion binding (GO:0005509);; Cellular Component: chloroplast thylakoid membrane (GO:0009535);; Cellular Component: photosystem II oxygen evolving complex (GO:0009654);; Biological Process: photosynthesis (GO:0015979);; Cellular Component: extrinsic component of membrane (GO:0019898);;	K02717|7.49597e-128|sbi:SORBI_02g002690|SORBIDRAFT_02g002690, Sb02g002690; hypothetical protein; K02717 photosystem II oxygen-evolving enhancer protein 2 (A)	--	--	PsbP	Oxygen-evolving enhancer protein 2, chloroplastic OS=Pisum sativum GN=PSBP PE=1 SV=1	Putative uncharacterized protein Sb02g002690 OS=Sorghum bicolor GN=Sb02g002690 PE=4 SV=1	hypothetical protein SORBIDRAFT_02g002690 [Sorghum bicolor]
Sspon.004A0011290	0	0	0	84	172	135	0	0	0	9.2	18.39	14.38	1.09658e-24	2.68095e-22	5.30097	up	[DZ]	--	--	--	[S]	Function unknown	Regulator of chromosome condensation (RCC1) repeat;; Regulator of chromosome condensation (RCC1) repeat	E3 ubiquitin-protein ligase HERC2 OS=Homo sapiens GN=HERC2 PE=1 SV=2	Putative uncharacterized protein Sb04g024990 OS=Sorghum bicolor GN=Sb04g024990 PE=4 SV=1	hypothetical protein SORBIDRAFT_04g024990 [Sorghum bicolor]
Sspon.005B0009280	392	380	370	180	158	128	25.47	25.39	23.75	12.04	10.36	8.42	7.42039e-13	6.63714e-11	-1.33191	down	--	--	Cellular Component: mitochondrion (GO:0005739);; Biological Process: metabolic process (GO:0008152);; Molecular Function: transferase activity, transferring glycosyl groups (GO:0016757);; Molecular Function: hydrolase activity, acting on ester bonds (GO:0016788);;	--	--	--	Raffinose synthase or seed imbibition protein Sip1	Probable galactinol--sucrose galactosyltransferase 2 OS=Arabidopsis thaliana GN=RFS2 PE=2 SV=2	Putative uncharacterized protein Sb06g020280 OS=Sorghum bicolor GN=Sb06g020280 PE=4 SV=1	hypothetical protein SORBIDRAFT_06g020280 [Sorghum bicolor]
Sspon.007B0001690	120	81	89	152	213	288	8.12	5.66	5.97	10.59	14.5	19.53	0.000625388	0.0080624	1.02866	up	[M]	Cell wall/membrane/envelope biogenesis	Biological Process: sucrose biosynthetic process (GO:0005986);; Molecular Function: sucrose synthase activity (GO:0016157);; Molecular Function: sucrose-phosphate synthase activity (GO:0046524);;	K00696|0|sbi:SORBI_09g028570|SORBIDRAFT_09g028570, Sb09g028570; hypothetical protein; K00696 sucrose-phosphate synthase [EC:2.4.1.14] (A)	[M]	Cell wall/membrane/envelope biogenesis	Glycosyl transferases group 1;; Sucrose synthase;; Sucrose-6F-phosphate phosphohydrolase;; Glycosyl transferases group 1	Probable sucrose-phosphate synthase 4 OS=Oryza sativa subsp. japonica GN=SPS4 PE=2 SV=1	Sucrose phosphate synthase A OS=Saccharum hybrid cultivar ROC22 GN=SPSA PE=2 SV=1	sucrose phosphate synthase A [Saccharum hybrid cultivar ROC22]
Sspon.004A0003910	0	0	0	8	22	34	0	0	0	1.44	3.58	5.64	1.62817e-05	0.000355409	2.54493	up	--	--	Cellular Component: integral component of membrane (GO:0016021);;	--	--	--	--	--	Putative uncharacterized protein Sb04g027520 OS=Sorghum bicolor GN=Sb04g027520 PE=4 SV=1	hypothetical protein SORBIDRAFT_04g027520 [Sorghum bicolor]
Sspon.008D0008940	15	5	23	106	103	39	1.26	0.48	1.89	9.08	8.65	3.3	0.000115963	0.00190702	1.90391	up	[Q]	Secondary metabolites biosynthesis, transport and catabolism	Molecular Function: copper ion binding (GO:0005507);; Cellular Component: extracellular region (GO:0005576);; Cellular Component: cytoplasmic membrane-bounded vesicle (GO:0016023);; Molecular Function: oxidoreductase activity, oxidizing metal ions (GO:0016722);; Biological Process: oxidation-reduction process (GO:0055114);;	--	[Q]	Secondary metabolites biosynthesis, transport and catabolism	Multicopper oxidase;; Multicopper oxidase;; Multicopper oxidase	L-ascorbate oxidase OS=Cucurbita pepo var. melopepo PE=1 SV=1	Uncharacterized protein OS=Oryza punctata PE=4 SV=1	PREDICTED: L-ascorbate oxidase-like [Brachypodium distachyon]
Sspon.007B0010110	2	5	0	30	21	52	0.47	0.91	0	5.06	3.52	8.34	7.87914e-05	0.00136842	2.24991	up	[R]	General function prediction only	Biological Process: polysaccharide catabolic process (GO:0000272);; Molecular Function: chitinase activity (GO:0004568);; Cellular Component: extracellular region (GO:0005576);; Biological Process: chitin catabolic process (GO:0006032);; Molecular Function: chitin binding (GO:0008061);; Cellular Component: cytoplasmic membrane-bounded vesicle (GO:0016023);; Biological Process: cell wall macromole…	K01183|5.92944e-172|zma:100284192|umc1302; LOC100284192; K01183 chitinase [EC:3.2.1.14] (A)	[R]	General function prediction only	Chitinase class I;; Chitin recognition protein	Chitinase 2 OS=Oryza sativa subsp. japonica GN=Cht2 PE=1 SV=1	Basic endochitinase A OS=Zea mays GN=Zm.24175 PE=4 SV=1	basic endochitinase A [Zea mays]
Sspon.003B0032500	1	0	0	10	16	11	0.43	0.36	0	4.78	7.44	4.82	0.000598776	0.00777398	2.02716	up	[O]	Posttranslational modification, protein turnover, chaperones	Cellular Component: cytoplasm (GO:0005737);;	K13993|2.42492e-74|sbi:SORBI_03g003530|SORBIDRAFT_03g003530, Sb03g003530; hypothetical protein; K13993 HSP20 family protein (A)	[O]	Posttranslational modification, protein turnover, chaperones	Hsp20/alpha crystallin family	17.5 kDa class II heat shock protein OS=Zea mays PE=2 SV=1	Uncharacterized protein OS=Brachypodium distachyon GN=BRADI2G05380 PE=3 SV=1	PREDICTED: 17.5 kDa class II heat shock protein [Brachypodium distachyon]
Sspon.001A0016340	8	17	9	92	43	53	1.66	3.3	1.65	17.46	8.02	10.02	3.78834e-05	0.000734467	1.91517	up	[R]	General function prediction only	Molecular Function: oxidoreductase activity (GO:0016491);; Molecular Function: metal ion binding (GO:0046872);; Biological Process: oxidation-reduction process (GO:0055114);;	--	[QR]	--	2OG-Fe(II) oxygenase superfamily;; non-haem dioxygenase in morphine synthesis N-terminal	Protein DOWNY MILDEW RESISTANCE 6 OS=Arabidopsis thaliana GN=DMR6 PE=1 SV=1	Putative uncharacterized protein Sb01g030560 OS=Sorghum bicolor GN=Sb01g030560 PE=3 SV=1	hypothetical protein SORBIDRAFT_01g030560 [Sorghum bicolor]
Sspon.004D0022661	27	16	25	277	283	410	1.62	1.01	1.5	16.79	16.89	24.39	8.58523e-32	3.38258e-29	3.5063	up	--	--	Biological Process: response to stress (GO:0006950);; Biological Process: cellular process (GO:0009987);;	--	--	--	--	BAG family molecular chaperone regulator 6 OS=Arabidopsis thaliana GN=BAG6 PE=1 SV=1	Uncharacterized protein OS=Zea mays GN=Zm.82807 PE=4 SV=1	hypothetical protein SORBI_004G116300 [Sorghum bicolor]
Sspon.003B0003890	16	9	13	0	0	0	1.2	0.71	0.96	0	0	0	8.98135e-05	0.00152866	-2.31353	down	--	--	Cellular Component: cytoplasmic part (GO:0044444);; Cellular Component: cell periphery (GO:0071944);;	--	[U]	Intracellular trafficking, secretion, and vesicular transport	Exo70 exocyst complex subunit	Exocyst complex component EXO70A1 OS=Arabidopsis thaliana GN=EXO70A1 PE=1 SV=1	Uncharacterized protein (Fragment) OS=Setaria italica GN=Si005067m.g PE=4 SV=1	hypothetical protein SETIT_005067mg, partial [Setaria italica]
Sspon.006B0021060	49	70	92	12	7	3	8.88	13.04	16.43	2.41	1.45	0.71	1.40582e-08	6.40802e-07	-2.65465	down	--	--	Molecular Function: serine-type endopeptidase activity (GO:0004252);; Cellular Component: cell wall (GO:0005618);; Biological Process: proteolysis (GO:0006508);; Cellular Component: membrane (GO:0016020);; Cellular Component: cytoplasmic membrane-bounded vesicle (GO:0016023);;	--	--	--	Peptidase inhibitor I9;; Subtilase family	Subtilisin-like protease SBT3.9 OS=Arabidopsis thaliana GN=SBT3.9 PE=3 SV=1	Putative uncharacterized protein Sb05g022620 OS=Sorghum bicolor GN=Sb05g022620 PE=4 SV=1	hypothetical protein SORBIDRAFT_05g022620 [Sorghum bicolor]
Sspon.007B0016940	164	115	133	19	25	17	4.49	3.23	3.6	0.54	0.71	0.48	5.00091e-17	6.7731e-15	-2.60867	down	--	--	Biological Process: macromolecule metabolic process (GO:0043170);; Cellular Component: intracellular membrane-bounded organelle (GO:0043231);; Biological Process: primary metabolic process (GO:0044238);; Molecular Function: organic cyclic compound binding (GO:0097159);; Molecular Function: heterocyclic compound binding (GO:1901363);;	--	--	--	Transposase family tnp2;; Domain of unknown function (DUF4218);; Transposase-associated domain;; Domain of unknown function (DUF4216)	--	Transposon protein, putative, CACTA, En/Spm sub-class OS=Oryza sativa subsp. japonica GN=LOC_Os11g10860 PE=4 SV=1	transposon protein, putative, CACTA, En/Spm sub-class [Oryza sativa Japonica Group]
Sspon.007D0014610	70	77	104	39	21	25	9.16	10.26	13.32	5.18	2.8	3.31	5.27146e-05	0.000968446	-1.45975	down	[E]	Amino acid transport and metabolism	Molecular Function: serine-type carboxypeptidase activity (GO:0004185);; Cellular Component: vacuole (GO:0005773);; Biological Process: proteolysis involved in cellular protein catabolic process (GO:0051603);;	K16297|0|sbi:SORBI_09g004510|SORBIDRAFT_09g004510, Sb09g004510; hypothetical protein; K16297 serine carboxypeptidase-like clade II [EC:3.4.16.-] (A)	[OE]	--	Serine carboxypeptidase	Serine carboxypeptidase-like 33 OS=Arabidopsis thaliana GN=SCPL33 PE=2 SV=2	Putative uncharacterized protein Sb09g004510 OS=Sorghum bicolor GN=Sb09g004510 PE=4 SV=1	hypothetical protein SORBI_009G053600 [Sorghum bicolor]
Sspon.008A0011471	244	202	268	37	36	14	16.52	14.06	17.96	2.59	2.5	0.98	1.07619e-17	1.54537e-15	-2.83576	down	--	--	Cellular Component: trans-Golgi network (GO:0005802);; Cellular Component: plasma membrane (GO:0005886);; Cellular Component: integral component of membrane (GO:0016021);; Biological Process: galactolipid biosynthetic process (GO:0019375);; Biological Process: negative regulation of transcription, DNA-templated (GO:0045892);;	--	[U]	Intracellular trafficking, secretion, and vesicular transport	SPX domain;; EXS family	Phosphate transporter PHO1-3 OS=Oryza sativa subsp. japonica GN=PHO1-3 PE=2 SV=1	Putative uncharacterized protein Sb10g014220 OS=Sorghum bicolor GN=Sb10g014220 PE=4 SV=1	hypothetical protein SORBI_010G138800 [Sorghum bicolor]
Sspon.006B0011731	128	125	126	340	296	324	15.94	15.99	15.48	43.38	37.09	40.5	6.74984e-13	6.08302e-11	1.24165	up	[MI]	--	Biological Process: biosynthetic process (GO:0009058);; Cellular Component: integral component of membrane (GO:0016021);; Molecular Function: nucleotidyltransferase activity (GO:0016779);;	K00967|0|osa:4348512|Os10g0387000; K00967 ethanolamine-phosphate cytidylyltransferase [EC:2.7.7.14] (A)	[I]	Lipid transport and metabolism	Cytidylyltransferase-like;; FAD synthetase	Ethanolamine-phosphate cytidylyltransferase OS=Arabidopsis thaliana GN=PECT1 PE=1 SV=1	Uncharacterized protein OS=Zea mays GN=LOC100279486 PE=4 SV=1	hypothetical protein SORBI_007G079400 [Sorghum bicolor]
Sspon.007A0018000	2	16	8	213	170	97	0.35	2.23	1.16	28.84	22.63	12.87	3.62153e-11	2.56924e-09	3.19079	up	--	--	Biological Process: metabolic process (GO:0008152);; Molecular Function: transferase activity, transferring acyl groups other than amino-acyl groups (GO:0016747);;	--	--	--	Transferase family	Taxadien-5-alpha-ol O-acetyltransferase OS=Taxus wallichiana var. chinensis PE=2 SV=1	Putative uncharacterized protein Sb09g002910 OS=Sorghum bicolor GN=Sb09g002910 PE=4 SV=1	hypothetical protein SORBIDRAFT_09g002910 [Sorghum bicolor]
Sspon.002D0000722	60	44	48	137	127	97	4.05	3.05	3.22	9.45	8.6	6.54	7.90097e-05	0.00137155	1.10733	up	[R]	General function prediction only	Molecular Function: magnesium ion binding (GO:0000287);; Molecular Function: GTPase activity (GO:0003924);; Molecular Function: GTP binding (GO:0005525);; Biological Process: rRNA processing (GO:0006364);; Cellular Component: chloroplast stroma (GO:0009570);; Biological Process: chloroplast organization (GO:0009658);; Cellular Component: chloroplast inner membrane (GO:0009706);; Biological Proces…	--	[R]	General function prediction only	GTP1/OBG;; 50S ribosome-binding GTPase;; Domain of unknown function (DUF1967);; Ferrous iron transport protein B	Probable GTP-binding protein OBGC1, chloroplastic OS=Oryza sativa subsp. japonica GN=OBGC1 PE=3 SV=1	Putative uncharacterized protein Sb02g042350 OS=Sorghum bicolor GN=Sb02g042350 PE=3 SV=1	hypothetical protein SORBIDRAFT_02g042350 [Sorghum bicolor]
Sspon.008B0006740	683	545	575	1957	1650	2745	79.6	65.28	66.3	234.37	193.95	321.88	2.4298e-16	3.0645e-14	1.69496	up	[R]	General function prediction only	Molecular Function: acid phosphatase activity (GO:0003993);; Cellular Component: cytosol (GO:0005829);; Biological Process: response to osmotic stress (GO:0006970);; Cellular Component: plant-type cell wall (GO:0009505);; Biological Process: dephosphorylation (GO:0016311);; Biological Process: response to cadmium ion (GO:0046686);; Molecular Function: metal ion binding (GO:0046872);; Biological P…	--	[G]	Carbohydrate transport and metabolism	Calcineurin-like phosphoesterase;; Purple acid Phosphatase, N-terminal domain;; Iron/zinc purple acid phosphatase-like protein C	Bifunctional purple acid phosphatase 26 OS=Arabidopsis thaliana GN=PAP26 PE=1 SV=1	Purple acid phosphatase OS=Saccharum hybrid cultivar R570 GN=SHCRBa_001_G20_F_10 PE=3 SV=1	acid phosphatase precursor [Saccharum hybrid cultivar R570]
Sspon.002D0009431	371	388	391	210	211	117	31.68	34.02	33.01	18.41	18.19	10.08	6.70592e-06	0.000164116	-1.11738	down	[G]	Carbohydrate transport and metabolism	Molecular Function: protein binding (GO:0005515);; Cellular Component: nucleus (GO:0005634);; Cellular Component: vacuole (GO:0005773);; Biological Process: water transport (GO:0006833);; Cellular Component: plasmodesma (GO:0009506);; Biological Process: response to abscisic acid (GO:0009737);; Molecular Function: water channel activity (GO:0015250);; Molecular Function: glycerol channel activity…	K09872|1.00025e-126|ath:AT4G35100|PIP3; plasma membrane intrinsic protein 3; K09872 aquaporin PIP (A)	[G]	Carbohydrate transport and metabolism	Major intrinsic protein	Probable aquaporin PIP2-7 OS=Oryza sativa subsp. japonica GN=PIP2-7 PE=2 SV=2	Uncharacterized protein OS=Oryza rufipogon PE=3 SV=1	hypothetical protein SORBI_002G281000 [Sorghum bicolor]
Sspon.004A0026790	33	56	14	0	0	0	5.58	9.75	2.39	0	0	0	4.01615e-08	1.66348e-06	-3.20128	down	[C]	Energy production and conversion	Molecular Function: L-lactate dehydrogenase activity (GO:0004459);; Cellular Component: cytosol (GO:0005829);; Cellular Component: plasma membrane (GO:0005886);; Biological Process: glycolysis (GO:0006096);; Biological Process: oxidation-reduction process (GO:0055114);;	K00016|0|sbi:SORBI_04g000580|SORBIDRAFT_04g000580, Sb04g000580; hypothetical protein; K00016 L-lactate dehydrogenase [EC:1.1.1.27] (A)	[C]	Energy production and conversion	lactate/malate dehydrogenase, NAD binding domain;; lactate/malate dehydrogenase, alpha/beta C-terminal domain	L-lactate dehydrogenase OS=Zea mays PE=2 SV=1	L-lactate dehydrogenase OS=Sorghum bicolor GN=Sb04g000580 PE=3 SV=1	hypothetical protein SORBIDRAFT_04g000580 [Sorghum bicolor]
Sspon.001B0010090	129	231	138	57	79	45	10.56	19.46	11.19	4.86	6.55	3.71	6.85532e-05	0.00121404	-1.39804	down	--	--	--	--	--	--	NPH3 family	BTB/POZ domain-containing protein At5g67385 OS=Arabidopsis thaliana GN=At5g67385 PE=1 SV=2	Putative uncharacterized protein Sb01g043470 OS=Sorghum bicolor GN=Sb01g043470 PE=4 SV=1	hypothetical protein SORBI_001G463200 [Sorghum bicolor]
Sspon.007D0023590	1196	1237	1005	394	713	392	143.19	152.12	118.8	48.46	86.15	47.25	9.52827e-07	2.90256e-05	-1.21777	down	[E]	Amino acid transport and metabolism	Molecular Function: glycine dehydrogenase (decarboxylating) activity (GO:0004375);; Cellular Component: mitochondrion (GO:0005739);; Cellular Component: cytosol (GO:0005829);; Cellular Component: glycine cleavage complex (GO:0005960);; Molecular Function: glycine binding (GO:0016594);; Biological Process: glycine decarboxylation via glycine cleavage system (GO:0019464);; Biological Process: oxida…	K00281|0|sbi:SORBI_08g003440|SORBIDRAFT_08g003440, Sb08g003440; hypothetical protein; K00281 glycine dehydrogenase [EC:1.4.4.2] (A)	[E]	Amino acid transport and metabolism	Glycine cleavage system P-protein	Glycine dehydrogenase (decarboxylating), mitochondrial OS=Solanum tuberosum GN=GDCSP PE=2 SV=1	Putative uncharacterized protein Sb08g003440 OS=Sorghum bicolor GN=Sb08g003440 PE=3 SV=1	hypothetical protein SORBIDRAFT_08g003440 [Sorghum bicolor]
Sspon.004D0020600	199	142	92	59	55	43	17.3	12.69	7.91	5.27	4.82	3.76	5.18833e-05	0.000955382	-1.39334	down	[Q]	Secondary metabolites biosynthesis, transport and catabolism	Molecular Function: monooxygenase activity (GO:0004497);; Molecular Function: iron ion binding (GO:0005506);; Biological Process: response to stress (GO:0006950);; Biological Process: multicellular organismal development (GO:0007275);; Biological Process: anatomical structure morphogenesis (GO:0009653);; Cellular Component: integral component of membrane (GO:0016021);; Molecular Function: oxidore…	--	[Q]	Secondary metabolites biosynthesis, transport and catabolism	Cytochrome P450	Cytochrome P450 711A1 OS=Arabidopsis thaliana GN=CYP711A1 PE=2 SV=1	Putative uncharacterized protein Sb04g007880 OS=Sorghum bicolor GN=Sb04g007880 PE=3 SV=1	hypothetical protein SORBIDRAFT_04g007880 [Sorghum bicolor]
Sspon.005D0008830	1242	1068	1246	274	278	151	57.28	50.64	56.84	12.99	12.96	7.05	4.91054e-25	1.24524e-22	-2.31963	down	--	--	Molecular Function: nucleic acid binding (GO:0003676);; Biological Process: gene silencing by RNA (GO:0031047);;	K11593|0|sbi:SORBI_06g025560|SORBIDRAFT_06g025560, Sb06g025560; hypothetical protein; K11593 eukaryotic translation initiation factor 2C (A)	[J]	Translation, ribosomal structure and biogenesis	Glycine-rich region of argonaut;; N-terminal domain of argonaute;; PAZ domain;; Argonaute linker 2 domain;; Piwi domain	Protein argonaute 1B OS=Oryza sativa subsp. japonica GN=AGO1B PE=2 SV=3	Uncharacterized protein OS=Setaria italica GN=Si009227m.g PE=3 SV=1	PREDICTED: protein argonaute 1B isoform X2 [Setaria italica]
Sspon.007B0001421	19	30	13	68	95	70	11.95	18.86	7.75	41.96	58.02	42.75	8.67774e-05	0.00148334	1.57688	up	[C]	Energy production and conversion	Cellular Component: mitochondrial matrix (GO:0005759);; Biological Process: cellular iron ion homeostasis (GO:0006879);; Molecular Function: ferrous iron binding (GO:0008198);; Molecular Function: iron-sulfur transferase activity (GO:0036455);; Biological Process: [2Fe-2S] cluster assembly (GO:0044571);; Molecular Function: 2 iron, 2 sulfur cluster binding (GO:0051537);; Molecular Function: 4 iro…	--	[C]	Energy production and conversion	NifU-like N terminal domain	Iron-sulfur cluster assembly protein 1 OS=Arabidopsis thaliana GN=ISU1 PE=2 SV=1	Iron-sulfur cluster assembly protein OS=Sorghum bicolor GN=Sb09g028890 PE=3 SV=1	hypothetical protein SORBIDRAFT_09g028890 [Sorghum bicolor]
Sspon.007A0010100	810	1067	726	330	434	217	71.59	96.94	63.41	29.99	38.7	19.33	2.29801e-07	8.09124e-06	-1.4092	down	--	--	Molecular Function: signal transducer activity (GO:0004871);; Biological Process: signal transduction (GO:0007165);; Biological Process: phototropism (GO:0009638);;	--	--	--	NPH3 family	Root phototropism protein 2 OS=Arabidopsis thaliana GN=RPT2 PE=1 SV=2	Uncharacterized protein OS=Zea mays GN=Zm.22513 PE=4 SV=1	PREDICTED: root phototropism protein 2-like [Zea mays]
Sspon.001B0044850	743	708	754	1913	1899	1531	49.51	48.5	49.62	130.84	127.49	102.56	2.19466e-22	4.60918e-20	1.19154	up	--	--	Molecular Function: intracellular cAMP activated cation channel activity (GO:0005222);; Molecular Function: inward rectifier potassium channel activity (GO:0005242);; Molecular Function: calcium channel activity (GO:0005262);; Cellular Component: intracellular (GO:0005622);; Biological Process: nitric oxide mediated signal transduction (GO:0007263);; Biological Process: plant-type hypersensitive …	K05391|0|sbi:SORBI_01g007550|SORBIDRAFT_01g007550, Sb01g007550; hypothetical protein; K05391 cyclic nucleotide gated channel, other eukaryote (A)	[PT]	--	Ion transport protein	Cyclic nucleotide-gated ion channel 2 OS=Arabidopsis thaliana GN=CNGC2 PE=1 SV=1	Putative uncharacterized protein Sb01g007550 OS=Sorghum bicolor GN=Sb01g007550 PE=4 SV=1	hypothetical protein SORBIDRAFT_01g007550 [Sorghum bicolor]
Sspon.007A0005100	125	91	69	186	260	335	21.08	15.75	11.53	32.2	44.19	56.81	4.40357e-05	0.000836065	1.27879	up	--	--	Cellular Component: nucleus (GO:0005634);; Biological Process: regulation of transcription, DNA-templated (GO:0006355);; Biological Process: auxin-activated signaling pathway (GO:0009734);;	K14484|0|sbi:SORBI_09g026100|SORBIDRAFT_09g026100, Sb09g026100; hypothetical protein; K14484 auxin-responsive protein IAA (A)	--	--	AUX/IAA family	Auxin-responsive protein IAA18 OS=Oryza sativa subsp. japonica GN=IAA18 PE=2 SV=1	Auxin-responsive protein OS=Sorghum bicolor GN=Sb09g026100 PE=3 SV=1	hypothetical protein SORBIDRAFT_09g026100 [Sorghum bicolor]
Sspon.003B0032230	183	137	215	444	500	547	15.33	11.84	17.8	38.19	42.22	46.09	2.12743e-12	1.7951e-10	1.37491	up	--	--	Molecular Function: lipid binding (GO:0008289);; Cellular Component: integral component of membrane (GO:0016021);; Cellular Component: cytoplasmic membrane-bounded vesicle (GO:0016023);;	--	[R]	General function prediction only	C2 domain	C2 domain-containing protein At1g53590 OS=Arabidopsis thaliana GN=NTMC2T6.1 PE=1 SV=2	Integral membrane single C2 domain protein OS=Sorghum bicolor GN=NTMC2T6.1 PE=4 SV=1	integral membrane single C2 domain protein [Sorghum bicolor]
Sspon.004D0014230	61	27	23	1	0	0	4.23	1.96	1.6	0.12	0	0	5.22629e-09	2.60626e-07	-3.32921	down	--	--	Biological Process: polysaccharide biosynthetic process (GO:0000271);; Molecular Function: signal transducer activity (GO:0004871);; Biological Process: phototropism (GO:0009638);; Biological Process: plant-type cell wall organization (GO:0009664);; Biological Process: blue light signaling pathway (GO:0009785);; Biological Process: multidimensional cell growth (GO:0009825);; Biological Process: p…	--	--	--	NPH3 family	Coleoptile phototropism protein 1 OS=Oryza sativa subsp. japonica GN=CPT1 PE=2 SV=1	Putative uncharacterized protein Sb04g023550 OS=Sorghum bicolor GN=Sb04g023550 PE=4 SV=1	hypothetical protein SORBIDRAFT_04g023550 [Sorghum bicolor]
Sspon.007A0003253	59	66	46	163	165	170	6.32	7.27	4.89	17.78	17.73	18.17	4.51676e-08	1.84834e-06	1.39358	up	--	--	Cellular Component: proteasome regulatory particle, base subcomplex (GO:0008540);; Biological Process: proteasome regulatory particle assembly (GO:0070682);;	K06692|0|zma:100278856|uncharacterized LOC100278856; K06692 26S proteasome non-ATPase regulatory subunit 5 (A)	[O]	Posttranslational modification, protein turnover, chaperones	Proteasome non-ATPase 26S subunit	--	Putative uncharacterized protein Sb09g028070 OS=Sorghum bicolor GN=Sb09g028070 PE=4 SV=1	uncharacterized protein LOC100278856 [Zea mays]
Sspon.001B0003990	3	0	0	24	21	36	0.6	0	0	5.09	4.35	7.24	1.53346e-05	0.000337826	2.49934	up	--	--	Cellular Component: cell wall (GO:0005618);; Cellular Component: cytoplasmic membrane-bounded vesicle (GO:0016023);; Molecular Function: pectinesterase activity (GO:0030599);; Biological Process: cell wall modification (GO:0042545);; Molecular Function: aspartyl esterase activity (GO:0045330);; Biological Process: pectin catabolic process (GO:0045490);;	--	--	--	Late embryogenesis abundant protein	--	Embryonic protein DC-8 OS=Zea mays PE=2 SV=1	embryonic protein DC-8 precursor [Zea mays]
Sspon.006B0015880	29	38	40	10	12	9	1.19	1.61	1.63	0.42	0.5	0.37	0.000326088	0.00462556	-1.55864	down	--	--	--	--	--	--	Domain of unknown function (DUF4220);; Protein of unknown function, DUF594	--	Uncharacterized protein OS=Zea mays GN=Zm.25169 PE=4 SV=1	PREDICTED: uncharacterized protein LOC103641852 [Zea mays]
Sspon.006B0023161	14	11	19	72	35	120	1.64	1.37	2.15	8.46	4.07	13.77	9.44626e-05	0.00159639	1.84153	up	[E]	Amino acid transport and metabolism	Biological Process: cellular amino acid metabolic process (GO:0006520);; Molecular Function: transaminase activity (GO:0008483);; Biological Process: biosynthetic process (GO:0009058);; Molecular Function: pyridoxal phosphate binding (GO:0030170);;	K00815|0|zma:100191816|hypothetical protein; K00815 tyrosine aminotransferase [EC:2.6.1.5] (A)	[E]	Amino acid transport and metabolism	Aminotransferase class I and II	Nicotianamine aminotransferase A OS=Hordeum vulgare GN=naat-A PE=1 SV=2	Uncharacterized protein OS=Zea mays GN=LOC100191816 PE=2 SV=1	hypothetical protein SORBI_005G200300 [Sorghum bicolor]
Sspon.004B0017760	1528	1300	1420	775	659	676	47.19	41.29	43.35	24.58	20.51	21.01	9.82806e-21	1.82312e-18	-1.06887	down	--	--	Molecular Function: ATP binding (GO:0005524);; Molecular Function: phosphatidylinositol phosphate kinase activity (GO:0016307);; Biological Process: phosphatidylinositol phosphorylation (GO:0046854);;	K00921|0|sbi:SORBI_07g020930|SORBIDRAFT_07g020930, Sb07g020930; hypothetical protein; K00921 1-phosphatidylinositol-3-phosphate 5-kinase [EC:2.7.1.150] (A)	[T]	Signal transduction mechanisms	Phosphatidylinositol-4-phosphate 5-Kinase;; TCP-1/cpn60 chaperonin family	Putative 1-phosphatidylinositol-3-phosphate 5-kinase FAB1C OS=Arabidopsis thaliana GN=FAB1C PE=2 SV=1	Uncharacterized protein OS=Triticum aestivum PE=4 SV=1	1-phosphatidylinositol-3-phosphate 5-kinase fab1 [Triticum urartu]
Sspon.003C0010990	180	114	230	40	29	27	12.92	8.43	16.32	2.96	2.17	1.99	4.73924e-12	3.84904e-10	-2.28991	down	--	--	Molecular Function: peroxidase activity (GO:0004601);; Molecular Function: calcium ion binding (GO:0005509);; Cellular Component: integral component of membrane (GO:0016021);; Molecular Function: oxidoreductase activity, acting on NAD(P)H, oxygen as acceptor (GO:0050664);; Biological Process: oxidation-reduction process (GO:0055114);;	--	[PQ]	--	Respiratory burst NADPH oxidase;; FAD-binding domain;; Ferric reductase like transmembrane component;; Ferric reductase NAD binding domain;; EF-hand domain	Putative respiratory burst oxidase homolog protein H OS=Arabidopsis thaliana GN=RBOHH PE=3 SV=1	Uncharacterized protein OS=Zea mays GN=Zm.4257 PE=4 SV=1	TPA: respiratory burst oxidase protein A [Zea mays]
Sspon.001C0001460	0	2	3	20	16	27	0	0.85	1.22	8.75	6.72	11.28	0.000238766	0.00353507	2.10001	up	--	--	Molecular Function: iron ion binding (GO:0005506);; Cellular Component: mitochondrion (GO:0005739);; Biological Process: fatty acid biosynthetic process (GO:0006633);; Cellular Component: chloroplast (GO:0009507);; Cellular Component: integral component of membrane (GO:0016021);; Biological Process: carotene metabolic process (GO:0016119);; Biological Process: xanthophyll biosynthetic process (GO…	K15746|1.28086e-116|sbi:SORBI_01g048860|SORBIDRAFT_01g048860, Sb01g048860; hypothetical protein; K15746 beta-carotene 3-hydroxylase [EC:1.14.13.129] (A)	--	--	Fatty acid hydroxylase superfamily	Beta-carotene 3-hydroxylase, chloroplastic OS=Gentiana lutea GN=BHY PE=2 SV=1	Putative uncharacterized protein Sb01g048860 OS=Sorghum bicolor GN=Sb01g048860 PE=4 SV=1	hypothetical protein SORBIDRAFT_01g048860 [Sorghum bicolor]
Sspon.005B0007630	12	14	15	58	73	57	1.9	2.31	2.42	9.27	11.58	9.06	4.68234e-07	1.53949e-05	1.88097	up	--	--	Cellular Component: plastid chromosome (GO:0009508);; Cellular Component: chloroplast thylakoid membrane (GO:0009535);; Cellular Component: chloroplast envelope (GO:0009941);; Molecular Function: heat shock protein binding (GO:0031072);; Molecular Function: unfolded protein binding (GO:0051082);;	--	--	--	Putative peptidoglycan binding domain	--	Putative uncharacterized protein Sb06g022520 OS=Sorghum bicolor GN=Sb06g022520 PE=4 SV=1	hypothetical protein SORBIDRAFT_06g022520 [Sorghum bicolor]
Sspon.002B0011801	18	7	18	1907	782	4690	1.94	0.77	1.85	202.65	81.61	488.2	3.5327e-17	4.86758e-15	4.62024	up	[I]	Lipid transport and metabolism	Molecular Function: diacylglycerol O-acyltransferase activity (GO:0004144);; Cellular Component: plastoglobule (GO:0010287);; Biological Process: phytol metabolic process (GO:0033306);;	--	--	--	Serine aminopeptidase, S33;; Diacylglycerol acyltransferase	Acyltransferase-like protein At1g54570, chloroplastic OS=Arabidopsis thaliana GN=At1g54570 PE=2 SV=1	Putative uncharacterized protein Sb02g029500 OS=Sorghum bicolor GN=Sb02g029500 PE=4 SV=1	hypothetical protein SORBI_002G260000 [Sorghum bicolor]
Sspon.001A0010540	112	110	79	42	51	32	33.41	33.79	23.19	13.13	15.44	9.67	0.000128563	0.00208332	-1.2364	down	--	--	--	--	--	--	--	Phospholipid-transporting ATPase 1 OS=Arabidopsis thaliana GN=ALA1 PE=2 SV=1	Putative uncharacterized protein Sb01g036660 OS=Sorghum bicolor GN=Sb01g036660 PE=4 SV=1	hypothetical protein SORBI_001G386500, partial [Sorghum bicolor]
Sspon.002D0002710	565	209	501	1339	1367	1288	147.19	56.07	129.01	358.92	359.68	337.97	1.58883e-07	5.77772e-06	1.49515	up	[R]	General function prediction only	Molecular Function: nucleotide binding (GO:0000166);; Molecular Function: nucleic acid binding (GO:0003676);; Cellular Component: plastid (GO:0009536);; Cellular Component: viral nucleocapsid (GO:0019013);; Cellular Component: ribonucleoprotein complex (GO:0030529);;	K11294|5.53189e-138|sbi:SORBI_02g040260|SORBIDRAFT_02g040260, Sb02g040260; hypothetical protein; K11294 nucleolin (A)	[R]	General function prediction only	RNA recognition motif. (a.k.a. RRM, RBD, or RNP domain)	29 kDa ribonucleoprotein A, chloroplastic OS=Nicotiana sylvestris PE=2 SV=1	Putative uncharacterized protein Sb02g040260 OS=Sorghum bicolor GN=Sb02g040260 PE=4 SV=1	hypothetical protein SORBIDRAFT_02g040260 [Sorghum bicolor]
Sspon.002C0002270	42	55	51	19	14	21	11.65	15.65	13.79	5.55	3.9	5.82	0.000515869	0.00683913	-1.34157	down	[QR]	--	Molecular Function: methyltransferase activity (GO:0008168);; Biological Process: methylation (GO:0032259);;	--	[E]	Amino acid transport and metabolism	Methyltransferase domain;; Methyltransferase domain;; Methyltransferase domain;; Methyltransferase domain;; Thiopurine S-methyltransferase (TPMT)	Methyltransferase-like protein 13 OS=Bos taurus GN=METTL13 PE=2 SV=1	Putative uncharacterized protein Sb02g041600 OS=Sorghum bicolor GN=Sb02g041600 PE=4 SV=1	hypothetical protein SORBIDRAFT_02g041600 [Sorghum bicolor]
Sspon.001B0009400	36	205	87	7	7	0	6.73	39.27	16.1	1.48	1.44	0	6.17043e-07	1.96769e-05	-2.8219	down	--	--	Cellular Component: cytoplasmic membrane-bounded vesicle (GO:0016023);;	--	--	--	Thaumatin family	Thaumatin-like protein 1 OS=Prunus persica PE=2 SV=1	Putative uncharacterized protein Sb01g041290 OS=Sorghum bicolor GN=Sb01g041290 PE=4 SV=1	hypothetical protein SORBI_001G439200 [Sorghum bicolor]
Sspon.001C0017470	1322	1480	1151	539	652	652	115.88	133.39	99.75	48.54	57.67	57.55	6.61413e-12	5.28178e-10	-1.1542	down	--	--	Biological Process: maltose biosynthetic process (GO:0000024);; Biological Process: starch catabolic process (GO:0005983);; Cellular Component: chloroplast stroma (GO:0009570);; Molecular Function: beta-amylase activity (GO:0016161);;	K01177|0|sbi:SORBI_01g028700|SORBIDRAFT_01g028700, Sb01g028700; hypothetical protein; K01177 beta-amylase [EC:3.2.1.2] (A)	--	--	Glycosyl hydrolase family 14	Beta-amylase 3, chloroplastic OS=Arabidopsis thaliana GN=BAM3 PE=1 SV=3	Putative uncharacterized protein Sb01g028700 OS=Sorghum bicolor GN=Sb01g028700 PE=3 SV=1	hypothetical protein SORBIDRAFT_01g028700 [Sorghum bicolor]
Sspon.002B0007240	15	21	16	51	51	47	6.47	9.13	6.8	21.74	21.15	19.26	0.00075108	0.00936866	1.2732	up	--	--	Cellular Component: integral component of membrane (GO:0016021);;	--	--	--	Salt stress response/antifungal	--	Uncharacterized protein OS=Zea mays GN=LOC100382243 PE=2 SV=1	uncharacterized protein LOC100382243 precursor [Zea mays]
Sspon.007A0004962	97	79	88	331	205	503	11.26	9.47	10.08	39.42	23.94	58.56	9.11138e-08	3.52864e-06	1.7511	up	--	--	Molecular Function: nucleic acid binding (GO:0003676);; Molecular Function: peroxidase activity (GO:0004601);; Molecular Function: calcium ion binding (GO:0005509);; Molecular Function: zinc ion binding (GO:0008270);; Cellular Component: integral component of membrane (GO:0016021);; Biological Process: electron transport chain (GO:0022900);; Molecular Function: oxidoreductase activity, acting on …	K13447|0|sbi:SORBI_09g026320|SORBIDRAFT_09g026320, Sb09g026320; hypothetical protein; K13447 respiratory burst oxidase [EC:1.6.3.- 1.11.1.-] (A)	[PQ]	--	Ferric reductase NAD binding domain;; FAD-binding domain;; Ferric reductase like transmembrane component	Respiratory burst oxidase homolog protein F OS=Arabidopsis thaliana GN=RBOHF PE=1 SV=1	Putative uncharacterized protein Sb09g026320 OS=Sorghum bicolor GN=Sb09g026320 PE=4 SV=1	hypothetical protein SORBI_009G206500 [Sorghum bicolor]
Sspon.002B0033830	95	96	99	27	34	40	45.28	47.16	46.51	13.66	16.57	19.65	5.5884e-07	1.80747e-05	-1.48485	down	[R]	General function prediction only	Biological Process: metabolic process (GO:0008152);; Molecular Function: hydrolase activity (GO:0016787);;	--	[I]	Lipid transport and metabolism	--	--	Uncharacterized protein OS=Zea mays PE=2 SV=1	uncharacterized protein LOC100193450 [Zea mays]
Sspon.005A0003870	52	41	40	6	0	0	6.41	5.21	4.88	0.86	0	0	8.32141e-06	0.000197666	-2.56153	down	[BK]	--	--	--	[K]	Transcription	Bromodomain extra-terminal - transcription regulation;; Bromodomain	Transcription factor GTE3, chloroplastic OS=Arabidopsis thaliana GN=GTE3 PE=1 SV=1	Putative uncharacterized protein Sb06g028960 OS=Sorghum bicolor GN=Sb06g028960 PE=4 SV=1	hypothetical protein SORBIDRAFT_06g028960 [Sorghum bicolor]
Sspon.007B0027140	92	104	83	214	299	457	9.5	10.99	8.43	22.64	30.99	47.28	3.19393e-07	1.08393e-05	1.5935	up	--	--	Biological Process: amino acid transmembrane transport (GO:0003333);; Cellular Component: plasma membrane (GO:0005886);; Molecular Function: amino acid transmembrane transporter activity (GO:0015171);; Cellular Component: integral component of membrane (GO:0016021);;	--	[E]	Amino acid transport and metabolism	Transmembrane amino acid transporter protein;; Tryptophan/tyrosine permease family	Amino acid permease 3 OS=Arabidopsis thaliana GN=AAP3 PE=1 SV=2	Putative uncharacterized protein Sb08g004990 OS=Sorghum bicolor GN=Sb08g004990 PE=4 SV=1	hypothetical protein SORBIDRAFT_08g004990 [Sorghum bicolor]
Sspon.001D0011120	6475	7238	5660	3009	3701	3005	525.92	604.3	454.42	251.12	303.21	245.65	4.69402e-12	3.81882e-10	-1.05644	down	--	--	Molecular Function: sequence-specific DNA binding transcription factor activity (GO:0003700);; Cellular Component: nucleus (GO:0005634);; Biological Process: regulation of transcription, DNA-templated (GO:0006355);; Cellular Component: membrane (GO:0016020);;	K14514|0|sbi:SORBI_01g036740|SORBIDRAFT_01g036740, Sb01g036740; hypothetical protein; K14514 ethylene-insensitive protein 3 (A)	--	--	Ethylene insensitive 3	Protein ETHYLENE INSENSITIVE 3 OS=Arabidopsis thaliana GN=EIN3 PE=1 SV=1	Putative uncharacterized protein Sb01g036740 OS=Sorghum bicolor GN=Sb01g036740 PE=4 SV=1	hypothetical protein SORBIDRAFT_01g036740 [Sorghum bicolor]
Sspon.003A0018160	149	93	73	236	196	419	15.89	10.19	7.69	25.87	21.09	44.98	0.000625614	0.00806313	1.22758	up	--	--	--	--	--	--	--	--	Uncharacterized protein OS=Oryza nivara PE=4 SV=1	hypothetical protein OsI_01808 [Oryza sativa Indica Group]
Sspon.001D0028420	1476	2834	2107	1120	1284	640	398.45	785.45	561.44	311.1	350.1	174.33	0.000214121	0.0032263	-1.08763	down	--	--	Biological Process: response to light stimulus (GO:0009416);; Cellular Component: photosystem I (GO:0009522);; Cellular Component: photosystem II (GO:0009523);; Cellular Component: chloroplast thylakoid membrane (GO:0009535);; Biological Process: photosynthesis, light harvesting in photosystem I (GO:0009768);; Cellular Component: chloroplast envelope (GO:0009941);; Cellular Component: plastoglobu…	K08913|0|zma:100281879|chlorophyll a-b binding protein; K08913 light-harvesting complex II chlorophyll a/b binding protein 2 (A)	--	--	Chlorophyll A-B binding protein	Chlorophyll a-b binding protein, chloroplastic OS=Oryza sativa subsp. japonica GN=RCABP89 PE=2 SV=1	Chlorophyll a-b binding protein OS=Zea mays GN=LOC100281879 PE=2 SV=1	chlorophyll a-b binding protein [Zea mays]
Sspon.002C0013740	588	442	493	16	33	26	57.85	44.77	47.99	1.62	3.32	2.57	6.20661e-59	7.39735e-56	-4.18434	down	--	--	Molecular Function: iron ion binding (GO:0005506);; Cellular Component: integral component of membrane (GO:0016021);; Molecular Function: oxidoreductase activity, acting on paired donors, with incorporation or reduction of molecular oxygen, NAD(P)H as one donor, and incorporation of one atom of oxygen (GO:0016709);; Molecular Function: heme binding (GO:0020037);; Biological Process: secondary met…	--	[Q]	Secondary metabolites biosynthesis, transport and catabolism	Cytochrome P450	Cytochrome P450 78A6 OS=Arabidopsis thaliana GN=CYP78A6 PE=2 SV=1	Putative uncharacterized protein Sb02g030640 OS=Sorghum bicolor GN=Sb02g030640 PE=3 SV=1	hypothetical protein SORBIDRAFT_02g030640 [Sorghum bicolor]
Sspon.003A0005710	48	53	46	529	537	428	4.77	5.38	4.54	53.72	53.55	42.59	4.37317e-52	3.93371e-49	3.1645	up	--	--	Molecular Function: diacylglycerol O-acyltransferase activity (GO:0004144);; Cellular Component: plasma membrane (GO:0005886);; Biological Process: triglyceride biosynthetic process (GO:0019432);; Molecular Function: long-chain-alcohol O-fatty-acyltransferase activity (GO:0047196);;	--	--	--	Protein of unknown function (DUF1298);; Wax ester synthase-like Acyl-CoA acyltransferase domain	O-acyltransferase WSD1 OS=Arabidopsis thaliana GN=WSD1 PE=2 SV=1	Putative uncharacterized protein Sb03g035790 OS=Sorghum bicolor GN=Sb03g035790 PE=4 SV=1	hypothetical protein SORBIDRAFT_03g035790 [Sorghum bicolor]
Sspon.006A0011711	106	120	136	1029	628	565	21.73	25.18	27.46	216	129.33	116.18	2.59453e-20	4.63264e-18	2.4135	up	[I]	Lipid transport and metabolism	Cellular Component: vacuolar membrane (GO:0005774);; Biological Process: metabolic process (GO:0008152);; Cellular Component: integral component of membrane (GO:0016021);; Molecular Function: intramolecular transferase activity (GO:0016866);;	K01853|0|sbi:SORBI_07g007030|SORBIDRAFT_07g007030, Sb07g007030; hypothetical protein; K19011 achilleol B synthase [EC:5.4.99.48] (A)	[I]	Lipid transport and metabolism	Squalene-hopene cyclase C-terminal domain;; Prenyltransferase and squalene oxidase repeat	Achilleol B synthase OS=Oryza sativa subsp. japonica GN=Os11g0285000 PE=1 SV=1	Terpene cyclase/mutase family member OS=Sorghum bicolor GN=Sb07g007030 PE=3 SV=1	hypothetical protein SORBI_007G085800 [Sorghum bicolor]
Sspon.002A0029670	41	13	28	114	148	79	1.27	0.42	0.86	3.58	4.57	2.44	3.10798e-05	0.000620997	1.71312	up	--	--	Cellular Component: 1,3-beta-D-glucan synthase complex (GO:0000148);; Molecular Function: 1,3-beta-D-glucan synthase activity (GO:0003843);; Biological Process: (1->3)-beta-D-glucan biosynthetic process (GO:0006075);; Cellular Component: integral component of membrane (GO:0016021);;	K11000|0|sbi:SORBI_01g048630|SORBIDRAFT_01g048630, Sb01g048630; hypothetical protein; K11000 callose synthase [EC:2.4.1.-] (A)	[M]	Cell wall/membrane/envelope biogenesis	1,3-beta-glucan synthase component;; 1,3-beta-glucan synthase component	Callose synthase 3 OS=Arabidopsis thaliana GN=CALS3 PE=2 SV=3	Uncharacterized protein OS=Setaria italica GN=Si033872m.g PE=4 SV=1	hypothetical protein SORBI_001G521500 [Sorghum bicolor]
Sspon.002A0026900	8	13	17	0	0	0	1.5	2.59	3.2	0	0	0	0.000128262	0.00207986	-2.26169	down	--	--	Biological Process: response to desiccation (GO:0009269);;	--	--	--	Late embryogenesis abundant protein	Desiccation protectant protein Lea14 homolog OS=Glycine max PE=2 SV=1	Uncharacterized protein OS=Setaria italica GN=Si032897m.g PE=4 SV=1	PREDICTED: uncharacterized protein LOC101766588 [Setaria italica]
Sspon.002B0009210	30	14	13	63	124	92	4.16	1.95	1.75	8.93	17.08	12.65	7.64101e-06	0.000183608	1.88672	up	[I]	Lipid transport and metabolism	Biological Process: unsaturated fatty acid biosynthetic process (GO:0006636);; Biological Process: phosphatidylglycerol biosynthetic process (GO:0006655);; Cellular Component: plastoglobule (GO:0010287);; Biological Process: chlorophyll biosynthetic process (GO:0015995);; Cellular Component: integral component of membrane (GO:0016021);; Biological Process: carotenoid biosynthetic process (GO:0016…	K02291|0|sbi:SORBI_02g032370|SORBIDRAFT_02g032370, Sb02g032370; hypothetical protein; K02291 phytoene synthase [EC:2.5.1.32] (A)	[I]	Lipid transport and metabolism	Squalene/phytoene synthase	Phytoene synthase, chloroplastic OS=Oncidium hybrid cultivar GN=PSY PE=2 SV=1	Chloroplast phytoene synthase 3 OS=Sorghum bicolor GN=PSY3 PE=2 SV=1	hypothetical protein SORBIDRAFT_02g032370 [Sorghum bicolor]
Sspon.002B0039950	4	7	5	370	337	496	0.78	1.16	0.81	60.71	54.24	79.54	1.03615e-52	9.49948e-50	5.45039	up	--	--	Biological Process: carbohydrate metabolic process (GO:0005975);; Molecular Function: solute:hydrogen antiporter activity (GO:0015299);; Cellular Component: integral component of membrane (GO:0016021);; Molecular Function: oxidoreductase activity, acting on the CH-OH group of donors, quinone or similar compound as acceptor (GO:0016901);; Molecular Function: quinone binding (GO:0048038);; Biologic…	--	[P]	Inorganic ion transport and metabolism	Sodium/hydrogen exchanger family	Sodium/hydrogen exchanger 7 OS=Arabidopsis thaliana GN=NHX7 PE=1 SV=1	Putative uncharacterized protein Sb08g023290 OS=Sorghum bicolor GN=Sb08g023290 PE=4 SV=1	hypothetical protein SORBIDRAFT_08g023290 [Sorghum bicolor]
Sspon.001D0029540	176	157	188	38	90	17	30.55	28.1	32.4	6.89	15.94	3.13	0.000353221	0.00496593	-1.59026	down	[R]	General function prediction only	Molecular Function: iron ion binding (GO:0005506);; Molecular Function: oxidoreductase activity (GO:0016491);; Biological Process: oxidation-reduction process (GO:0055114);;	--	[QR]	--	non-haem dioxygenase in morphine synthesis N-terminal;; 2OG-Fe(II) oxygenase superfamily	Protein DMR6-LIKE OXYGENASE 2 OS=Arabidopsis thaliana GN=DLO2 PE=2 SV=1	Gibberellin 20 oxidase 2 OS=Zea mays PE=2 SV=1	uncharacterized protein LOC100283169 [Zea mays]
Sspon.002C0003131	949	730	938	390	376	452	120.47	95.19	117.66	50.85	48.21	57.81	8.18121e-15	8.86434e-13	-1.15025	down	[RTKL]	--	Molecular Function: protein serine/threonine kinase activity (GO:0004674);; Molecular Function: ATP binding (GO:0005524);; Biological Process: protein phosphorylation (GO:0006468);; Biological Process: signal transduction (GO:0007165);; Cellular Component: plastid (GO:0009536);;	K07198|0|sbi:SORBI_02g040580|SORBIDRAFT_02g040580, Sb02g040580; hypothetical protein; K07198 5'-AMP-activated protein kinase, catalytic alpha subunit [EC:2.7.11.11] (A)	[T]	Signal transduction mechanisms	Protein kinase domain;; Protein tyrosine kinase;; NAF domain;; Kinase-like	CBL-interacting protein kinase 21 OS=Oryza sativa subsp. japonica GN=CIPK21 PE=2 SV=2	Non-specific serine/threonine protein kinase OS=Saccharum hybrid cultivar R570 GN=SHCRBa_044_M03_F_180 PE=4 SV=1	CBL-interacting protein kinase [Saccharum hybrid cultivar R570]
Sspon.001C0011760	19	18	32	0	0	0	1.88	1.82	3.08	0	0	0	1.06953e-07	4.05637e-06	-3.09064	down	--	--	--	--	--	--	--	--	Putative uncharacterized protein Sb03g043790 OS=Sorghum bicolor GN=Sb03g043790 PE=4 SV=1	hypothetical protein SORBIDRAFT_03g043790 [Sorghum bicolor]
Sspon.006D0011470	199	177	236	468	411	516	25.3	23.11	29.67	61.09	52.7	65.89	7.33637e-10	4.20378e-08	1.096	up	[MI]	--	Biological Process: biosynthetic process (GO:0009058);; Cellular Component: integral component of membrane (GO:0016021);; Molecular Function: nucleotidyltransferase activity (GO:0016779);;	K00967|0|osa:4348512|Os10g0387000; K00967 ethanolamine-phosphate cytidylyltransferase [EC:2.7.7.14] (A)	[I]	Lipid transport and metabolism	Cytidylyltransferase-like;; FAD synthetase	Ethanolamine-phosphate cytidylyltransferase OS=Arabidopsis thaliana GN=PECT1 PE=1 SV=1	Uncharacterized protein OS=Zea mays GN=LOC100279486 PE=4 SV=1	hypothetical protein SORBI_007G079400 [Sorghum bicolor]
Sspon.002B0033690	816	1019	626	194	333	218	174.62	223.79	132.22	42.67	71.92	47.09	2.54753e-10	1.57728e-08	-1.70869	down	--	--	Cellular Component: integral component of plasma membrane (GO:0005887);; Cellular Component: cytoplasmic membrane-bounded vesicle (GO:0016023);; Biological Process: carbohydrate transmembrane transport (GO:0034219);; Molecular Function: sugar transmembrane transporter activity (GO:0051119);;	K15382|0|sbi:SORBI_08g014040|SORBIDRAFT_08g014040, Sb08g014040; hypothetical protein; K15382 solute carrier family 50 (sugar transporter) (A)	[R]	General function prediction only	Sugar efflux transporter for intercellular exchange;; PQ loop repeat	Bidirectional sugar transporter SWEET13 OS=Oryza sativa subsp. japonica GN=SWEET13 PE=2 SV=1	Putative uncharacterized protein Sb08g014040 OS=Sorghum bicolor GN=Sb08g014040 PE=4 SV=1	hypothetical protein SORBIDRAFT_08g014040 [Sorghum bicolor]
Sspon.002A0020150	117	56	49	4	9	17	17.86	8.9	7.41	0.68	1.49	2.74	5.27005e-06	0.000132583	-2.25566	down	[G]	Carbohydrate transport and metabolism	Molecular Function: trehalose-phosphatase activity (GO:0004805);; Biological Process: trehalose biosynthetic process (GO:0005992);; Biological Process: dephosphorylation (GO:0016311);;	K01087|0|sbi:SORBI_02g023260|SORBIDRAFT_02g023260, Sb02g023260; hypothetical protein; K01087 trehalose 6-phosphate phosphatase [EC:3.1.3.12] (A)	[G]	Carbohydrate transport and metabolism	Trehalose-phosphatase	Probable trehalose-phosphate phosphatase 7 OS=Oryza sativa subsp. japonica GN=TPP7 PE=2 SV=2	Trehalose 6-phosphate phosphatase OS=Sorghum bicolor GN=Sb02g023260 PE=3 SV=1	hypothetical protein SORBIDRAFT_02g023260 [Sorghum bicolor]
Sspon.003C0005731	93	94	109	241	249	254	14.42	14.93	16.69	38.34	38.85	39.49	4.74682e-11	3.31332e-09	1.22703	up	[O]	Posttranslational modification, protein turnover, chaperones	Biological Process: metabolic process (GO:0008152);; Molecular Function: transferase activity (GO:0016740);;	K07393|0|zma:100280390|umc1149; LOC100280390; K07393 putative glutathione S-transferase (A)	[O]	Posttranslational modification, protein turnover, chaperones	Glutathione S-transferase, N-terminal domain;; Glutathione S-transferase, C-terminal domain;; Glutathione S-transferase, N-terminal domain;; Glutathione S-transferase, C-terminal domain;; Glutathione S-transferase, C-terminal domain	Glutathionyl-hydroquinone reductase YqjG OS=Escherichia coli (strain K12) GN=yqjG PE=1 SV=1	Glutathione S-transferase,-like protein OS=Zea mays GN=umc1149 PE=2 SV=1	hypothetical protein SORBI_003G411000 [Sorghum bicolor]
Sspon.002A0009391	0	0	0	27	17	22	0	0	0	17.87	11.2	14.61	3.30874e-07	1.11952e-05	2.97666	up	--	--	--	--	[R]	General function prediction only	C2 domain	GTPase activating protein 1 OS=Oryza sativa subsp. japonica GN=GAP1 PE=1 SV=1	Putative uncharacterized protein Sb02g034060 OS=Sorghum bicolor GN=Sb02g034060 PE=4 SV=1	hypothetical protein SORBIDRAFT_02g034060 [Sorghum bicolor]
Sspon.001A0015630	96	139	139	49	68	34	13.28	19.76	19.04	6.97	9.49	4.76	0.00018806	0.00288374	-1.26258	down	--	--	--	--	--	--	F-box domain	F-box protein At5g07610 OS=Arabidopsis thaliana GN=At5g07610 PE=2 SV=1	Putative uncharacterized protein Sb01g031640 OS=Sorghum bicolor GN=Sb01g031640 PE=4 SV=1	hypothetical protein SORBI_001G326700 [Sorghum bicolor]
Sspon.006C0021791	1762	1323	1644	397	345	347	220.98	170.6	203.79	51.24	43.7	43.8	2.00985e-57	2.22832e-54	-2.15614	down	[RTKL]	--	Molecular Function: protein serine/threonine kinase activity (GO:0004674);; Cellular Component: plasma membrane (GO:0005886);; Biological Process: protein phosphorylation (GO:0006468);; Biological Process: defense response (GO:0006952);; Cellular Component: plasmodesma (GO:0009506);; Cellular Component: cytoplasmic membrane-bounded vesicle (GO:0016023);;	--	--	--	Protein tyrosine kinase;; Protein kinase domain;; Leucine rich repeat N-terminal domain;; Domain of unknown function (DUF3403)	G-type lectin S-receptor-like serine/threonine-protein kinase RKS1 OS=Arabidopsis thaliana GN=RKS1 PE=3 SV=3	Uncharacterized protein OS=Brachypodium distachyon GN=BRADI_5g03930 PE=4 SV=1	PREDICTED: cysteine-rich receptor-like protein kinase 10 isoform X2 [Brachypodium distachyon]
Sspon.008D0002420	0	0	0	17	49	9	0	0	0	2.8	7.75	1.48	1.62581e-05	0.000355057	2.54594	up	[RTKL]	--	Molecular Function: protein kinase activity (GO:0004672);; Biological Process: phosphorylation (GO:0016310);;	K04371|1.84025e-108|sbi:SORBI_10g028780|SORBIDRAFT_10g028780, Sb10g028780; hypothetical protein; K04371 mitogen-activated protein kinase 1/3 [EC:2.7.11.24] (A)	[T]	Signal transduction mechanisms	Macrophage migration inhibitory factor (MIF)	Mitogen-activated protein kinase 4 OS=Oryza sativa subsp. japonica GN=MPK4 PE=2 SV=1	Mitogen-activated protein kinase OS=Sorghum bicolor GN=Sb10g028780 PE=3 SV=1	hypothetical protein SORBIDRAFT_10g028780 [Sorghum bicolor]
Sspon.001C0006360	57	81	95	26	37	33	4.68	6.87	7.69	2.26	3.04	2.71	0.000465211	0.00626157	-1.22168	down	[RTKL]	--	Molecular Function: protein serine/threonine kinase activity (GO:0004674);; Molecular Function: ATP binding (GO:0005524);; Biological Process: protein phosphorylation (GO:0006468);; Biological Process: response to stress (GO:0006950);;	--	--	--	Protein tyrosine kinase;; Protein kinase domain;; Universal stress protein family	Serine/threonine-protein kinase CDG1 OS=Arabidopsis thaliana GN=CDG1 PE=1 SV=1	Putative uncharacterized protein Sb01g041400 OS=Sorghum bicolor GN=Sb01g041400 PE=3 SV=1	hypothetical protein SORBIDRAFT_01g041400 [Sorghum bicolor]
Sspon.007D0026341	69	25	29	158	142	147	24.76	9.3	10.27	58.43	51.43	53.13	2.26678e-05	0.000472318	1.59391	up	--	--	Cellular Component: ubiquitin ligase complex (GO:0000151);; Biological Process: protein polyubiquitination (GO:0000209);; Cellular Component: cytoplasm (GO:0005737);; Molecular Function: ubiquitin conjugating enzyme binding (GO:0031624);; Biological Process: positive regulation of proteasomal ubiquitin-dependent protein catabolic process (GO:0032436);; Biological Process: protein ubiquitination i…	--	--	--	--	Cell number regulator 13 OS=Zea mays GN=CNR13 PE=2 SV=1	Putative uncharacterized protein Sb05g026280 OS=Sorghum bicolor GN=Sb05g026280 PE=4 SV=1	hypothetical protein SORBIDRAFT_05g026280 [Sorghum bicolor]
Sspon.006A0016550	6	5	8	30	31	59	0.99	0.87	1.15	4.44	4.5	8.57	3.7486e-05	0.00072765	2.01004	up	--	--	Molecular Function: ubiquitin-protein ligase activity (GO:0004842);; Cellular Component: mitochondrion (GO:0005739);; Biological Process: protein N-linked glycosylation (GO:0006487);; Biological Process: calcium ion transport (GO:0006816);; Molecular Function: zinc ion binding (GO:0008270);; Biological Process: response to wounding (GO:0009611);; Biological Process: cytokinin metabolic process (G…	--	[T]	Signal transduction mechanisms	Copine;; Zinc finger, C3HC4 type (RING finger)	E3 ubiquitin-protein ligase RGLG2 OS=Arabidopsis thaliana GN=RGLG2 PE=1 SV=1	Putative uncharacterized protein Sb07g002700 OS=Sorghum bicolor GN=Sb07g002700 PE=4 SV=1	hypothetical protein SORBIDRAFT_07g002700 [Sorghum bicolor]
Sspon.004B0017010	78	51	55	952	1059	1131	2.83	1.92	1.98	35.11	38.35	40.85	3.52843e-94	1.40179e-90	3.9176	up	--	--	Biological Process: response to stress (GO:0006950);; Biological Process: cellular process (GO:0009987);; Molecular Function: chaperone binding (GO:0051087);;	--	--	--	--	BAG family molecular chaperone regulator 6 OS=Arabidopsis thaliana GN=BAG6 PE=1 SV=1	Uncharacterized protein OS=Zea mays GN=Zm.82807 PE=4 SV=1	hypothetical protein SORBI_004G116300 [Sorghum bicolor]
Sspon.ctg0896360	214	228	146	1155	1016	829	35.7	39.03	24.03	197.69	170.73	139.07	4.22894e-22	8.76566e-20	2.18455	up	[QR]	--	Cellular Component: cytosol (GO:0005829);; Biological Process: lignin biosynthetic process (GO:0009809);; Molecular Function: catechol O-methyltransferase activity (GO:0016206);; Biological Process: methylation (GO:0032259);; Molecular Function: metal ion binding (GO:0046872);; Molecular Function: protein dimerization activity (GO:0046983);; Molecular Function: caffeate O-methyltransferase activi…	K05279|0|sbi:SORBI_07g003860|SORBIDRAFT_07g003860, Sb07g003860; hypothetical protein; K05279 flavonol 3-O-methyltransferase [EC:2.1.1.76] (A)	[R]	General function prediction only	O-methyltransferase;; Dimerisation domain	Caffeic acid 3-O-methyltransferase OS=Saccharum officinarum GN=COMT PE=2 SV=1	Caffeic acid 3-O-methyltransferase OS=Saccharum hybrid cultivar GN=COMT PE=2 SV=1	caffeic acid 3-O-methyltransferase [Saccharum hybrid cultivar]
Sspon.006C0015920	15	11	17	70	42	48	3.22	2.56	3.64	15.35	9.02	10.34	0.000120398	0.00196975	1.57251	up	[J]	Translation, ribosomal structure and biogenesis	Cellular Component: cytoplasm (GO:0005737);; Biological Process: proteolysis (GO:0006508);; Cellular Component: integral component of membrane (GO:0016021);; Molecular Function: metal ion binding (GO:0046872);; Molecular Function: metalloaminopeptidase activity (GO:0070006);; Biological Process: protein initiator methionine removal (GO:0070084);;	K01265|2.53723e-165|zma:100191629|methionine aminopeptidase; K01265 methionyl aminopeptidase [EC:3.4.11.18] (A)	[R]	General function prediction only	Metallopeptidase family M24	Methionine aminopeptidase 2B OS=Arabidopsis thaliana GN=MAP2B PE=2 SV=2	Methionine aminopeptidase 2 OS=Zea mays GN=LOC100191629 PE=3 SV=1	PREDICTED: methionine aminopeptidase isoform X1 [Zea mays]
Sspon.001C0020080	22	34	21	274	308	239	1.86	2.91	1.75	22.98	25.37	19.63	3.18534e-28	1.06942e-25	3.12544	up	[O]	Posttranslational modification, protein turnover, chaperones	Molecular Function: ATP binding (GO:0005524);;	K03283|0|sbi:SORBI_01g039390|SORBIDRAFT_01g039390, Sb01g039390; hypothetical protein; K03283 heat shock 70kDa protein 1/8 (A)	[O]	Posttranslational modification, protein turnover, chaperones	NAD-specific glutamate dehydrogenase;; Hsp70 protein;; MreB/Mbl protein	Heat shock cognate 70 kDa protein OS=Petunia hybrida GN=HSP70 PE=2 SV=1	Putative uncharacterized protein Sb01g039390 OS=Sorghum bicolor GN=Sb01g039390 PE=3 SV=1	hypothetical protein SORBIDRAFT_01g039390 [Sorghum bicolor]
Sspon.005A0025941	166	187	205	68	67	84	40.15	46.42	48.9	16.89	16.42	20.59	5.68345e-09	2.81949e-07	-1.36256	down	[O]	Posttranslational modification, protein turnover, chaperones	Cellular Component: chloroplast thylakoid membrane (GO:0009535);; Cellular Component: integral component of membrane (GO:0016021);; Biological Process: cytochrome complex assembly (GO:0017004);; Biological Process: oxidation-reduction process (GO:0055114);;	--	--	--	Cytochrome C biogenesis protein transmembrane region	Cytochrome c-type biogenesis ccda-like chloroplastic protein 2 OS=Oryza sativa subsp. japonica GN=CCDA2 PE=3 SV=1	Uncharacterized protein OS=Zea mays PE=4 SV=1	TPA: hypothetical protein ZEAMMB73_102687 [Zea mays]
Sspon.003B0015310	1622	1226	1161	732	465	597	1408.39	1088.17	990.38	657.4	410.31	525.27	1.04513e-08	4.90406e-07	-1.1897	down	[O]	Posttranslational modification, protein turnover, chaperones	Molecular Function: ubiquitin-protein ligase activity (GO:0004842);; Molecular Function: ATP binding (GO:0005524);; Cellular Component: cytoplasm (GO:0005737);; Cellular Component: plasma membrane (GO:0005886);; Biological Process: postreplication repair (GO:0006301);; Biological Process: fatty acid beta-oxidation (GO:0006635);; Biological Process: protein import into peroxisome matrix (GO:001655…	K06689|2.56248e-107|zma:100284709|ubiquitin-conjugating enzyme E2-17 kDa 9; K06689 ubiquitin-conjugating enzyme E2 D/E [EC:6.3.2.19] (A)	[O]	Posttranslational modification, protein turnover, chaperones	Ubiquitin-conjugating enzyme	Ubiquitin-conjugating enzyme E2 5A OS=Oryza sativa subsp. japonica GN=UBC5A PE=2 SV=1	Uncharacterized protein OS=Oryza nivara PE=3 SV=1	uncharacterized protein LOC100280571 [Zea mays]
Sspon.006D0011040	21	21	18	164	86	79	1.91	1.96	1.61	15.34	7.87	7.21	1.10566e-07	4.17679e-06	2.07769	up	[I]	Lipid transport and metabolism	Cellular Component: vacuolar membrane (GO:0005774);; Biological Process: metabolic process (GO:0008152);; Cellular Component: integral component of membrane (GO:0016021);; Molecular Function: intramolecular transferase activity (GO:0016866);;	K01853|3.25937e-86|sbi:SORBI_07g007030|SORBIDRAFT_07g007030, Sb07g007030; hypothetical protein; K19011 achilleol B synthase [EC:5.4.99.48] (A)	[I]	Lipid transport and metabolism	Squalene-hopene cyclase N-terminal domain;; Prenyltransferase and squalene oxidase repeat;; Squalene-hopene cyclase C-terminal domain	Achilleol B synthase OS=Oryza sativa subsp. japonica GN=Os11g0285000 PE=1 SV=1	Terpene cyclase/mutase family member OS=Oryza glaberrima PE=3 SV=1	hypothetical protein SORBI_006G071700 [Sorghum bicolor]
Sspon.003D0013120	54	49	42	20	12	17	9.37	8.74	7.18	3.66	2.14	3.11	0.000287204	0.00415292	-1.42734	down	--	--	--	--	--	--	--	--	Uncharacterized protein OS=Setaria italica GN=Si000480m.g PE=4 SV=1	PREDICTED: uncharacterized protein LOC101762729 isoform X5 [Setaria italica]
Sspon.001D0047350	170	106	108	374	402	322	33.83	21.73	21.24	76.41	80.71	64.51	2.63341e-09	1.37358e-07	1.38845	up	--	--	Biological Process: response to desiccation (GO:0009269);;	--	--	--	Late embryogenesis abundant protein	Late embryogenesis abundant protein Lea14-A OS=Gossypium hirsutum GN=LEA14-A PE=2 SV=1	Salt tolerance protein OS=Zea mays PE=2 SV=1	hypothetical protein SORBI_001G017100 [Sorghum bicolor]
Sspon.007A0022010	18	22	20	4	3	3	43.69	54.2	47.38	10.1	7.44	7.42	0.000339635	0.00479755	-1.88966	down	--	--	Biological Process: selenium compound metabolic process (GO:0001887);; Molecular Function: nucleic acid binding (GO:0003676);; Molecular Function: RNA-DNA hybrid ribonuclease activity (GO:0004523);; Cellular Component: cytosol (GO:0005829);; Molecular Function: S-adenosylmethionine-dependent methyltransferase activity (GO:0008757);; Biological Process: biosynthetic process (GO:0009058);; Molecula…	K08247|1.68586e-10|osa:4337554|Os05g0105000; K08247 methionine S-methyltransferase [EC:2.1.1.12] (A)	--	--	--	Methionine S-methyltransferase OS=Arabidopsis thaliana GN=MMT1 PE=1 SV=1	Uncharacterized protein OS=Zea mays GN=ZEAMMB73_526134 PE=4 SV=1	hypothetical protein ZEAMMB73_526134 [Zea mays]
Sspon.008D0001961	353	400	422	176	252	126	15.43	17.96	18.23	7.92	11.14	5.56	2.55478e-05	0.000522957	-1.10118	down	[M]	Cell wall/membrane/envelope biogenesis	Biological Process: response to hypoxia (GO:0001666);; Cellular Component: plasma membrane (GO:0005886);; Biological Process: sucrose biosynthetic process (GO:0005986);; Biological Process: regulation of meristem growth (GO:0010075);; Biological Process: galactolipid biosynthetic process (GO:0019375);; Molecular Function: sucrose-phosphate synthase activity (GO:0046524);;	K00696|0|sbi:SORBI_05g007310|SORBIDRAFT_05g007310, Sb05g007310; hypothetical protein; K00696 sucrose-phosphate synthase [EC:2.4.1.14] (A)	[M]	Cell wall/membrane/envelope biogenesis	Glycosyl transferases group 1;; Glycosyl transferases group 1;; Sucrose-6F-phosphate phosphohydrolase;; Glycosyl transferase 4-like domain;; Sucrose synthase;; Glycosyltransferase Family 4	Probable sucrose-phosphate synthase 5 OS=Oryza sativa subsp. japonica GN=SPS5 PE=2 SV=1	Putative uncharacterized protein Sb05g007310 OS=Sorghum bicolor GN=Sb05g007310 PE=4 SV=1	hypothetical protein SORBI_005G089600 [Sorghum bicolor]
Sspon.006B0007300	51	103	78	35	23	15	8.21	16.76	12.2	5.83	3.79	2.42	0.000502972	0.00669796	-1.48254	down	--	--	Molecular Function: binding (GO:0005488);;	--	--	--	ZF-HD protein dimerisation region	Zinc-finger homeodomain protein 9 OS=Oryza sativa subsp. japonica GN=ZHD9 PE=3 SV=2	Putative uncharacterized protein Sb07g021470 OS=Sorghum bicolor GN=Sb07g021470 PE=4 SV=1	hypothetical protein SORBIDRAFT_07g021470 [Sorghum bicolor]
Sspon.005D0026320	130	194	130	65	33	31	20.2	30.89	19.87	10.33	5.24	4.89	4.72585e-06	0.000120032	-1.68974	down	[Z]	Cytoskeleton	Molecular Function: structural constituent of cytoskeleton (GO:0005200);; Molecular Function: protein binding (GO:0005515);; Molecular Function: ATP binding (GO:0005524);; Cellular Component: cell wall (GO:0005618);; Cellular Component: nucleolus (GO:0005730);; Cellular Component: mitochondrion (GO:0005739);; Cellular Component: cytosol (GO:0005829);; Cellular Component: cytoskeleton (GO:0005856)…	K10355|0|sbi:SORBI_05g003880|SORBIDRAFT_05g003880, Sb05g003880; hypothetical protein; K10355 actin, other eukaryote (A)	[Z]	Cytoskeleton	Actin	Actin-7 OS=Arabidopsis thaliana GN=ACT7 PE=1 SV=1	Putative uncharacterized protein Sb05g003880 OS=Sorghum bicolor GN=Sb05g003880 PE=3 SV=1	hypothetical protein SORBIDRAFT_05g003880 [Sorghum bicolor]
Sspon.001C0031250	8	0	0	34	86	44	0.85	0	0	3.43	8.46	4.31	0.000299627	0.00430254	2.12704	up	--	--	Molecular Function: ATP binding (GO:0005524);; Cellular Component: integral component of plasma membrane (GO:0005887);; Biological Process: ATP biosynthetic process (GO:0006754);; Molecular Function: hydrogen-exporting ATPase activity, phosphorylative mechanism (GO:0008553);; Cellular Component: intracellular membrane-bounded organelle (GO:0043231);; Molecular Function: metal ion binding (GO:0046…	K01535|0|osa:4333770|Os03g0689300; K01535 H+-transporting ATPase [EC:3.6.3.6] (A)	[P]	Inorganic ion transport and metabolism	haloacid dehalogenase-like hydrolase;; haloacid dehalogenase-like hydrolase	Plasma membrane ATPase 3 OS=Nicotiana plumbaginifolia GN=PMA3 PE=1 SV=1	Plasma membrane ATPase OS=Setaria italica GN=Si034107m.g PE=3 SV=1	hypothetical protein SORBI_001G132400 [Sorghum bicolor]
Sspon.002D0014840	20	12	11	46	80	38	2.43	1.47	1.34	5.69	9.57	4.56	0.000550897	0.00724509	1.53723	up	--	--	Molecular Function: adenosylmethionine decarboxylase activity (GO:0004014);; Cellular Component: cytosol (GO:0005829);; Biological Process: S-adenosylmethioninamine biosynthetic process (GO:0006557);; Biological Process: spermine biosynthetic process (GO:0006597);; Biological Process: spermidine biosynthetic process (GO:0008295);;	K01611|0|sbi:SORBI_02g025110|SORBIDRAFT_02g025110, Sb02g025110; hypothetical protein; K01611 S-adenosylmethionine decarboxylase [EC:4.1.1.50] (A)	[T]	Signal transduction mechanisms	Adenosylmethionine decarboxylase;; S-adenosyl-l-methionine decarboxylase leader peptide	S-adenosylmethionine decarboxylase proenzyme OS=Zea mays GN=SAMDC PE=2 SV=1	S-adenosylmethionine decarboxylase proenzyme OS=Sorghum bicolor GN=Sb02g025110 PE=3 SV=1	hypothetical protein SORBIDRAFT_02g025110 [Sorghum bicolor]
Sspon.001D0000540	0	0	0	38	12	77	0	0	0	10.58	3.37	20.6	1.30533e-07	4.83531e-06	3.09331	up	--	--	Cellular Component: cytoplasm (GO:0005737);; Biological Process: metal ion transport (GO:0030001);; Molecular Function: transition metal ion binding (GO:0046914);; Biological Process: cellular transition metal ion homeostasis (GO:0046916);;	--	[P]	Inorganic ion transport and metabolism	Heavy-metal-associated domain	--	Uncharacterized protein OS=Zea mays PE=4 SV=1	TPA: hypothetical protein ZEAMMB73_644294 [Zea mays]
Sspon.003C0020150	315	298	306	1320	1357	1482	36.98	35.96	35.5	159.26	160.75	175.15	4.2296e-71	9.16554e-68	2.08633	up	[I]	Lipid transport and metabolism	Cellular Component: nucleus (GO:0005634);; Biological Process: regulation of transcription, DNA-templated (GO:0006355);; Cellular Component: plastid (GO:0009536);; Cellular Component: integral component of membrane (GO:0016021);; Cellular Component: cytoplasmic membrane-bounded vesicle (GO:0016023);; Molecular Function: hydrolase activity (GO:0016787);; Molecular Function: sequence-specific DNA b…	K15889|0|zma:100193534|hypothetical protein; K15889 prenylcysteine alpha-carboxyl methylesterase [EC:3.1.1.-] (A)	[R]	General function prediction only	Carboxylesterase family;; alpha/beta hydrolase fold;; Prolyl oligopeptidase family	Probable isoprenylcysteine alpha-carbonyl methylesterase ICME OS=Oryza sativa subsp. japonica GN=IMCE PE=2 SV=1	Uncharacterized protein OS=Setaria italica GN=Si001674m.g PE=4 SV=1	hypothetical protein SORBI_003G235400 [Sorghum bicolor]
Sspon.005D0028980	1549	1752	1758	724	788	586	138.83	161.45	155.74	66.7	71.25	52.89	5.27562e-19	8.32815e-17	-1.32366	down	--	--	Molecular Function: signal transducer activity (GO:0004871);; Biological Process: signal transduction (GO:0007165);; Biological Process: phototropism (GO:0009638);;	--	--	--	NPH3 family;; BTB/POZ domain	Root phototropism protein 2 OS=Arabidopsis thaliana GN=RPT2 PE=1 SV=2	Uncharacterized protein OS=Zea mays GN=Zm.22513 PE=4 SV=1	PREDICTED: root phototropism protein 2-like [Zea mays]
Sspon.005D0013011	26	14	31	66	85	61	4.22	2.28	4.92	10.76	13.62	9.78	0.000357865	0.00501947	1.34217	up	--	--	--	--	--	--	PDDEXK-like family of unknown function	--	Putative uncharacterized protein Sb02g004630 OS=Sorghum bicolor GN=Sb02g004630 PE=4 SV=1	hypothetical protein SORBIDRAFT_02g004630 [Sorghum bicolor]
Sspon.007A0027100	594	726	680	1413	1662	1306	40.28	50.64	45.62	98.45	113.66	89.14	1.96276e-11	1.45525e-09	1.03597	up	[LKJ]	--	Molecular Function: RNA binding (GO:0003723);; Molecular Function: ATP-dependent RNA helicase activity (GO:0004004);; Molecular Function: ATP binding (GO:0005524);; Cellular Component: nucleus (GO:0005634);; Molecular Function: zinc ion binding (GO:0008270);; Cellular Component: chloroplast stroma (GO:0009570);; Cellular Component: chloroplast envelope (GO:0009941);; Biological Process: RNA secon…	--	[A]	RNA processing and modification	DEAD/DEAH box helicase;; Helicase conserved C-terminal domain;; GUCT (NUC152) domain;; Zinc knuckle;; Type III restriction enzyme, res subunit	DEAD-box ATP-dependent RNA helicase 3, chloroplastic OS=Oryza sativa subsp. japonica GN=Os03g0827700 PE=2 SV=2	Uncharacterized protein OS=Zea mays GN=pco121445b PE=4 SV=1	hypothetical protein SORBI_001G028100 [Sorghum bicolor]
Sspon.006B0003970	22	0	13	174	138	145	0.95	0	0.55	7.61	5.93	6.23	2.33097e-06	6.41239e-05	2.53993	up	[V]	Defense mechanisms	Molecular Function: ATP binding (GO:0005524);; Biological Process: transport (GO:0006810);; Biological Process: metabolic process (GO:0008152);; Cellular Component: integral component of membrane (GO:0016021);; Molecular Function: ATPase activity (GO:0016887);;	--	[Q]	Secondary metabolites biosynthesis, transport and catabolism	ABC-2 type transporter;; ABC transporter;; Plant PDR ABC transporter associated;; ABC-transporter extracellular N-terminal;; AAA domain, putative AbiEii toxin, Type IV TA system;; ATPase family associated with various cellular activities (AAA)	ABC transporter G family member 45 OS=Oryza sativa subsp. japonica GN=ABCG45 PE=2 SV=2	Uncharacterized protein OS=Zea mays PE=4 SV=1	hypothetical protein SORBI_007G182300 [Sorghum bicolor]
Sspon.004C0021902	89	46	103	410	248	277	9.11	4.84	10.43	42.89	25.56	28.41	3.12391e-08	1.32617e-06	1.76492	up	[C]	Energy production and conversion	Molecular Function: aldehyde dehydrogenase (NAD) activity (GO:0004029);; Molecular Function: aldehyde dehydrogenase [NAD(P)+] activity (GO:0004030);; Molecular Function: succinate-semialdehyde dehydrogenase (NAD+) activity (GO:0004777);; Molecular Function: copper ion binding (GO:0005507);; Cellular Component: mitochondrial matrix (GO:0005759);; Biological Process: cellular aldehyde metabolic pro…	K17761|0|zma:100284047|succinate semialdehyde dehydrogenase; K17761 succinate-semialdehyde dehydrogenase, mitochondrial [EC:1.2.1.24] (A)	[C]	Energy production and conversion	Aldehyde dehydrogenase family	Succinate-semialdehyde dehydrogenase, mitochondrial OS=Oryza sativa subsp. japonica GN=ALDH5F1 PE=3 SV=1	Aldehyde dehydrogenase OS=Saccharum officinarum GN=ALDH5F1 PE=2 SV=1	aldehyde dehydrogenase [Saccharum officinarum]
Sspon.003C0024790	1162	640	556	2360	2350	2938	202.56	114.72	95.77	422.83	413.43	515.64	1.28725e-09	7.04573e-08	1.55178	up	--	--	Biological Process: cellular protein modification process (GO:0006464);; Biological Process: hormone-mediated signaling pathway (GO:0009755);; Biological Process: regulation of defense response (GO:0031347);; Biological Process: cellular response to stress (GO:0033554);; Biological Process: regulation of programmed cell death (GO:0043067);; Biological Process: innate immune response (GO:0045087);…	--	--	--	Development and cell death domain	B2 protein OS=Daucus carota PE=2 SV=1	Putative uncharacterized protein Sb03g025160 OS=Sorghum bicolor GN=Sb03g025160 PE=4 SV=1	hypothetical protein SORBIDRAFT_03g025160 [Sorghum bicolor]
Sspon.007D0007813	75	53	62	306	230	327	4.95	3.63	4.05	20.58	15.18	21.57	3.70979e-16	4.59378e-14	2.01932	up	[R]	General function prediction only	Molecular Function: oxidoreductase activity (GO:0016491);; Biological Process: oxidation-reduction process (GO:0055114);;	--	[R]	General function prediction only	Aldo/keto reductase family	Aldo-keto reductase family 4 member C10 OS=Arabidopsis thaliana GN=AKR4C10 PE=1 SV=1	NAD(P)-linked oxidoreductase superfamily protein, putative isoform 2 OS=Theobroma cacao GN=TCM_021863 PE=4 SV=1	NAD(P)-linked oxidoreductase superfamily protein, putative isoform 2 [Theobroma cacao]
Sspon.007C0007860	123	151	86	4	22	14	22.39	28.15	15.44	0.8	4.14	2.73	1.20236e-08	5.57599e-07	-2.6269	down	--	--	Biological Process: amino acid transmembrane transport (GO:0003333);; Cellular Component: plasma membrane (GO:0005886);; Molecular Function: amino acid transmembrane transporter activity (GO:0015171);; Cellular Component: integral component of membrane (GO:0016021);;	--	[E]	Amino acid transport and metabolism	Transmembrane amino acid transporter protein	Amino acid permease 3 OS=Arabidopsis thaliana GN=AAP3 PE=1 SV=2	Putative uncharacterized protein Sb09g020790 OS=Sorghum bicolor GN=Sb09g020790 PE=4 SV=1	hypothetical protein SORBI_009G142800 [Sorghum bicolor]
Sspon.007B0007601	94	71	56	298	235	306	25.32	19.53	14.94	81.76	63.36	82.44	1.82554e-11	1.36198e-09	1.7579	up	[R]	General function prediction only	--	--	[R]	General function prediction only	Aldo/keto reductase family	Aldo-keto reductase family 4 member C10 OS=Arabidopsis thaliana GN=AKR4C10 PE=1 SV=1	Putative uncharacterized protein Sb09g022360 OS=Sorghum bicolor GN=Sb09g022360 PE=4 SV=1	hypothetical protein SORBIDRAFT_09g022360 [Sorghum bicolor]
Sspon.003B0023331	334	338	261	733	1239	486	64.95	67.57	50.16	146.46	242.91	95.17	7.19464e-05	0.00126241	1.22002	up	[H]	Coenzyme transport and metabolism	Molecular Function: methionine adenosyltransferase activity (GO:0004478);; Molecular Function: ATP binding (GO:0005524);; Cellular Component: cytosol (GO:0005829);; Biological Process: S-adenosylmethionine biosynthetic process (GO:0006556);; Biological Process: one-carbon metabolic process (GO:0006730);; Biological Process: response to salt stress (GO:0009651);; Molecular Function: metal ion bind…	K00789|1.14291e-134|zma:100194360|hypothetical protein; K00789 S-adenosylmethionine synthetase [EC:2.5.1.6] (A)	[H]	Coenzyme transport and metabolism	S-adenosylmethionine synthetase, N-terminal domain;; S-adenosylmethionine synthetase, central domain	S-adenosylmethionine synthase 2 OS=Oryza sativa subsp. japonica GN=SAM2 PE=2 SV=1	S-adenosylmethionine synthase OS=Zea mays GN=AC199526.5_FG002 PE=2 SV=2	uncharacterized protein LOC100194360 [Zea mays]
Sspon.001D0029161	867	743	953	454	469	284	71.66	63.13	77.83	38.57	39.08	23.67	6.31905e-08	2.50836e-06	-1.11952	down	--	--	Biological Process: positive gravitropism (GO:0009958);;	--	--	--	NPH3 family;; BTB/POZ domain	BTB/POZ domain-containing protein NPY2 OS=Arabidopsis thaliana GN=NPY2 PE=2 SV=1	Putative uncharacterized protein Sb01g014760 OS=Sorghum bicolor GN=Sb01g014760 PE=4 SV=1	hypothetical protein SORBIDRAFT_01g014760 [Sorghum bicolor]
Sspon.002C0029470	0	3	0	40	16	33	0	0.42	0	4.49	1.78	3.65	2.87063e-05	0.000577445	2.43635	up	[O]	Posttranslational modification, protein turnover, chaperones	Molecular Function: ATP binding (GO:0005524);; Cellular Component: mitochondrion (GO:0005739);; Cellular Component: integral component of membrane (GO:0016021);;	--	[O]	Posttranslational modification, protein turnover, chaperones	Domain associated at C-terminal with AAA;; ATPase family associated with various cellular activities (AAA)	AAA-ATPase At3g28580 OS=Arabidopsis thaliana GN=At3g28580 PE=2 SV=1	ATPase 2 OS=Zea mays PE=2 SV=1	hypothetical protein SORBI_002G067000 [Sorghum bicolor]
Sspon.002B0020330	270	275	273	580	591	622	48.08	50.24	47.96	106.03	106.06	111.38	1.10182e-15	1.28745e-13	1.04695	up	--	--	Cellular Component: integral component of membrane (GO:0016021);; Biological Process: cellular lipid metabolic process (GO:0044255);; Molecular Function: carboxylic ester hydrolase activity (GO:0052689);;	--	[R]	General function prediction only	Putative serine esterase (DUF676)	Putative lipase YOR059C OS=Saccharomyces cerevisiae (strain ATCC 204508 / S288c) GN=YOR059C PE=1 SV=1	Putative uncharacterized protein Sb04g033050 OS=Sorghum bicolor GN=Sb04g033050 PE=4 SV=1	hypothetical protein SORBIDRAFT_04g033050 [Sorghum bicolor]
Sspon.001A0029350	133	129	120	34	74	23	23.56	23.49	21.02	6.34	13.18	4.26	0.00039957	0.00551198	-1.40977	down	[R]	General function prediction only	Molecular Function: iron ion binding (GO:0005506);; Molecular Function: oxidoreductase activity (GO:0016491);; Biological Process: oxidation-reduction process (GO:0055114);;	--	[QR]	--	non-haem dioxygenase in morphine synthesis N-terminal;; 2OG-Fe(II) oxygenase superfamily	Protein DMR6-LIKE OXYGENASE 2 OS=Arabidopsis thaliana GN=DLO2 PE=2 SV=1	Gibberellin 20 oxidase 2 OS=Zea mays PE=2 SV=1	uncharacterized protein LOC100283169 [Zea mays]
Sspon.005B0003250	196	132	201	64	66	41	13.81	9.6	13.97	4.63	4.73	2.91	2.76298e-08	1.18562e-06	-1.58821	down	[RTKL]	--	Molecular Function: nucleotide binding (GO:0000166);; Molecular Function: protein serine/threonine kinase activity (GO:0004674);; Cellular Component: mitochondrion (GO:0005739);; Cellular Component: plasma membrane (GO:0005886);; Cellular Component: cytoplasmic membrane-bounded vesicle (GO:0016023);; Biological Process: phosphorylation (GO:0016310);;	--	--	--	Protein kinase domain;; Protein tyrosine kinase;; Di-glucose binding within endoplasmic reticulum;; Leucine rich repeat;; Leucine Rich repeats (2 copies)	Probable LRR receptor-like serine/threonine-protein kinase At1g56130 OS=Arabidopsis thaliana GN=At1g56130 PE=2 SV=2	OSJNBa0093O08.4 protein OS=Oryza sativa subsp. japonica GN=OSJNBa0093O08.4 PE=3 SV=2	OSJNBa0093O08.4 [Oryza sativa Japonica Group]
Sspon.001D0003812	0	2	0	37	23	42	0	0.39	0	7.39	4.56	8.27	5.36303e-08	2.16492e-06	3.06977	up	--	--	Cellular Component: cell wall (GO:0005618);; Cellular Component: cytoplasmic membrane-bounded vesicle (GO:0016023);; Molecular Function: pectinesterase activity (GO:0030599);; Biological Process: cell wall modification (GO:0042545);; Molecular Function: aspartyl esterase activity (GO:0045330);; Biological Process: pectin catabolic process (GO:0045490);;	--	--	--	Late embryogenesis abundant protein	--	Putative uncharacterized protein Sb01g046000 OS=Sorghum bicolor GN=Sb01g046000 PE=4 SV=1	hypothetical protein SORBI_001G492000 [Sorghum bicolor]
Sspon.001C0012053	51	52	38	7	0	7	7.96	8.48	5.89	1.17	0	1.22	1.6416e-05	0.000357685	-2.32734	down	--	--	Biological Process: polysaccharide catabolic process (GO:0000272);; Molecular Function: beta-amylase activity (GO:0016161);;	--	--	--	Glycosyl hydrolase family 14	Inactive beta-amylase 9 OS=Arabidopsis thaliana GN=BAM9 PE=2 SV=1	Putative uncharacterized protein Sb01g035370 OS=Sorghum bicolor GN=Sb01g035370 PE=3 SV=1	hypothetical protein SORBIDRAFT_01g035370 [Sorghum bicolor]
Sspon.006D0018710	29	33	37	90	94	70	3.15	3.68	3.97	9.98	10.18	7.66	0.000123512	0.00201447	1.19024	up	--	--	Cellular Component: extracellular region (GO:0005576);; Cellular Component: cell wall (GO:0005618);; Cellular Component: mitochondrion (GO:0005739);; Cellular Component: plasma membrane (GO:0005886);; Cellular Component: integral component of membrane (GO:0016021);; Molecular Function: manganese ion binding (GO:0030145);; Biological Process: oxalate metabolic process (GO:0033609);; Molecular Func…	--	[S]	Function unknown	Cupin;; SNARE associated Golgi protein;; Cupin domain	Germin-like protein 11-1 OS=Oryza sativa subsp. japonica GN=Os11g0537300 PE=2 SV=1	Uncharacterized protein OS=Oryza rufipogon PE=4 SV=1	hypothetical protein SORBIDRAFT_05g020360 [Sorghum bicolor]
Sspon.003C0002280	4	2	0	28	47	41	0.21	0.09	0	1.31	2.17	1.9	3.13967e-07	1.06915e-05	2.77035	up	[R]	General function prediction only	Biological Process: cytokinesis by cell plate formation (GO:0000911);; Biological Process: DNA methylation (GO:0006306);; Biological Process: chromatin silencing (GO:0006342);; Biological Process: gamete generation (GO:0007276);; Biological Process: gene silencing by RNA (GO:0031047);; Biological Process: regulation of DNA endoreduplication (GO:0032875);; Biological Process: regulation of cell pr…	K03364|0|sbi:SORBI_03g047370|SORBIDRAFT_03g047370, Sb03g047370; hypothetical protein; K03364 cell division cycle 20-like protein 1, cofactor of APC complex (A)	[DO]	--	WD domain, G-beta repeat;; Anaphase-promoting complex subunit 4 WD40 domain;; Lytic transglycolase;; Pollen allergen	Protein FIZZY-RELATED 3 OS=Arabidopsis thaliana GN=FZR3 PE=1 SV=1	Putative uncharacterized protein Sb03g047370 OS=Sorghum bicolor GN=Sb03g047370 PE=4 SV=1	hypothetical protein SORBIDRAFT_03g047370 [Sorghum bicolor]
Sspon.ctg0899100	73	129	64	18	38	23	9.43	17.01	8.16	2.48	4.97	3.07	0.000226988	0.00339123	-1.56215	down	[HC]	--	Molecular Function: monooxygenase activity (GO:0004497);; Cellular Component: cytoplasmic membrane-bounded vesicle (GO:0016023);; Biological Process: secondary metabolite biosynthetic process (GO:0044550);; Biological Process: oxidation-reduction process (GO:0055114);; Molecular Function: FAD binding (GO:0071949);;	--	[CR]	--	FAD binding domain	3-hydroxybenzoate 6-hydroxylase OS=Klebsiella oxytoca GN=mhbM PE=1 SV=1	FscO OS=Zea mays PE=2 SV=1	fscO [Zea mays]
Sspon.002A0007960	110	51	100	221	177	184	13.97	6.74	12.58	28.72	22.62	23.5	0.000584689	0.00763684	1.02394	up	[J]	Translation, ribosomal structure and biogenesis	Molecular Function: structural constituent of ribosome (GO:0003735);; Cellular Component: ribosome (GO:0005840);; Biological Process: rRNA processing (GO:0006364);; Biological Process: translational termination (GO:0006415);; Cellular Component: chloroplast stroma (GO:0009570);; Biological Process: chloroplast relocation (GO:0009902);; Biological Process: leaf morphogenesis (GO:0009965);; Biologi…	K02836|0|zma:100286295|peptide chain release factor 2; K02836 peptide chain release factor 2 (A)	[J]	Translation, ribosomal structure and biogenesis	PCRF domain;; RF-1 domain	Peptide chain release factor PrfB1, chloroplastic OS=Arabidopsis thaliana GN=PRFB1 PE=2 SV=1	Peptide chain release factor 2 OS=Zea mays GN=LOC100286295 PE=2 SV=1	peptide chain release factor 2 [Zea mays]
Sspon.002C0042670	85	58	68	209	151	194	8.92	6.21	7.03	22.38	15.88	20.35	1.02139e-06	3.08971e-05	1.25997	up	--	--	Biological Process: proteolysis (GO:0006508);; Molecular Function: cysteine-type peptidase activity (GO:0008234);; Cellular Component: integral component of membrane (GO:0016021);;	--	--	--	--	--	Putative uncharacterized protein Sb08g017680 OS=Sorghum bicolor GN=Sb08g017680 PE=4 SV=1	hypothetical protein SORBI_008G124600 [Sorghum bicolor]
Sspon.007D0006210	88	58	78	134	154	230	13.12	8.85	11.47	20.54	23.1	34.5	0.000383042	0.00532085	1.06699	up	--	--	Cellular Component: ribosome (GO:0005840);; Biological Process: protein methylation (GO:0006479);; Molecular Function: zinc ion binding (GO:0008270);; Molecular Function: protein methyltransferase activity (GO:0008276);; Cellular Component: integral component of membrane (GO:0016021);; Molecular Function: ligase activity (GO:0016874);;	K10695|0|zma:100281596|ribosomal protein L11 methyltransferase containing protein; K10695 E3 ubiquitin-protein ligase RNF1/2 [EC:6.3.2.19] (A)	[O]	Posttranslational modification, protein turnover, chaperones	Zinc finger, C3HC4 type (RING finger);; Zinc finger, C3HC4 type (RING finger);; Ring finger domain	Putative E3 ubiquitin-protein ligase RING1a OS=Arabidopsis thaliana GN=RING1A PE=1 SV=2	Ribosomal protein L11 methyltransferase containing protein OS=Zea mays PE=2 SV=1	hypothetical protein SORBI_009G184700 [Sorghum bicolor]
Sspon.005A0005352	202	186	174	395	349	545	29.48	27.97	25.03	59.26	51.32	80	1.62361e-06	4.66007e-05	1.08457	up	--	--	Cellular Component: chloroplast stroma (GO:0009570);; Biological Process: leaf morphogenesis (GO:0009965);; Biological Process: regulation of proton transport (GO:0010155);; Biological Process: cell differentiation (GO:0030154);; Biological Process: protein autophosphorylation (GO:0046777);;	--	--	--	Protein of unknown function (DUF760)	UV-B-induced protein At3g17800, chloroplastic OS=Arabidopsis thaliana GN=At3g17800 PE=2 SV=1	Putative uncharacterized protein Sb06g027240 OS=Sorghum bicolor GN=Sb06g027240 PE=4 SV=1	hypothetical protein SORBIDRAFT_06g027240 [Sorghum bicolor]
Sspon.007D0021130	35	63	72	5	12	9	1.84	3.43	3.77	0.28	0.68	0.5	1.47582e-06	4.28492e-05	-2.23615	down	--	--	--	--	--	--	Plant transposase (Ptta/En/Spm family)	--	Uncharacterized protein OS=Oryza brachyantha GN=OB04G11230 PE=4 SV=1	Os07g0267400, partial [Oryza sativa Japonica Group]
Sspon.001D0035130	63	82	61	23	35	21	16.12	21.6	15.58	6.19	9.26	5.54	0.000358322	0.00502071	-1.30596	down	--	--	--	--	--	--	GRAM domain	GLABRA2 expression modulator OS=Arabidopsis thaliana GN=GEM PE=1 SV=1	ABA-responsive protein OS=Saccharum hybrid cultivar R570 GN=ABA-responsive protein PE=4 SV=1	ABA-responsive protein [Saccharum hybrid cultivar R570]
Sspon.002B0040233	175	120	154	372	371	326	10.51	7.43	9.14	22.92	22.46	19.66	4.3573e-10	2.60313e-08	1.15477	up	--	--	Biological Process: carbohydrate metabolic process (GO:0005975);; Molecular Function: solute:hydrogen antiporter activity (GO:0015299);; Cellular Component: integral component of membrane (GO:0016021);; Molecular Function: oxidoreductase activity, acting on the CH-OH group of donors, quinone or similar compound as acceptor (GO:0016901);; Molecular Function: quinone binding (GO:0048038);; Biologic…	--	[P]	Inorganic ion transport and metabolism	--	Sodium/hydrogen exchanger 7 OS=Arabidopsis thaliana GN=NHX7 PE=1 SV=1	Putative uncharacterized protein Sb08g023290 OS=Sorghum bicolor GN=Sb08g023290 PE=4 SV=1	hypothetical protein SORBI_008G192900 [Sorghum bicolor]
Sspon.002D0022390	83	104	93	42	54	32	46.9	59.96	51.78	24.66	30.79	18.22	0.000441895	0.00600197	-1.11327	down	--	--	Cellular Component: plastid (GO:0009536);; Cellular Component: membrane (GO:0016020);;	--	--	--	--	PGR5-like protein 1A, chloroplastic OS=Arabidopsis thaliana GN=PGRL1A PE=1 SV=1	Uncharacterized protein OS=Zea mays PE=4 SV=1	PREDICTED: PGR5-like protein 1B, chloroplastic [Zea mays]
Sspon.006C0007090	82	113	68	10	15	0	8.03	11.35	6.57	1.04	1.52	0	2.08281e-05	0.000439557	-2.33428	down	[C]	Energy production and conversion	Cellular Component: extracellular space (GO:0005615);; Biological Process: cytokinin catabolic process (GO:0009823);; Molecular Function: oxidoreductase activity, acting on CH-OH group of donors (GO:0016614);; Molecular Function: cytokinin dehydrogenase activity (GO:0019139);; Molecular Function: flavin adenine dinucleotide binding (GO:0050660);; Biological Process: oxidation-reduction process (G…	K00279|0|sbi:SORBI_07g022530|SORBIDRAFT_07g022530, Sb07g022530; hypothetical protein; K00279 cytokinin dehydrogenase [EC:1.5.99.12] (A)	[C]	Energy production and conversion	Cytokinin dehydrogenase 1, FAD and cytokinin binding;; FAD binding domain	Cytokinin dehydrogenase 11 OS=Oryza sativa subsp. japonica GN=CKX11 PE=2 SV=1	Putative uncharacterized protein Sb07g022530 OS=Sorghum bicolor GN=Sb07g022530 PE=4 SV=1	hypothetical protein SORBI_007G151400 [Sorghum bicolor]
Sspon.003B0024110	102	93	71	16	16	18	8.25	7.74	5.68	1.33	1.31	1.47	1.50565e-10	9.68693e-09	-2.24032	down	--	--	Cellular Component: trans-Golgi network (GO:0005802);; Cellular Component: plasma membrane (GO:0005886);; Cellular Component: integral component of membrane (GO:0016021);;	--	[U]	Intracellular trafficking, secretion, and vesicular transport	SPX domain;; EXS family	Phosphate transporter PHO1 homolog 1 OS=Arabidopsis thaliana GN=PHO1-H1 PE=2 SV=1	Putative uncharacterized protein Sb03g008460 OS=Sorghum bicolor GN=Sb03g008460 PE=4 SV=1	hypothetical protein SORBIDRAFT_03g008460 [Sorghum bicolor]
Sspon.007A0010690	254	280	253	616	696	785	28.39	32.25	27.98	70.84	78.58	88.33	3.80269e-15	4.20626e-13	1.31262	up	[R]	General function prediction only	Cellular Component: integral component of membrane (GO:0016021);; Cellular Component: cytoplasmic membrane-bounded vesicle (GO:0016023);;	--	--	--	--	Lipase OS=Staphylococcus hyicus GN=lip PE=1 SV=1	Uncharacterized protein OS=Zea mays GN=pco060587 PE=4 SV=1	lipase [Zea mays]
Sspon.001A0002400	23	22	17	0	2	4	7.8	7.58	5.69	0	0.9	1.48	0.000327776	0.00464795	-2.04938	down	--	--	Molecular Function: monooxygenase activity (GO:0004497);; Molecular Function: iron ion binding (GO:0005506);; Cellular Component: integral component of membrane (GO:0016021);; Cellular Component: cytoplasmic membrane-bounded vesicle (GO:0016023);; Molecular Function: oxidoreductase activity, acting on paired donors, with incorporation or reduction of molecular oxygen (GO:0016705);; Molecular Func…	--	[QI]	--	Cytochrome P450	Cytochrome P450 86B1 OS=Arabidopsis thaliana GN=CYP86B1 PE=2 SV=1	Putative uncharacterized protein Sb01g047640 OS=Sorghum bicolor GN=Sb01g047640 PE=3 SV=1	hypothetical protein SORBIDRAFT_01g047640 [Sorghum bicolor]
Sspon.003B0025760	296	260	205	25	6	5	36.39	32.82	24.91	3.25	0.81	0.74	5.90596e-17	7.93129e-15	-3.6899	down	[GEPR]	--	Molecular Function: transporter activity (GO:0005215);; Cellular Component: integral component of membrane (GO:0016021);; Biological Process: transmembrane transport (GO:0055085);;	--	[R]	General function prediction only	Major Facilitator Superfamily;; Sugar (and other) transporter	Protein ZINC INDUCED FACILITATOR 1 OS=Arabidopsis thaliana GN=ZIF1 PE=1 SV=2	Putative uncharacterized protein Sb03g011240 OS=Sorghum bicolor GN=Sb03g011240 PE=4 SV=1	hypothetical protein SORBIDRAFT_03g011240 [Sorghum bicolor]
Sspon.002C0019560	1	2	0	35	10	31	0.14	0.21	0	3.15	0.87	2.7	5.03999e-05	0.000933475	2.35895	up	--	--	Molecular Function: S-adenosylmethionine-dependent methyltransferase activity (GO:0008757);; Cellular Component: integral component of membrane (GO:0016021);; Molecular Function: kinase activity (GO:0016301);; Biological Process: phosphorylation (GO:0016310);; Biological Process: methylation (GO:0032259);;	--	--	--	Putative S-adenosyl-L-methionine-dependent methyltransferase;; Methyltransferase domain;; Methyltransferase domain	Probable methyltransferase PMT2 OS=Arabidopsis thaliana GN=At1g26850 PE=2 SV=2	Putative uncharacterized protein Sb02g024670 OS=Sorghum bicolor GN=Sb02g024670 PE=4 SV=1	hypothetical protein SORBIDRAFT_02g024670 [Sorghum bicolor]
Sspon.003C0029131	470	632	527	186	149	201	65.28	90.23	72.31	26.59	20.96	28.2	6.70262e-14	6.72717e-12	-1.62256	down	--	--	Cellular Component: plastid (GO:0009536);;	--	--	--	Transglutaminase-like superfamily	--	Putative uncharacterized protein Sb03g010820 OS=Sorghum bicolor GN=Sb03g010820 PE=4 SV=1	hypothetical protein SORBIDRAFT_03g010820 [Sorghum bicolor]
Sspon.003C0014700	67	60	51	843	732	709	5.88	5.42	4.44	75.66	64.53	62.3	1.40124e-78	3.34014e-75	3.51527	up	--	--	Molecular Function: diacylglycerol O-acyltransferase activity (GO:0004144);; Cellular Component: plasma membrane (GO:0005886);; Cellular Component: integral component of membrane (GO:0016021);; Biological Process: triglyceride biosynthetic process (GO:0019432);; Molecular Function: long-chain-alcohol O-fatty-acyltransferase activity (GO:0047196);;	--	--	--	Protein of unknown function (DUF1298);; Wax ester synthase-like Acyl-CoA acyltransferase domain	O-acyltransferase WSD1 OS=Arabidopsis thaliana GN=WSD1 PE=2 SV=1	Putative uncharacterized protein Sb03g035790 OS=Sorghum bicolor GN=Sb03g035790 PE=4 SV=1	hypothetical protein SORBIDRAFT_03g035790 [Sorghum bicolor]
Sspon.006A0008100	303	334	288	156	132	112	42.65	48.23	40	22.65	18.74	15.97	2.72972e-09	1.41761e-07	-1.24413	down	--	--	Molecular Function: hydrolase activity (GO:0016787);; Biological Process: phosphatidylinositol dephosphorylation (GO:0046856);;	--	[U]	Intracellular trafficking, secretion, and vesicular transport	--	Type IV inositol polyphosphate 5-phosphatase 9 OS=Arabidopsis thaliana GN=IP5P9 PE=1 SV=1	Putative uncharacterized protein Sb07g020740 OS=Sorghum bicolor GN=Sb07g020740 PE=4 SV=1	hypothetical protein SORBIDRAFT_07g020740 [Sorghum bicolor]
Sspon.002A0002291	0	8	7	50	85	47	0	1.19	0.95	6.79	11.3	6.21	1.19513e-05	0.000272484	2.37745	up	--	--	Biological Process: ubiquitin-dependent protein catabolic process (GO:0006511);; Cellular Component: plastid (GO:0009536);; Biological Process: protein deubiquitination (GO:0016579);; Molecular Function: ubiquitinyl hydrolase activity (GO:0036459);;	K11841|0|zma:100384703|ubiquitin carboxyl-terminal hydrolase (EC:3.4.19.12); K11841 ubiquitin carboxyl-terminal hydrolase 10 [EC:3.4.19.12] (A)	[O]	Posttranslational modification, protein turnover, chaperones	Ubiquitin carboxyl-terminal hydrolase;; Ubiquitin carboxyl-terminal hydrolase	Ubiquitin carboxyl-terminal hydrolase 24 OS=Arabidopsis thaliana GN=UBP24 PE=1 SV=1	Uncharacterized protein OS=Zea mays GN=LOC100384703 PE=2 SV=1	ubiquitin carboxyl-terminal hydrolase [Zea mays]
Sspon.007B0001651	580	407	524	142	137	258	50.05	36.15	44.75	12.65	12	22.42	1.35621e-07	5.00435e-06	-1.46304	down	[RTKL]	--	Biological Process: MAPK cascade (GO:0000165);; Molecular Function: MAP kinase activity (GO:0004707);; Molecular Function: ATP binding (GO:0005524);; Cellular Component: intracellular (GO:0005622);;	K04371|0|sbi:SORBI_09g028690|SORBIDRAFT_09g028690, Sb09g028690; hypothetical protein; K04371 mitogen-activated protein kinase 1/3 [EC:2.7.11.24] (A)	[T]	Signal transduction mechanisms	Protein kinase domain;; Protein tyrosine kinase;; Lipopolysaccharide kinase (Kdo/WaaP) family	Mitogen-activated protein kinase 7 OS=Oryza sativa subsp. japonica GN=MPK7 PE=2 SV=1	Mitogen-activated protein kinase OS=Sorghum bicolor GN=Sb09g028690 PE=4 SV=1	hypothetical protein SORBIDRAFT_09g028690 [Sorghum bicolor]
Sspon.002C0016250	2	0	0	22	22	12	0.28	0	0	2.65	2.67	1.44	0.000128489	0.00208283	2.24625	up	[M]	Cell wall/membrane/envelope biogenesis	Molecular Function: polygalacturonase activity (GO:0004650);; Cellular Component: extracellular region (GO:0005576);; Cellular Component: vacuolar membrane (GO:0005774);; Biological Process: carbohydrate metabolic process (GO:0005975);; Cellular Component: cytoplasmic membrane-bounded vesicle (GO:0016023);; Molecular Function: galacturan 1,4-alpha-galacturonidase activity (GO:0047911);; Biologica…	--	--	--	Glycosyl hydrolases family 28;; Pectate lyase superfamily protein;; Right handed beta helix region	Probable polygalacturonase OS=Vitis vinifera GN=GSVIVT00026920001 PE=1 SV=1	Polygalacturonase OS=Zea mays GN=Zm.25363 PE=2 SV=1	polygalacturonase precursor [Zea mays]
Sspon.008A0003212	0	2	0	44	21	57	0	0.64	0	11.42	5.51	14.39	3.70285e-08	1.54742e-06	3.12662	up	[T]	Signal transduction mechanisms	Molecular Function: protein serine/threonine phosphatase activity (GO:0004722);; Biological Process: protein dephosphorylation (GO:0006470);; Cellular Component: cytoplasmic membrane-bounded vesicle (GO:0016023);; Molecular Function: metal ion binding (GO:0046872);;	K17506|1.2907e-180|osa:4341949|Os06g0698300; K17506 protein phosphatase 1L [EC:3.1.3.16] (A)	[T]	Signal transduction mechanisms	Protein phosphatase 2C	Probable protein phosphatase 2C 59 OS=Oryza sativa subsp. japonica GN=Os06g0698300 PE=2 SV=1	Uncharacterized protein OS=Setaria italica GN=Si007044m.g PE=3 SV=1	hypothetical protein SORBI_010G247600 [Sorghum bicolor]
Sspon.005A0022770	118	88	69	217	338	307	17.84	13.74	10.33	33.75	51.68	46.75	1.42216e-07	5.2194e-06	1.48068	up	--	--	Biological Process: amino acid transmembrane transport (GO:0003333);; Cellular Component: plasma membrane (GO:0005886);; Molecular Function: amino acid transmembrane transporter activity (GO:0015171);; Cellular Component: integral component of membrane (GO:0016021);;	--	[E]	Amino acid transport and metabolism	Transmembrane amino acid transporter protein	Amino acid permease 3 OS=Arabidopsis thaliana GN=AAP3 PE=1 SV=2	Uncharacterized protein OS=Citrus sinensis GN=CISIN_1g010376mg PE=4 SV=1	hypothetical protein CISIN_1g010376mg [Citrus sinensis]
Sspon.008D0004371	6	25	17	64	74	69	1.54	6.53	4.35	16.54	18.58	17.41	0.000306534	0.0043885	1.64629	up	--	--	Molecular Function: electron carrier activity (GO:0009055);; Cellular Component: integral component of membrane (GO:0016021);; Cellular Component: cytoplasmic membrane-bounded vesicle (GO:0016023);; Cellular Component: anchored component of plasma membrane (GO:0046658);;	--	--	--	Plastocyanin-like domain	Early nodulin-like protein 3 OS=Arabidopsis thaliana GN=At5g25090 PE=1 SV=2	Uncharacterized protein OS=Zea mays GN=LOC100273206 PE=2 SV=1	uncharacterized protein LOC100273206 precursor [Zea mays]
Sspon.002B0029650	14	28	19	2	4	2	2.44	4.97	3.33	0.43	0.74	0.45	0.000352102	0.00495458	-1.9745	down	--	--	Molecular Function: protein kinase activity (GO:0004672);; Molecular Function: ATP binding (GO:0005524);; Cellular Component: plasma membrane (GO:0005886);; Biological Process: protein phosphorylation (GO:0006468);; Cellular Component: integral component of membrane (GO:0016021);;	--	--	--	--	--	Uncharacterized protein OS=Zea mays GN=LOC100501925 PE=2 SV=1	unknown [Zea mays]
Sspon.007B0010901	128	124	137	68	62	64	20.53	20.32	21.62	11.24	10.01	10.29	6.56862e-06	0.000161004	-1.03234	down	--	--	Cellular Component: mitochondrion (GO:0005739);; Cellular Component: chloroplast inner membrane (GO:0009706);;	--	--	--	Protein RETICULATA-related	Protein RETICULATA-RELATED 4, chloroplastic OS=Arabidopsis thaliana GN=RER4 PE=2 SV=1	Putative uncharacterized protein Sb09g019180 OS=Sorghum bicolor GN=Sb09g019180 PE=4 SV=1	hypothetical protein SORBIDRAFT_09g019180 [Sorghum bicolor]
Sspon.004A0026740	143	91	84	414	487	246	9.89	6.53	5.76	29.46	34.01	17.17	9.37713e-08	3.61395e-06	1.64776	up	[G]	Carbohydrate transport and metabolism	Molecular Function: sucrose alpha-glucosidase activity (GO:0004575);; Biological Process: carbohydrate metabolic process (GO:0005975);; Cellular Component: integral component of membrane (GO:0016021);;	K01193|0|osa:4328018|Os02g0106100; K01193 beta-fructofuranosidase [EC:3.2.1.26] (A)	[G]	Carbohydrate transport and metabolism	Glycosyl hydrolases family 32 N-terminal domain;; Glycosyl hydrolases family 32 C terminal;; Domain of unknown function (DUF3357)	Sucrose:sucrose 1-fructosyltransferase OS=Festuca arundinacea GN=1-SST PE=1 SV=1	Soluble acid invertase 4 OS=Saccharum hybrid cultivar GT28 GN=SAI4 PE=2 SV=1	soluble acid invertase 4 [Saccharum hybrid cultivar GT28]
Sspon.006B0002211	0	0	0	13	11	36	0	0	0	2.28	1.94	5.9	2.44908e-05	0.000505443	2.49185	up	--	--	Molecular Function: structural constituent of ribosome (GO:0003735);; Biological Process: translation (GO:0006412);; Cellular Component: integral component of membrane (GO:0016021);; Biological Process: transmembrane transport (GO:0055085);;	K14684|0|sbi:SORBI_07g027010|SORBIDRAFT_07g027010, Sb07g027010; hypothetical protein; K14684 solute carrier family 25 (mitochondrial phosphate transporter), member 23/24/25/41 (A)	[C]	Energy production and conversion	Mitochondrial carrier protein	Probable mitochondrial adenine nucleotide transporter BTL1 OS=Arabidopsis thaliana GN=At3g20240 PE=2 SV=1	Putative uncharacterized protein Sb07g027010 OS=Sorghum bicolor GN=Sb07g027010 PE=3 SV=1	hypothetical protein SORBIDRAFT_07g027010 [Sorghum bicolor]
Sspon.002B0023720	19	7	13	1	1	0	1.97	0.77	1.32	0.18	0.19	0	0.000761253	0.00947819	-1.98409	down	--	--	Molecular Function: iron ion binding (GO:0005506);; Cellular Component: membrane (GO:0016020);; Cellular Component: cytoplasmic membrane-bounded vesicle (GO:0016023);; Molecular Function: oxidoreductase activity, acting on paired donors, with incorporation or reduction of molecular oxygen, NAD(P)H as one donor, and incorporation of one atom of oxygen (GO:0016709);; Molecular Function: heme bindin…	--	[Q]	Secondary metabolites biosynthesis, transport and catabolism	Cytochrome P450	7-ethoxycoumarin O-deethylase OS=Helianthus tuberosus GN=CYP76B1 PE=1 SV=1	Putative uncharacterized protein Sb02g009220 OS=Sorghum bicolor GN=Sb02g009220 PE=3 SV=1	hypothetical protein SORBIDRAFT_02g009220 [Sorghum bicolor]
Sspon.004D0016542	224	229	212	580	485	484	98.57	103.14	91.63	262.01	215.22	214.3	3.07801e-12	2.53878e-10	1.12466	up	[O]	Posttranslational modification, protein turnover, chaperones	Biological Process: protein O-linked glycosylation (GO:0006493);;	K09667|1.52723e-124|sbi:SORBI_04g019560|SORBIDRAFT_04g019560, Sb04g019560; hypothetical protein; K09667 protein O-GlcNAc transferase [EC:2.4.1.255] (A)	[GOT]	--	Glycosyl transferase family 41	Probable UDP-N-acetylglucosamine--peptide N-acetylglucosaminyltransferase SEC OS=Arabidopsis thaliana GN=SEC PE=2 SV=1	Uncharacterized protein OS=Zea mays GN=cl27878_1(278) PE=4 SV=1	hypothetical protein ZEAMMB73_864118 [Zea mays]
Sspon.002A0001850	36	16	23	97	84	80	16.88	7.84	10.5	45.74	38.93	37.14	1.42718e-05	0.000317009	1.55671	up	[R]	General function prediction only	Molecular Function: magnesium ion binding (GO:0000287);; Molecular Function: GTPase activity (GO:0003924);; Molecular Function: GTP binding (GO:0005525);; Biological Process: rRNA processing (GO:0006364);; Cellular Component: chloroplast stroma (GO:0009570);; Biological Process: chloroplast organization (GO:0009658);; Cellular Component: chloroplast inner membrane (GO:0009706);; Biological Proces…	--	[R]	General function prediction only	Domain of unknown function (DUF1967)	Probable GTP-binding protein OBGC1, chloroplastic OS=Oryza sativa subsp. japonica GN=OBGC1 PE=3 SV=1	Putative uncharacterized protein Sb02g042350 OS=Sorghum bicolor GN=Sb02g042350 PE=3 SV=1	hypothetical protein SORBIDRAFT_02g042350 [Sorghum bicolor]
Sspon.002C0040760	3	6	4	32	31	26	0.23	0.45	0.31	2.13	2.08	1.72	4.1794e-05	0.000798591	2.04064	up	--	--	Molecular Function: hydrolase activity, hydrolyzing O-glycosyl compounds (GO:0004553);; Biological Process: carbohydrate metabolic process (GO:0005975);; Cellular Component: cytoplasmic membrane-bounded vesicle (GO:0016023);;	--	--	--	Glycosyl hydrolases family 17;; Glycosyl hydrolases family 17	Glucan endo-1,3-beta-glucosidase GII OS=Hordeum vulgare PE=1 SV=1	Putative uncharacterized protein Sb08g019670 OS=Sorghum bicolor GN=Sb08g019670 PE=3 SV=1	hypothetical protein SORBIDRAFT_08g019670 [Sorghum bicolor]
Sspon.002A0024550	85	83	91	45	19	35	11.04	11.15	11.69	6.08	2.59	4.69	0.000340611	0.00480992	-1.3018	down	--	--	Molecular Function: O-methyltransferase activity (GO:0008171);; Molecular Function: S-adenosylmethionine-dependent methyltransferase activity (GO:0008757);; Biological Process: aromatic compound biosynthetic process (GO:0019438);;	--	[R]	General function prediction only	O-methyltransferase;; Dimerisation domain;; O-methyltransferase	5-pentadecatrienyl resorcinol O-methyltransferase OS=Sorghum bicolor GN=OMT3 PE=1 SV=1	Uncharacterized protein OS=Oryza glaberrima PE=4 SV=1	Os07g0463600, partial [Oryza sativa Japonica Group]
Sspon.004A0002200	143	126	91	342	252	468	3.44	3.13	2.16	8.47	6.13	11.34	2.71388e-06	7.36796e-05	1.38857	up	[MG]	--	Molecular Function: AMP deaminase activity (GO:0003876);; Molecular Function: protein serine/threonine kinase activity (GO:0004674);; Molecular Function: ATP binding (GO:0005524);; Biological Process: carbohydrate metabolic process (GO:0005975);; Biological Process: regulation of mitotic cell cycle (GO:0007346);; Cellular Component: chloroplast envelope (GO:0009941);; Molecular Function: chloroph…	K08835|0|sbi:SORBI_04g035640|SORBIDRAFT_04g035640, Sb04g035640; hypothetical protein; K08835 serine/threonine-protein kinase OSR1/STK39 [EC:2.7.11.1] (A)	[M]	Cell wall/membrane/envelope biogenesis	Protein kinase domain;; Protein tyrosine kinase;; Rieske [2Fe-2S] domain;; Pheophorbide a oxygenase;; NUDIX domain;; GDP-mannose 4,6 dehydratase;; NAD dependent epimerase/dehydratase family;; 3-beta hydroxysteroid dehydrogenase/isomerase family;; RmlD substrate binding domain;; Polysaccharide biosynthesis protein;; Male sterility protein	UDP-glucuronate 4-epimerase 1 OS=Arabidopsis thaliana GN=GAE1 PE=1 SV=1	Putative uncharacterized protein Sb04g035640 OS=Sorghum bicolor GN=Sb04g035640 PE=4 SV=1	hypothetical protein SORBI_004G327000 [Sorghum bicolor]
Sspon.002D0011490	91	114	129	430	292	556	3.8	4.88	5.34	18.41	12.26	23.27	7.09324e-10	4.08409e-08	1.75115	up	--	--	Cellular Component: vacuole (GO:0005773);; Cellular Component: plasma membrane (GO:0005886);; Cellular Component: integral component of membrane (GO:0016021);;	--	--	--	--	--	Uncharacterized protein OS=Zea mays GN=Zm.10282 PE=4 SV=1	PREDICTED: flagellar attachment zone protein 1-like isoform X1 [Zea mays]
Sspon.002C0028070	18	14	6	1	0	0	22.34	18.72	7.43	2.29	0	0	0.00074182	0.00927256	-1.99237	down	--	--	Biological Process: defense response (GO:0006952);;	--	--	--	LURP-one-related	Protein LURP-one-related 15 OS=Arabidopsis thaliana GN=At5g01750 PE=1 SV=1	Uncharacterized protein OS=Zea mays GN=LOC100275492 PE=2 SV=1	hypothetical protein SORBI_002G082600 [Sorghum bicolor]
Sspon.002A0031660	331	293	373	127	174	112	48.59	44.21	54.11	19.13	25.81	16.53	2.3575e-09	1.24052e-07	-1.29453	down	--	--	--	--	[L]	Replication, recombination and repair	DDE superfamily endonuclease;; Plant transposon protein	Putative nuclease HARBI1 OS=Danio rerio GN=harbi1 PE=2 SV=1	Putative uncharacterized protein Sb02g004140 OS=Sorghum bicolor GN=Sb02g004140 PE=4 SV=1	hypothetical protein SORBIDRAFT_02g004140 [Sorghum bicolor]
Sspon.003D0025301	25	27	43	95	75	83	2.9	3.26	4.86	11.15	8.71	9.57	0.000255547	0.00375091	1.22683	up	--	--	Biological Process: cellular glucose homeostasis (GO:0001678);; Molecular Function: metalloendopeptidase activity (GO:0004222);; Molecular Function: glucokinase activity (GO:0004340);; Molecular Function: ATP binding (GO:0005524);; Molecular Function: glucose binding (GO:0005536);; Cellular Component: mitochondrial inner membrane (GO:0005743);; Cellular Component: cytosol (GO:0005829);; Biologica…	K00844|0|sbi:SORBI_03g003190|SORBIDRAFT_03g003190, Sb03g003190; hypothetical protein; K00844 hexokinase [EC:2.7.1.1] (A)	[G]	Carbohydrate transport and metabolism	Hexokinase;; Hexokinase	Hexokinase-8 OS=Oryza sativa subsp. japonica GN=HXK8 PE=2 SV=2	Hexokinase OS=Sorghum bicolor GN=Sb03g003190 PE=3 SV=1	hypothetical protein SORBIDRAFT_03g003190 [Sorghum bicolor]
Sspon.001B0023560	45	77	58	5	1	5	5.99	10.41	7.62	0.77	0.21	0.69	2.42699e-10	1.50916e-08	-3.10959	down	--	--	Biological Process: metabolic process (GO:0008152);; Cellular Component: integral component of membrane (GO:0016021);; Molecular Function: transferase activity, transferring glycosyl groups (GO:0016757);;	--	[S]	Function unknown	Protein of unknown function (DUF563)	--	Glycosyltransferase OS=Zea mays GN=TIDP3022 PE=4 SV=1	PREDICTED: uncharacterized protein LOC100273057 isoform X1 [Zea mays]
Sspon.001C0003510	794	724	878	468	335	379	50.74	47.56	55.47	30.72	21.59	24.38	9.8294e-11	6.4994e-09	-1.06621	down	[V]	Defense mechanisms	Molecular Function: ATP binding (GO:0005524);; Cellular Component: plasma membrane (GO:0005886);; Biological Process: metabolic process (GO:0008152);; Cellular Component: integral component of membrane (GO:0016021);; Molecular Function: ATPase activity, coupled to transmembrane movement of substances (GO:0042626);; Biological Process: transmembrane transport (GO:0055085);;	--	[Q]	Secondary metabolites biosynthesis, transport and catabolism	ABC-2 type transporter;; ABC transporter	ABC transporter G family member 22 OS=Arabidopsis thaliana GN=ABCG22 PE=1 SV=1	Putative uncharacterized protein Sb01g046620 OS=Sorghum bicolor GN=Sb01g046620 PE=3 SV=1	hypothetical protein SORBIDRAFT_01g046620 [Sorghum bicolor]
Sspon.002B0023740	1	0	0	101	67	106	0.09	0	0	9.88	6.44	10.17	1.56945e-20	2.85579e-18	4.77013	up	[RTKL]	--	Molecular Function: protein serine/threonine kinase activity (GO:0004674);; Molecular Function: ATP binding (GO:0005524);; Biological Process: protein phosphorylation (GO:0006468);; Cellular Component: integral component of membrane (GO:0016021);; Cellular Component: cytoplasmic membrane-bounded vesicle (GO:0016023);; Molecular Function: carbohydrate binding (GO:0030246);;	--	--	--	Protein kinase domain;; Protein tyrosine kinase;; Legume lectin domain	L-type lectin-domain containing receptor kinase IV.2 OS=Arabidopsis thaliana GN=LECRK42 PE=2 SV=1	Putative uncharacterized protein Sb02g009170 OS=Sorghum bicolor GN=Sb02g009170 PE=3 SV=1	hypothetical protein SORBIDRAFT_02g009170 [Sorghum bicolor]
Sspon.005C0007720	1	0	1	55	2	83	0.14	0	0.21	7.84	0.28	11.63	0.000170478	0.00264735	2.21925	up	[G]	Carbohydrate transport and metabolism	Molecular Function: glucan exo-1,3-beta-glucosidase activity (GO:0004338);; Molecular Function: beta-galactosidase activity (GO:0004565);; Cellular Component: extracellular region (GO:0005576);; Biological Process: carbohydrate metabolic process (GO:0005975);; Cellular Component: cytoplasmic membrane-bounded vesicle (GO:0016023);; Molecular Function: beta-D-fucosidase activity (GO:0033907);; Mole…	K01188|0|sbi:SORBI_06g019850|SORBIDRAFT_06g019850, Sb06g019850; hypothetical protein; K01188 beta-glucosidase [EC:3.2.1.21] (A)	[G]	Carbohydrate transport and metabolism	Glycosyl hydrolase family 1;; Glycosyl hydrolase family 1	Beta-glucosidase 12 OS=Oryza sativa subsp. japonica GN=BGLU12 PE=1 SV=2	Uncharacterized protein OS=Leersia perrieri PE=4 SV=1	hypothetical protein SORBI_006G117400 [Sorghum bicolor]
Sspon.001D0043820	0	0	0	15	16	6	0	0	0	1.95	1.95	0.78	0.000442801	0.00600913	2.06927	up	--	--	--	--	--	--	Domain of unknown function (DUF4378)	--	Putative uncharacterized protein Sb01g003320 OS=Sorghum bicolor GN=Sb01g003320 PE=4 SV=1	hypothetical protein SORBIDRAFT_01g003320 [Sorghum bicolor]
Sspon.002A0014951	7	7	7	126	29	67	1.06	1.08	1.02	18.23	4.2	9.52	9.76958e-07	2.96659e-05	2.48182	up	--	--	Cellular Component: integral component of membrane (GO:0016021);; Cellular Component: cytoplasmic membrane-bounded vesicle (GO:0016023);; Biological Process: transmembrane transport (GO:0055085);;	--	[S]	Function unknown	Membrane transport protein	--	Putative uncharacterized protein Sb02g028510 OS=Sorghum bicolor GN=Sb02g028510 PE=4 SV=1	hypothetical protein SORBIDRAFT_02g028510 [Sorghum bicolor]
Sspon.008A0000602	0	0	0	12	6	18	0	0	0	0.61	0.31	0.89	0.000601044	0.00779991	2.01815	up	--	--	Molecular Function: nucleic acid binding (GO:0003676);; Cellular Component: mitochondrion (GO:0005739);; Biological Process: gene silencing by RNA (GO:0031047);;	K11593|0|sbi:SORBI_10g031030|SORBIDRAFT_10g031030, Sb10g031030; hypothetical protein; K11593 eukaryotic translation initiation factor 2C (A)	[J]	Translation, ribosomal structure and biogenesis	Piwi domain;; N-terminal domain of argonaute;; PAZ domain;; Argonaute linker 1 domain;; Argonaute linker 2 domain;; Glycine-rich region of argonaut	Protein argonaute 1D OS=Oryza sativa subsp. japonica GN=AGO1D PE=2 SV=1	Putative uncharacterized protein Sb10g031030 OS=Sorghum bicolor GN=Sb10g031030 PE=3 SV=1	hypothetical protein SORBI_010G276600 [Sorghum bicolor]
Sspon.007A0011300	84	92	40	0	0	5	64.13	72.11	30.6	0	0	4.41	2.68154e-09	1.39411e-07	-3.31622	down	--	--	--	--	--	--	--	--	Putative uncharacterized protein Sb09g019550 OS=Sorghum bicolor GN=Sb09g019550 PE=4 SV=1	hypothetical protein SORBIDRAFT_09g019550 [Sorghum bicolor]
Sspon.008B0007341	92	84	72	38	30	18	20.82	19.61	16.11	8.83	6.98	4.22	6.19445e-05	0.00111397	-1.43741	down	--	--	--	--	--	--	PLATZ transcription factor	--	Uncharacterized protein OS=Setaria italica GN=Si007136m.g PE=4 SV=1	hypothetical protein SETIT_007136mg [Setaria italica]
Sspon.005B0014030	11	15	6	345	354	425	0.94	1.25	0.51	28.04	28.18	33.8	1.7691e-50	1.50607e-47	4.65375	up	--	--	Cellular Component: integral component of membrane (GO:0016021);;	--	--	--	Nodulin-like	Protein NUCLEAR FUSION DEFECTIVE 4 OS=Arabidopsis thaliana GN=NFD4 PE=3 SV=1	Uncharacterized protein OS=Zea mays GN=LOC100381633 PE=2 SV=1	PREDICTED: protein NUCLEAR FUSION DEFECTIVE 4-like isoform X1 [Setaria italica]
Sspon.003B0005110	10	10	11	0	0	0	0.93	1.01	1.05	0	0	0	0.000353738	0.00497172	-2.10659	down	[E]	Amino acid transport and metabolism	Molecular Function: transporter activity (GO:0005215);; Biological Process: oligopeptide transport (GO:0006857);; Cellular Component: integral component of membrane (GO:0016021);;	K14638|0|zma:100281736|peptide transporter PTR2; K14638 solute carrier family 15 (peptide/histidine transporter), member 3/4 (A)	[E]	Amino acid transport and metabolism	POT family	Protein NRT1/ PTR FAMILY 8.1 OS=Arabidopsis thaliana GN=NPF8.1 PE=1 SV=1	Uncharacterized protein OS=Zea mays GN=LOC100281736 PE=3 SV=1	hypothetical protein SORBI_003G392700 [Sorghum bicolor]
Sspon.003D0013280	792	874	1090	2917	1991	3039	40.48	45.93	55.05	152.97	102.52	156.14	1.30807e-12	1.13383e-10	1.41672	up	[ER]	--	Molecular Function: iron ion binding (GO:0005506);; Biological Process: gluconeogenesis (GO:0006094);; Biological Process: glycolysis (GO:0006096);; Cellular Component: chloroplast stroma (GO:0009570);; Biological Process: response to salt stress (GO:0009651);; Molecular Function: FMN binding (GO:0010181);; Molecular Function: glutamate synthase (NADH) activity (GO:0016040);; Biological Process: …	K00264|0|sbi:SORBI_03g031310|SORBIDRAFT_03g031310, Sb03g031310; hypothetical protein; K00264 glutamate synthase (NADPH/NADH) [EC:1.4.1.13 1.4.1.14] (A)	[E]	Amino acid transport and metabolism	GXGXG motif;; Conserved region in glutamate synthase;; Pyridine nucleotide-disulphide oxidoreductase;; Dihydroprymidine dehydrogenase domain II, 4Fe-4S cluster;; NAD(P)-binding Rossmann-like domain;; Pyridine nucleotide-disulphide oxidoreductase;; Pyridine nucleotide-disulphide oxidoreductase;; FAD dependent oxidoreductase;; Flavin containing amine oxidoreductase	Glutamate synthase 1 [NADH], chloroplastic OS=Oryza sativa subsp. japonica GN=Os01g0681900 PE=2 SV=1	Uncharacterized protein OS=Glycine max GN=GLYMA_14G162300 PE=4 SV=2	hypothetical protein GLYMA_14G162300 [Glycine max]
Sspon.003C0038810	135	193	160	72	74	43	14.8	21.8	17.36	8.13	8.23	4.83	1.23049e-05	0.000279774	-1.34391	down	--	--	Molecular Function: DNA binding (GO:0003677);; Cellular Component: nucleus (GO:0005634);; Biological Process: regulation of transcription, DNA-templated (GO:0006355);; Cellular Component: integral component of membrane (GO:0016021);; Biological Process: transmembrane transport (GO:0055085);;	--	--	--	Myb-like DNA-binding domain	Probable transcription factor GLK2 OS=Oryza sativa subsp. japonica GN=GLK2 PE=2 SV=1	Putative uncharacterized protein Sb03g000400 OS=Sorghum bicolor GN=Sb03g000400 PE=4 SV=1	hypothetical protein SORBI_003G002600 [Sorghum bicolor]
Sspon.006D0015510	30	37	45	121	123	156	4.86	6.16	7.17	19.73	19.72	24.97	2.08122e-08	9.20409e-07	1.64856	up	[RTKL]	--	Molecular Function: DNA binding (GO:0003677);; Molecular Function: protein serine/threonine kinase activity (GO:0004674);; Molecular Function: ATP binding (GO:0005524);; Cellular Component: nucleus (GO:0005634);; Cellular Component: plasma membrane (GO:0005886);; Biological Process: transcription, DNA-templated (GO:0006351);; Biological Process: protein phosphorylation (GO:0006468);; Biological P…	--	--	--	Protein kinase domain;; Protein tyrosine kinase	Serine/threonine-protein kinase-like protein CCR2 OS=Arabidopsis thaliana GN=CCR2 PE=1 SV=1	Uncharacterized protein OS=Arundo donax PE=4 SV=1	hypothetical protein SORBI_008G097900 [Sorghum bicolor]
Sspon.001A0021370	12	18	3	74	82	72	1	1.49	0.25	6.04	6.55	5.76	6.76534e-06	0.000165316	2.13576	up	[RTKL]	--	Molecular Function: protein kinase activity (GO:0004672);; Molecular Function: ATP binding (GO:0005524);; Biological Process: protein phosphorylation (GO:0006468);; Cellular Component: integral component of membrane (GO:0016021);;	--	--	--	Protein tyrosine kinase;; Protein kinase domain;; Leucine Rich repeats (2 copies);; Leucine rich repeat;; Leucine Rich Repeat;; Leucine Rich repeat;; Leucine rich repeat N-terminal domain	Protein STRUBBELIG-RECEPTOR FAMILY 6 OS=Arabidopsis thaliana GN=SRF6 PE=1 SV=1	Uncharacterized protein OS=Zea mays PE=2 SV=1	uncharacterized protein LOC100381429 precursor [Zea mays]
Sspon.003C0037981	2	1	1	23	5	50	0.51	0.19	0.18	4.4	0.94	9.49	0.000446206	0.00604846	2.06453	up	--	--	Molecular Function: L-ornithine transmembrane transporter activity (GO:0000064);; Molecular Function: structural constituent of ribosome (GO:0003735);; Molecular Function: L-histidine transmembrane transporter activity (GO:0005290);; Biological Process: translation (GO:0006412);; Biological Process: proline biosynthetic process (GO:0006561);; Molecular Function: arginine transmembrane transporter…	K15109|0|sbi:SORBI_03g001250|SORBIDRAFT_03g001250, Sb03g001250; hypothetical protein; K15109 solute carrier family 25 (mitochondrial carnitine/acylcarnitine transporter), member 20/29 (A)	[C]	Energy production and conversion	Mitochondrial carrier protein	Mitochondrial arginine transporter BAC2 OS=Arabidopsis thaliana GN=BAC2 PE=1 SV=1	Putative uncharacterized protein Sb03g001250 OS=Sorghum bicolor GN=Sb03g001250 PE=3 SV=1	hypothetical protein SORBI_003G012300 [Sorghum bicolor]
Sspon.003D0024472	145	97	131	291	344	327	12.91	8.85	11.47	26.55	30.79	29.18	2.53136e-10	1.56992e-08	1.26277	up	--	--	Molecular Function: lipid binding (GO:0008289);; Cellular Component: integral component of membrane (GO:0016021);; Cellular Component: cytoplasmic membrane-bounded vesicle (GO:0016023);;	--	[R]	General function prediction only	C2 domain;; Synaptotagmin-like mitochondrial-lipid-binding domain	C2 domain-containing protein At1g53590 OS=Arabidopsis thaliana GN=NTMC2T6.1 PE=1 SV=2	Integral membrane single C2 domain protein OS=Sorghum bicolor GN=NTMC2T6.1 PE=4 SV=1	integral membrane single C2 domain protein [Sorghum bicolor]
Sspon.001A0035160	2144	1950	1848	846	1053	767	239.7	224.04	204.18	97.24	118.82	86.35	1.87708e-16	2.39915e-14	-1.21083	down	[E]	Amino acid transport and metabolism	Biological Process: nuclear-transcribed mRNA catabolic process, nonsense-mediated decay (GO:0000184);; Molecular Function: glycine hydroxymethyltransferase activity (GO:0004372);; Molecular Function: protein serine/threonine kinase activity (GO:0004674);; Cellular Component: nucleus (GO:0005634);; Cellular Component: mitochondrial matrix (GO:0005759);; Cellular Component: plasma membrane (GO:0005…	K00600|0|osa:4334048|Os03g0738400; K00600 glycine hydroxymethyltransferase [EC:2.1.2.1] (A)	[E]	Amino acid transport and metabolism	Serine hydroxymethyltransferase	Serine hydroxymethyltransferase, mitochondrial OS=Solanum tuberosum PE=2 SV=1	Serine hydroxymethyltransferase OS=Zea mays GN=Zm.4908 PE=2 SV=1	hypothetical protein SORBI_001G097100 [Sorghum bicolor]
Sspon.005A0022100	2	2	3	43	8	78	0.61	0.69	0.79	10.52	2.08	18.52	4.45385e-05	0.00084393	2.35161	up	--	--	Molecular Function: chitinase activity (GO:0004568);; Cellular Component: extracellular region (GO:0005576);; Biological Process: carbohydrate metabolic process (GO:0005975);; Biological Process: chitin catabolic process (GO:0006032);; Molecular Function: chitin binding (GO:0008061);;	--	--	--	Glycosyl hydrolases family 18	Chitinase 2 OS=Tulipa bakeri PE=1 SV=1	Chitinase 3 OS=Saccharum hybrid cultivar Yacheng05-179 GN=Chi PE=2 SV=1	chitinase 3 [Saccharum hybrid cultivar Yacheng05-179]
Sspon.005A0020470	0	0	0	15	15	7	1.55	1.62	0	32.48	31.01	15.15	0.000313893	0.0044804	2.12529	up	[T]	Signal transduction mechanisms	Molecular Function: protein serine/threonine phosphatase activity (GO:0004722);; Biological Process: protein dephosphorylation (GO:0006470);; Molecular Function: metal ion binding (GO:0046872);;	K14497|8.0287e-31|sbi:SORBI_06g001720|SORBIDRAFT_06g001720, Sb06g001720; hypothetical protein; K14497 protein phosphatase 2C [EC:3.1.3.16] (A)	[T]	Signal transduction mechanisms	Protein phosphatase 2C	Probable protein phosphatase 2C 37 OS=Oryza sativa subsp. japonica GN=Os04g0167900 PE=3 SV=2	2C-type protein phosphatase protein OS=Zea mays GN=PP2C13 PE=2 SV=1	probable protein phosphatase 2C 37 [Zea mays]
Sspon.002B0006570	2	3	3	76	88	35	4.15	6.33	6.08	163.98	186.43	74	3.74334e-11	2.64778e-09	3.32814	up	--	--	Molecular Function: microtubule motor activity (GO:0003777);; Cellular Component: cytoplasm (GO:0005737);; Cellular Component: microtubule associated complex (GO:0005875);; Biological Process: microtubule-based process (GO:0007017);; Cellular Component: integral component of membrane (GO:0016021);; Cellular Component: motile cilium (GO:0031514);;	K10418|1.09337e-71|sbi:SORBI_02g036340|SORBIDRAFT_02g036340, Sb02g036340; hypothetical protein; K10418 dynein light chain LC8-type (A)	[Z]	Cytoskeleton	Dynein light chain type 1	Dynein light chain LC6, flagellar outer arm OS=Heliocidaris crassispina PE=3 SV=1	Putative uncharacterized protein Sb02g036340 OS=Sorghum bicolor GN=Sb02g036340 PE=4 SV=1	hypothetical protein SORBIDRAFT_02g036340 [Sorghum bicolor]
Sspon.004A0016160	4	8	8	36	32	28	0.41	0.85	0.82	3.82	3.33	2.91	0.000282785	0.00409771	1.72813	up	--	--	Biological Process: flavonoid biosynthetic process (GO:0009813);; Cellular Component: membrane (GO:0016020);; Cellular Component: intracellular membrane-bounded organelle (GO:0043231);; Biological Process: flavonoid glucuronidation (GO:0052696);; Molecular Function: quercetin 3-O-glucosyltransferase activity (GO:0080043);; Molecular Function: quercetin 7-O-glucosyltransferase activity (GO:0080044…	--	[GC]	--	UDP-glucoronosyl and UDP-glucosyl transferase	Anthocyanidin 5,3-O-glucosyltransferase OS=Rosa hybrid cultivar GN=RhGT1 PE=2 SV=1	Uncharacterized protein OS=Zea mays PE=4 SV=1	PREDICTED: anthocyanidin 5,3-O-glucosyltransferase-like [Zea mays]
Sspon.008D0011261	572	427	550	1198	1150	1614	65.81	50.51	62.5	141.57	133.49	186.9	4.43756e-12	3.61634e-10	1.25934	up	[M]	Cell wall/membrane/envelope biogenesis	Biological Process: proteolysis (GO:0006508);; Molecular Function: serine-type peptidase activity (GO:0008236);; Cellular Component: plastid (GO:0009536);;	--	--	--	Peptidase family S41;; PDZ domain;; PDZ domain (Also known as DHR or GLGF)	Carboxyl-terminal-processing peptidase 3, chloroplastic OS=Arabidopsis thaliana GN=CTPA3 PE=3 SV=1	Putative uncharacterized protein Sb10g012160 OS=Sorghum bicolor GN=Sb10g012160 PE=4 SV=1	hypothetical protein SORBIDRAFT_10g012160 [Sorghum bicolor]
Sspon.002B0003230	256	248	182	574	598	501	41.02	40.85	28.88	94.43	96.51	80.7	2.01038e-09	1.07447e-07	1.17511	up	[R]	General function prediction only	Molecular Function: nucleotide binding (GO:0000166);; Molecular Function: nucleic acid binding (GO:0003676);; Cellular Component: plastid (GO:0009536);; Cellular Component: viral nucleocapsid (GO:0019013);; Cellular Component: ribonucleoprotein complex (GO:0030529);;	K11294|2.10594e-86|sbi:SORBI_02g040260|SORBIDRAFT_02g040260, Sb02g040260; hypothetical protein; K11294 nucleolin (A)	[R]	General function prediction only	--	29 kDa ribonucleoprotein A, chloroplastic OS=Nicotiana sylvestris PE=2 SV=1	Putative uncharacterized protein Sb02g040260 OS=Sorghum bicolor GN=Sb02g040260 PE=4 SV=1	hypothetical protein SORBIDRAFT_02g040260 [Sorghum bicolor]
Sspon.001C0010090	97	66	70	155	170	249	39.75	27.74	28.29	65.61	70.45	102.96	6.79913e-05	0.00120589	1.15539	up	--	--	--	--	--	--	Protein of unknown function, DUF538	Uncharacterized protein At5g01610 OS=Arabidopsis thaliana GN=At5g01610 PE=1 SV=1	Putative uncharacterized protein Sb01g038180 OS=Sorghum bicolor GN=Sb01g038180 PE=4 SV=1	hypothetical protein SORBIDRAFT_01g038180 [Sorghum bicolor]
Sspon.007B0016130	35	21	26	2	3	0	16.74	10.5	12.27	1.1	1.44	0	3.03256e-06	8.14043e-05	-2.58543	down	--	--	Molecular Function: peroxidase activity (GO:0004601);; Cellular Component: extracellular region (GO:0005576);; Biological Process: response to oxidative stress (GO:0006979);; Cellular Component: plant-type cell wall (GO:0009505);; Biological Process: plant-type cell wall organization (GO:0009664);; Cellular Component: cytoplasmic membrane-bounded vesicle (GO:0016023);; Molecular Function: heme bi…	K00430|4.21308e-100|sbi:SORBI_09g004650|SORBIDRAFT_09g004650, Sb09g004650; hypothetical protein; K00430 peroxidase [EC:1.11.1.7] (A)	--	--	Peroxidase	Cationic peroxidase SPC4 OS=Sorghum bicolor GN=Sb03g046810 PE=1 SV=2	Peroxidase OS=Sorghum bicolor GN=Sb09g004650 PE=3 SV=1	hypothetical protein SORBIDRAFT_09g004650 [Sorghum bicolor]
Sspon.007A0016030	314	270	304	115	115	81	15.73	13.92	15.06	5.93	5.84	4.12	7.89486e-14	7.84124e-12	-1.53487	down	--	--	Molecular Function: peroxidase activity (GO:0004601);; Cellular Component: extracellular region (GO:0005576);; Biological Process: response to oxidative stress (GO:0006979);; Cellular Component: plant-type cell wall (GO:0009505);; Biological Process: plant-type cell wall organization (GO:0009664);; Cellular Component: cytoplasmic membrane-bounded vesicle (GO:0016023);; Molecular Function: heme bi…	K00430|0|sbi:SORBI_09g004650|SORBIDRAFT_09g004650, Sb09g004650; hypothetical protein; K00430 peroxidase [EC:1.11.1.7] (A)	--	--	Peroxidase;; zinc-binding in reverse transcriptase	Peroxidase 5 OS=Vitis vinifera GN=GSVIVT00037159001 PE=1 SV=2	Peroxidase OS=Sorghum bicolor GN=Sb09g004650 PE=3 SV=1	hypothetical protein SORBIDRAFT_09g004650 [Sorghum bicolor]
Sspon.002C0016530	1840	3178	2046	720	1067	515	1809.99	3192.63	1976.35	733.07	1066.57	513.31	3.68457e-08	1.54221e-06	-1.5979	down	--	--	Biological Process: photosynthetic electron transport in photosystem I (GO:0009773);; Biological Process: photosynthetic NADP+ reduction (GO:0009780);; Cellular Component: chloroplast envelope (GO:0009941);; Cellular Component: integral component of membrane (GO:0016021);; Molecular Function: chlorophyll binding (GO:0016168);; Biological Process: cysteine biosynthetic process (GO:0019344);; Biolo…	K08905|1.23015e-73|sbi:SORBI_02g027900|SORBIDRAFT_02g027900, Sb02g027900; hypothetical protein; K08905 photosystem I subunit V (A)	--	--	Photosystem I psaG / psaK	Photosystem I reaction center subunit V, chloroplastic OS=Hordeum vulgare GN=PSAG PE=1 SV=1	Putative uncharacterized protein Sb02g027900 OS=Sorghum bicolor GN=Sb02g027900 PE=4 SV=1	hypothetical protein SORBIDRAFT_02g027900 [Sorghum bicolor]
Sspon.002D0016921	535	536	534	80	94	201	63.26	65.07	62.39	9.71	11.28	23.97	6.99083e-10	4.04467e-08	-1.98958	down	--	--	Cellular Component: integral component of membrane (GO:0016021);; Cellular Component: cytoplasmic membrane-bounded vesicle (GO:0016023);;	--	--	--	Sulfite exporter TauE/SafE	--	Putative uncharacterized protein Sb02g022510 OS=Sorghum bicolor GN=Sb02g022510 PE=4 SV=1	hypothetical protein SORBIDRAFT_02g022510 [Sorghum bicolor]
Sspon.007A0001083	98	119	121	311	259	354	12.24	15.29	14.94	39.73	32.41	44.25	2.36934e-09	1.24401e-07	1.32782	up	--	--	Molecular Function: cysteine-type endopeptidase activity (GO:0004197);; Molecular Function: voltage-gated potassium channel activity (GO:0005249);; Cellular Component: extracellular space (GO:0005615);; Cellular Component: lysosome (GO:0005764);; Cellular Component: endoplasmic reticulum (GO:0005783);; Cellular Component: integral component of membrane (GO:0016021);; Cellular Component: cytoplasm…	--	[O]	Posttranslational modification, protein turnover, chaperones	Papain family cysteine protease;; Cathepsin propeptide inhibitor domain (I29);; Peptidase C1-like family	Xylem cysteine proteinase 2 OS=Arabidopsis thaliana GN=XCP2 PE=2 SV=2	Putative uncharacterized protein Sb09g024940 OS=Sorghum bicolor GN=Sb09g024940 PE=3 SV=1	hypothetical protein SORBI_009G190600 [Sorghum bicolor]
Sspon.006B0006361	0	0	0	18	13	8	0.07	0	0	4.45	3.23	1.95	0.000198417	0.00301733	2.19662	up	[P]	Inorganic ion transport and metabolism	Molecular Function: carbonate dehydratase activity (GO:0004089);; Biological Process: one-carbon metabolic process (GO:0006730);; Molecular Function: zinc ion binding (GO:0008270);; Cellular Component: cytoplasmic membrane-bounded vesicle (GO:0016023);;	K01674|3.7749e-169|sbi:SORBI_07g022880|SORBIDRAFT_07g022880, Sb07g022880; hypothetical protein; K01674 carbonic anhydrase [EC:4.2.1.1] (A)	[R]	General function prediction only	Eukaryotic-type carbonic anhydrase	Alpha carbonic anhydrase 7 OS=Arabidopsis thaliana GN=ACA7 PE=2 SV=1	Putative uncharacterized protein Sb07g022880 OS=Sorghum bicolor GN=Sb07g022880 PE=4 SV=1	hypothetical protein SORBIDRAFT_07g022880 [Sorghum bicolor]
Sspon.004B0016581	38	47	46	111	94	114	5.45	6.89	6.52	16.29	13.56	16.42	5.08456e-05	0.000939904	1.1379	up	--	--	Biological Process: fatty acid metabolic process (GO:0006631);; Biological Process: response to temperature stimulus (GO:0009266);; Cellular Component: chloroplast thylakoid (GO:0009534);; Cellular Component: chloroplast inner membrane (GO:0009706);; Biological Process: phloem sucrose loading (GO:0009915);; Molecular Function: tocopherol cyclase activity (GO:0009976);; Biological Process: vitamin…	K09834|0|sbi:SORBI_04g010660|SORBIDRAFT_04g010660, Sb04g010660; hypothetical protein; K09834 tocopherol cyclase [EC:5.5.1.24] (A)	--	--	Tocopherol cyclase	Probable tocopherol cyclase, chloroplastic OS=Zea mays GN=SDX1 PE=2 SV=1	Putative uncharacterized protein Sb04g010660 OS=Sorghum bicolor GN=Sb04g010660 PE=4 SV=1	hypothetical protein SORBIDRAFT_04g010660 [Sorghum bicolor]
Sspon.002C0001400	186	185	216	506	476	398	22.74	23.27	26.2	63.66	58.75	49.05	1.18019e-11	9.06029e-10	1.1381	up	--	--	Cellular Component: extracellular region (GO:0005576);; Cellular Component: vacuole (GO:0005773);; Biological Process: fatty acid beta-oxidation (GO:0006635);; Biological Process: lipid transport (GO:0006869);; Biological Process: intra-Golgi vesicle-mediated transport (GO:0006891);; Biological Process: oligosaccharide metabolic process (GO:0009311);; Cellular Component: plant-type cell wall (GO:…	K07407|0|sbi:SORBI_02g042960|SORBIDRAFT_02g042960, Sb02g042960; hypothetical protein; K07407 alpha-galactosidase [EC:3.2.1.22] (A)	[G]	Carbohydrate transport and metabolism	Alpha galactosidase A	Alpha-galactosidase 3 OS=Arabidopsis thaliana GN=AGAL3 PE=1 SV=1	Alpha-galactosidase OS=Sorghum bicolor GN=Sb02g042960 PE=3 SV=1	hypothetical protein SORBIDRAFT_02g042960 [Sorghum bicolor]
Sspon.003A0012392	156	147	209	484	408	666	21.87	21.23	28.97	69.74	57.69	94.06	1.64022e-09	8.85569e-08	1.47216	up	[C]	Energy production and conversion	Molecular Function: magnesium ion binding (GO:0000287);; Molecular Function: isocitrate dehydrogenase (NADP+) activity (GO:0004450);; Biological Process: tricarboxylic acid cycle (GO:0006099);; Biological Process: isocitrate metabolic process (GO:0006102);; Molecular Function: NAD binding (GO:0051287);;	K00031|0|zma:100217128|seed maturation protein PM41; K00031 isocitrate dehydrogenase [EC:1.1.1.42] (A)	[C]	Energy production and conversion	Isocitrate/isopropylmalate dehydrogenase	Cytosolic isocitrate dehydrogenase [NADP] OS=Arabidopsis thaliana GN=CICDH PE=2 SV=1	Isocitrate dehydrogenase [NADP] OS=Oryza punctata PE=3 SV=1	hypothetical protein SORBI_003G241500 [Sorghum bicolor]
Sspon.007A0008170	33	60	33	0	4	0	149	274.2	143.88	0	22.54	0	3.96539e-07	1.32015e-05	-2.88402	down	--	--	--	--	--	--	Plant protein 1589 of unknown function (A_thal_3526)	--	Putative uncharacterized protein Sb09g022720 OS=Sorghum bicolor GN=Sb09g022720 PE=4 SV=1	hypothetical protein SORBIDRAFT_09g022720 [Sorghum bicolor]
Sspon.008A0008070	81	122	96	39	47	26	17.01	26.23	19.97	8.39	10.05	5.65	9.5482e-05	0.00161019	-1.35557	down	--	--	--	--	--	--	Tetratricopeptide repeat	--	Putative uncharacterized protein Sb10g023690 OS=Sorghum bicolor GN=Sb10g023690 PE=4 SV=1	hypothetical protein SORBIDRAFT_10g023690 [Sorghum bicolor]
Sspon.003A0006660	0	1	0	38	46	52	0	0.13	0	4.84	5.75	6.49	1.39677e-12	1.20633e-10	3.84801	up	--	--	Biological Process: metabolic process (GO:0008152);; Molecular Function: isomerase activity (GO:0016853);;	--	--	--	--	--	Disulfide isomerase OS=Saccharum hybrid cultivar R570 GN=SHCRBa_028_K12_F_320 PE=4 SV=1	disulfide isomerase [Saccharum hybrid cultivar R570]
Sspon.001A0021970	34	16	29	159	61	411	4.04	1.97	3.38	19.25	7.32	48.77	8.23556e-06	0.000196213	2.23706	up	--	--	Molecular Function: nucleic acid binding (GO:0003676);; Molecular Function: exonuclease activity (GO:0004527);; Cellular Component: membrane (GO:0016020);; Biological Process: nucleic acid phosphodiester bond hydrolysis (GO:0090305);;	--	--	--	Exonuclease	Protein NEN1 OS=Arabidopsis thaliana GN=NEN1 PE=2 SV=1	Putative uncharacterized protein Sb01g022250 OS=Sorghum bicolor GN=Sb01g022250 PE=4 SV=1	hypothetical protein SORBI_001G251900 [Sorghum bicolor]
Sspon.003C0036612	33	58	53	217	241	199	2.8	5.04	4.43	18.62	20.32	16.75	1.54228e-12	1.3248e-10	1.98379	up	--	--	Molecular Function: sequence-specific DNA binding transcription factor activity (GO:0003700);; Cellular Component: nucleus (GO:0005634);; Biological Process: regulation of transcription, DNA-templated (GO:0006355);; Biological Process: cellular response to nitrogen starvation (GO:0006995);; Biological Process: cell adhesion (GO:0007155);; Molecular Function: lipid binding (GO:0008289);; Biologica…	K09338|0|sbi:SORBI_03g002660|SORBIDRAFT_03g002660, Sb03g002660; hypothetical protein; K09338 homeobox-leucine zipper protein (A)	--	--	MEKHLA domain;; START domain	Homeobox-leucine zipper protein HOX29 OS=Oryza sativa subsp. indica GN=HOX29 PE=2 SV=2	Putative uncharacterized protein Sb03g002660 OS=Sorghum bicolor GN=Sb03g002660 PE=4 SV=1	hypothetical protein SORBIDRAFT_03g002660 [Sorghum bicolor]
Sspon.002C0032610	28	26	20	154	53	539	5.18	4.92	3.66	29.11	9.83	99.8	7.35392e-06	0.000177424	2.35493	up	--	--	Molecular Function: protein serine/threonine kinase activity (GO:0004674);; Molecular Function: ATP binding (GO:0005524);; Biological Process: protein phosphorylation (GO:0006468);; Cellular Component: chloroplast thylakoid (GO:0009534);; Biological Process: response to blue light (GO:0009637);; Biological Process: response to high light intensity (GO:0009644);; Cellular Component: photosystem II…	--	[T]	Signal transduction mechanisms	Di-glucose binding within endoplasmic reticulum;; Carbohydrate-binding protein of the ER;; Photosystem II 10 kDa polypeptide PsbR	Probable receptor-like protein kinase At1g30570 OS=Arabidopsis thaliana GN=At1g30570 PE=3 SV=1	Putative uncharacterized protein Sb02g002840 OS=Sorghum bicolor GN=Sb02g002840 PE=3 SV=1	hypothetical protein SORBIDRAFT_02g002840 [Sorghum bicolor]
Sspon.001D0012500	60	64	61	23	24	26	68.29	75.05	68.25	27.9	28.29	30.76	8.84305e-05	0.00150781	-1.29353	down	--	--	Biological Process: response to brassinosteroid (GO:0009741);; Biological Process: regulation of protein localization (GO:0032880);;	--	--	--	Dormancy/auxin associated protein	Auxin-repressed 12.5 kDa protein OS=Fragaria ananassa PE=2 SV=1	Auxin-repressed protein OS=Zea mays GN=pco148104 PE=2 SV=1	uncharacterized protein LOC100191792 [Zea mays]
Sspon.004A0020970	403	298	859	2177	1814	1981	30.16	22.98	63.55	167.26	136.85	149.11	1.11473e-08	5.21017e-07	1.74692	up	[I]	Lipid transport and metabolism	Cellular Component: mitochondrion (GO:0005739);; Biological Process: metabolic process (GO:0008152);; Molecular Function: intramolecular transferase activity (GO:0016866);;	K01853|0|zma:100285643|cycloartenol synthase (A)	[I]	Lipid transport and metabolism	Squalene-hopene cyclase C-terminal domain;; Prenyltransferase and squalene oxidase repeat	Achilleol B synthase OS=Oryza sativa subsp. japonica GN=Os11g0285000 PE=1 SV=1	Terpene cyclase/mutase family member OS=Zea mays GN=LOC100285643 PE=2 SV=1	hypothetical protein SORBI_004G037300 [Sorghum bicolor]
Sspon.004C0002060	193	150	130	56	75	51	11.87	9.47	7.88	3.56	4.68	3.2	1.34599e-06	3.94642e-05	-1.36273	down	--	--	Cellular Component: trans-Golgi network (GO:0005802);; Cellular Component: plasma membrane (GO:0005886);; Biological Process: iron ion transport (GO:0006826);; Biological Process: response to wounding (GO:0009611);; Biological Process: coumarin biosynthetic process (GO:0009805);; Biological Process: cellular response to iron ion starvation (GO:0010106);; Biological Process: response to nitrate (G…	--	[U]	Intracellular trafficking, secretion, and vesicular transport	EXS family;; SPX domain	Phosphate transporter PHO1-2 OS=Oryza sativa subsp. japonica GN=PHO1-2 PE=2 SV=1	Putative uncharacterized protein Sb04g036730 OS=Sorghum bicolor GN=Sb04g036730 PE=4 SV=1	hypothetical protein SORBIDRAFT_04g036730 [Sorghum bicolor]
Sspon.007B0007494	87	73	51	270	408	298	6.91	6.01	4.01	22.02	32.59	23.78	5.52558e-13	5.03684e-11	2.00735	up	[O]	Posttranslational modification, protein turnover, chaperones	Molecular Function: ATP binding (GO:0005524);;	K03283|0|sbi:SORBI_09g022580|SORBIDRAFT_09g022580, Sb09g022580; hypothetical protein; K03283 heat shock 70kDa protein 1/8 (A)	[O]	Posttranslational modification, protein turnover, chaperones	Hsp70 protein;; MreB/Mbl protein;; NAD-specific glutamate dehydrogenase	Heat shock cognate 70 kDa protein OS=Petunia hybrida GN=HSP70 PE=2 SV=1	Putative uncharacterized protein Sb09g022580 OS=Sorghum bicolor GN=Sb09g022580 PE=3 SV=1	hypothetical protein SORBIDRAFT_09g022580 [Sorghum bicolor]
Sspon.003C0016030	539	384	463	917	725	1382	63.46	46.5	53.91	110.96	86.21	163.84	4.93117e-05	0.000915996	1.013	up	--	--	Biological Process: transcription, DNA-templated (GO:0006351);; Biological Process: regulation of cellular process (GO:0050794);;	K14484|5.32722e-143|zma:100283620|cl8808_2, AUX10; LOC100283620; K14484 auxin-responsive protein IAA (A)	--	--	AUX/IAA family	Auxin-responsive protein IAA6 OS=Oryza sativa subsp. japonica GN=IAA6 PE=2 SV=1	Auxin-responsive protein OS=Zea mays GN=AUX10 PE=2 SV=1	hypothetical protein SORBI_003G291200 [Sorghum bicolor]
Sspon.ctg0156070	37	36	35	10	10	8	12.87	12.69	11.87	3.84	3.78	2.95	6.82284e-05	0.00120919	-1.70178	down	[T]	Signal transduction mechanisms	Molecular Function: phosphorelay sensor kinase activity (GO:0000155);; Biological Process: phosphorelay signal transduction system (GO:0000160);; Molecular Function: protein serine/threonine kinase activity (GO:0004674);; Molecular Function: ATP binding (GO:0005524);; Cellular Component: vacuole (GO:0005773);; Biological Process: phototropism (GO:0009638);; Biological Process: response to high li…	--	--	--	PAS domain;; PAS fold;; PAS fold	Phototropin-1A OS=Oryza sativa subsp. japonica GN=PHOT1A PE=1 SV=2	Nonphototropic hypocotyl 1 OS=Zea mays GN=nph1 PE=2 SV=1	blue-light receptor phototropin 1 [Zea mays]
Sspon.007D0009390	617	526	532	169	108	81	186.78	163.38	159.07	52.64	33.1	24.93	1.31669e-16	1.70113e-14	-2.17734	down	--	--	--	--	--	--	--	--	Putative uncharacterized protein Sb09g019550 OS=Sorghum bicolor GN=Sb09g019550 PE=4 SV=1	hypothetical protein SORBIDRAFT_09g019550 [Sorghum bicolor]
Sspon.003B0032850	27	57	23	0	4	0	4.15	9.01	3.56	0	0.67	0	1.86718e-05	0.000399019	-2.49369	down	--	--	Molecular Function: metal ion binding (GO:0046872);;	--	[R]	General function prediction only	Zinc finger C-x8-C-x5-C-x3-H type (and similar)	Zinc finger CCCH domain-containing protein 2 OS=Oryza sativa subsp. japonica GN=Os01g0192000 PE=2 SV=1	Nucleic acid binding protein OS=Saccharum hybrid cultivar R570 GN=SHCRBa_050_H11_R_580 PE=4 SV=1	nucleic acid binding protein [Saccharum hybrid cultivar R570]
Sspon.002D0022370	0	2	0	63	31	18	0	9.53	0	219.34	105.83	61.39	7.66008e-07	2.39939e-05	2.85804	up	--	--	Cellular Component: plastid (GO:0009536);; Cellular Component: integral component of membrane (GO:0016021);;	--	--	--	--	PGR5-like protein 1A, chloroplastic OS=Arabidopsis thaliana GN=PGRL1A PE=1 SV=1	Uncharacterized protein OS=Oryza rufipogon PE=4 SV=1	hypothetical protein SORBI_002G112400 [Sorghum bicolor]
Sspon.002D0035260	87	130	99	43	50	27	4.93	7.59	5.55	2.52	2.86	1.55	0.000115203	0.00189779	-1.33857	down	--	--	Biological Process: flavonoid biosynthetic process (GO:0009813);; Cellular Component: membrane (GO:0016020);; Cellular Component: intracellular membrane-bounded organelle (GO:0043231);; Biological Process: flavonoid glucuronidation (GO:0052696);; Molecular Function: quercetin 3-O-glucosyltransferase activity (GO:0080043);; Molecular Function: quercetin 7-O-glucosyltransferase activity (GO:0080044…	--	[GC]	--	UDP-glucoronosyl and UDP-glucosyl transferase	UDP-glycosyltransferase 88B1 OS=Stevia rebaudiana GN=UGT88B1 PE=2 SV=1	Glycosyltransferase OS=Sorghum bicolor GN=Sb08g019890 PE=3 SV=1	hypothetical protein SORBIDRAFT_08g019890 [Sorghum bicolor]
Sspon.005A0016910	14	15	7	52	58	56	1.97	2.11	1.01	7.12	7.81	7.55	1.14914e-05	0.000263258	1.81599	up	--	--	Molecular Function: acid phosphatase activity (GO:0003993);; Cellular Component: cytoplasmic membrane-bounded vesicle (GO:0016023);; Biological Process: dephosphorylation (GO:0016311);; Molecular Function: metal ion binding (GO:0046872);;	--	[G]	Carbohydrate transport and metabolism	Iron/zinc purple acid phosphatase-like protein C;; Calcineurin-like phosphoesterase	Probable inactive purple acid phosphatase 27 OS=Arabidopsis thaliana GN=PAP27 PE=2 SV=1	Purple acid phosphatase OS=Sorghum bicolor GN=Sb06g006920 PE=3 SV=1	hypothetical protein SORBIDRAFT_06g006920 [Sorghum bicolor]
Sspon.004C0002633	34	51	126	0	0	0	3.69	5.64	13.28	0	0	0	2.38233e-13	2.25796e-11	-4.12027	down	--	--	Cellular Component: mitochondrion (GO:0005739);; Biological Process: metabolic process (GO:0008152);; Molecular Function: zinc ion binding (GO:0008270);; Molecular Function: ligase activity (GO:0016874);;	--	[O]	Posttranslational modification, protein turnover, chaperones	Ring finger domain;; RING-like zinc finger;; Zinc finger, C3HC4 type (RING finger);; RING-H2 zinc finger domain;; Zinc finger, C3HC4 type (RING finger)	E3 ubiquitin-protein ligase RNF13 OS=Gallus gallus GN=RNF13 PE=1 SV=1	Uncharacterized protein OS=Zea mays GN=Zm.125478 PE=2 SV=1	hypothetical protein SORBI_004G332300 [Sorghum bicolor]
Sspon.007C0017140	20	59	33	335	290	191	2.77	8.18	4.37	46.06	39.22	25.83	4.10549e-10	2.46202e-08	2.42618	up	--	--	Biological Process: metabolic process (GO:0008152);; Molecular Function: transferase activity, transferring acyl groups other than amino-acyl groups (GO:0016747);;	--	--	--	Transferase family	3'-N-debenzoyl-2'-deoxytaxol N-benzoyltransferase OS=Taxus canadensis GN=TAX10 PE=1 SV=1	Putative uncharacterized protein Sb09g002910 OS=Sorghum bicolor GN=Sb09g002910 PE=4 SV=1	hypothetical protein SORBIDRAFT_09g002910 [Sorghum bicolor]
Sspon.001C0004940	11	7	7	128	10	263	4.64	2.99	2.74	52.16	4.25	104.88	3.31533e-05	0.00065583	2.37075	up	--	--	Molecular Function: transcription corepressor activity (GO:0003714);; Cellular Component: nucleus (GO:0005634);; Biological Process: response to wounding (GO:0009611);; Biological Process: regulation of defense response (GO:0031347);; Biological Process: regulation of jasmonic acid mediated signaling pathway (GO:2000022);;	K13464|1.11118e-99|sbi:SORBI_01g045180|SORBIDRAFT_01g045180, Sb01g045180; hypothetical protein; K13464 jasmonate ZIM domain-containing protein (A)	--	--	tify domain;; Divergent CCT motif	Protein TIFY 11c OS=Oryza sativa subsp. japonica GN=TIFY11C PE=1 SV=1	Putative uncharacterized protein Sb01g045180 OS=Sorghum bicolor GN=Sb01g045180 PE=4 SV=1	hypothetical protein SORBIDRAFT_01g045180 [Sorghum bicolor]
Sspon.005A0004411	198	282	209	88	95	62	52.92	77.22	55.19	24.28	25.77	16.71	1.0758e-07	4.07367e-06	-1.4813	down	--	--	Biological Process: regulation of cyclin-dependent protein serine/threonine kinase activity (GO:0000079);; Biological Process: stomatal lineage progression (GO:0010440);; Molecular Function: protein kinase binding (GO:0019901);; Biological Process: cell division (GO:0051301);;	--	[R]	General function prediction only	Cyclin;; Cyclin, N-terminal domain	Cyclin-P1-1 OS=Oryza sativa subsp. japonica GN=CYCP1-1 PE=3 SV=2	Putative uncharacterized protein Sb06g029420 OS=Sorghum bicolor GN=Sb06g029420 PE=4 SV=1	hypothetical protein SORBIDRAFT_06g029420 [Sorghum bicolor]
Sspon.002D0032862	188	190	271	77	140	93	13.01	13.56	18.58	5.52	9.83	6.53	0.000220304	0.00331076	-1.06332	down	--	--	Cellular Component: mitochondrion (GO:0005739);;	--	--	--	N-terminal C2 in EEIG1 and EHBP1 proteins	--	Putative uncharacterized protein Sb08g022010 OS=Sorghum bicolor GN=Sb08g022010 PE=4 SV=1	hypothetical protein SORBI_008G175900 [Sorghum bicolor]
Sspon.002A0023100	149	154	143	91	78	52	37.5	39.7	35.48	23.5	19.76	13.33	0.000198356	0.00301733	-1.02555	down	--	--	Biological Process: metabolic process (GO:0008152);; Molecular Function: hydrolase activity, acting on ester bonds (GO:0016788);;	--	--	--	GDSL-like Lipase/Acylhydrolase	GDSL esterase/lipase At5g37690 OS=Arabidopsis thaliana GN=At5g37690 PE=2 SV=1	Putative uncharacterized protein Sb03g026750 OS=Sorghum bicolor GN=Sb03g026750 PE=4 SV=1	hypothetical protein SORBI_003G205900 [Sorghum bicolor]
Sspon.ctg0760220	5	20	19	2677	2013	2653	0.21	0.88	0.79	111.96	82.68	108.7	1.99022e-130	1.89763e-126	6.83517	up	[V]	Defense mechanisms	Molecular Function: ATP binding (GO:0005524);; Biological Process: transport (GO:0006810);; Biological Process: metabolic process (GO:0008152);; Cellular Component: integral component of membrane (GO:0016021);; Molecular Function: ATPase activity (GO:0016887);;	--	[Q]	Secondary metabolites biosynthesis, transport and catabolism	ABC-2 type transporter;; ABC transporter;; Plant PDR ABC transporter associated;; AAA domain;; P-loop containing region of AAA domain;; AAA domain;; ATPase family associated with various cellular activities (AAA)	ABC transporter G family member 45 OS=Oryza sativa subsp. japonica GN=ABCG45 PE=2 SV=2	Uncharacterized protein OS=Zea mays PE=4 SV=1	hypothetical protein SORBI_007G182300 [Sorghum bicolor]
Sspon.002B0037400	19	11	17	79	77	64	2.38	1.4	2.14	9.99	9.52	7.94	8.64229e-08	3.36062e-06	1.93238	up	[RTKL]	--	Molecular Function: protein serine/threonine kinase activity (GO:0004674);; Molecular Function: ATP binding (GO:0005524);; Biological Process: protein phosphorylation (GO:0006468);; Cellular Component: cytoplasmic membrane-bounded vesicle (GO:0016023);;	--	--	--	Protein kinase domain;; Protein tyrosine kinase	Probable inactive receptor kinase RLK902 OS=Arabidopsis thaliana GN=RLK902 PE=1 SV=1	Putative uncharacterized protein Sb08g019840 OS=Sorghum bicolor GN=Sb08g019840 PE=3 SV=1	hypothetical protein SORBI_008G148200 [Sorghum bicolor]
Sspon.003D0000880	682	890	822	427	495	305	77.03	103.35	91.73	49.66	56.47	34.7	3.37851e-06	8.94816e-05	-1.0072	down	[PR]	--	Molecular Function: iron ion binding (GO:0005506);; Biological Process: aromatic amino acid family biosynthetic process (GO:0009073);; Cellular Component: chloroplast thylakoid membrane (GO:0009535);; Cellular Component: chloroplast inner membrane (GO:0009706);; Biological Process: leaf morphogenesis (GO:0009965);; Molecular Function: chlorophyllide a oxygenase [overall] activity (GO:0010277);; B…	K13600|0|sbi:SORBI_03g046660|SORBIDRAFT_03g046660, Sb03g046660; hypothetical protein; K13600 chlorophyllide a oxygenase [EC:1.14.13.122] (A)	--	--	Rieske [2Fe-2S] domain;; Pheophorbide a oxygenase	Chlorophyllide a oxygenase, chloroplastic OS=Oryza sativa subsp. japonica GN=CAO PE=2 SV=1	Putative uncharacterized protein Sb03g046660 OS=Sorghum bicolor GN=Sb03g046660 PE=4 SV=1	hypothetical protein SORBIDRAFT_03g046660 [Sorghum bicolor]
Sspon.004C0013920	140	108	145	334	414	509	21.64	17.23	22.2	53.03	64.5	79.14	5.4122e-12	4.37324e-10	1.55138	up	[E]	Amino acid transport and metabolism	Cellular Component: cytosol (GO:0005829);; Cellular Component: plasma membrane (GO:0005886);; Biological Process: ethanolamine metabolic process (GO:0006580);; Molecular Function: transferase activity (GO:0016740);; Molecular Function: carboxy-lyase activity (GO:0016831);; Biological Process: carboxylic acid metabolic process (GO:0019752);; Molecular Function: pyridoxal phosphate binding (GO:0030…	K01590|0|sbi:SORBI_04g022140|SORBIDRAFT_04g022140, Sb04g022140; hypothetical protein; K01590 histidine decarboxylase [EC:4.1.1.22] (A)	[E]	Amino acid transport and metabolism	Pyridoxal-dependent decarboxylase conserved domain	Serine decarboxylase 1 OS=Oryza sativa subsp. japonica GN=SDC1 PE=3 SV=1	Putative uncharacterized protein Sb04g022140 OS=Sorghum bicolor GN=Sb04g022140 PE=3 SV=1	hypothetical protein SORBIDRAFT_04g022140 [Sorghum bicolor]
Sspon.001C0019170	118	158	218	31	50	32	11.71	16.13	21.36	3.2	5.01	3.24	2.75754e-09	1.42906e-07	-2.00246	down	--	--	Molecular Function: alpha-mannosidase activity (GO:0004559);; Biological Process: mannose metabolic process (GO:0006013);; Biological Process: protein deglycosylation (GO:0006517);; Molecular Function: zinc ion binding (GO:0008270);; Molecular Function: carbohydrate binding (GO:0030246);;	K01191|0|sbi:SORBI_01g026390|SORBIDRAFT_01g026390, Sb01g026390; hypothetical protein; K01191 alpha-mannosidase [EC:3.2.1.24] (A)	[G]	Carbohydrate transport and metabolism	Glycosyl hydrolases family 38 N-terminal domain;; Glycosyl hydrolases family 38 C-terminal domain;; Alpha mannosidase middle domain	Alpha-mannosidase OS=Canavalia ensiformis PE=1 SV=1	Alpha-mannosidase OS=Zea mays GN=Zm.142011 PE=3 SV=1	hypothetical protein SORBI_001G269000 [Sorghum bicolor]
Sspon.003A0000100	90	120	100	200	209	268	10.16	13.92	11.17	23.22	23.84	30.43	5.15941e-05	0.000950791	1.00228	up	[G]	Carbohydrate transport and metabolism	Molecular Function: sedoheptulose-7-phosphate:D-glyceraldehyde-3-phosphate glyceronetransferase activity (GO:0004801);; Cellular Component: mitochondrion (GO:0005739);; Biological Process: glycolysis (GO:0006096);; Biological Process: pentose-phosphate shunt (GO:0006098);; Biological Process: aerobic respiration (GO:0009060);; Cellular Component: chloroplast stroma (GO:0009570);; Biological Proce…	K00616|0|zma:100284080|IDP2350; LOC100284080; K00616 transaldolase [EC:2.2.1.2] (A)	[G]	Carbohydrate transport and metabolism	Transaldolase/Fructose-6-phosphate aldolase	Transaldolase OS=Renibacterium salmoninarum (strain ATCC 33209 / DSM 20767 / JCM 11484 / NBRC 15589 / NCIMB 2235) GN=tal PE=3 SV=1	Transaldolase 2 OS=Zea mays GN=IDP2350 PE=2 SV=1	hypothetical protein SORBI_003G410500 [Sorghum bicolor]
Sspon.003D0011950	265	216	211	49	99	101	11.47	9.62	9.07	2.21	4.36	4.43	2.45013e-06	6.70537e-05	-1.43423	down	[RTKL]	--	Biological Process: polysaccharide biosynthetic process (GO:0000271);; Biological Process: response to molecule of bacterial origin (GO:0002237);; Molecular Function: protein serine/threonine kinase activity (GO:0004674);; Molecular Function: ATP binding (GO:0005524);; Biological Process: protein phosphorylation (GO:0006468);; Biological Process: detection of brassinosteroid stimulus (GO:0009729)…	K13415|0|sbi:SORBI_03g032990|SORBIDRAFT_03g032990, Sb03g032990; hypothetical protein; K13415 protein brassinosteroid insensitive 1 [EC:2.7.10.1 2.7.11.1] (A)	--	--	Protein kinase domain;; Leucine rich repeat;; Protein tyrosine kinase;; Leucine Rich repeats (2 copies);; Leucine Rich Repeat;; Leucine Rich repeat	Systemin receptor SR160 OS=Solanum peruvianum PE=1 SV=1	Putative uncharacterized protein Sb03g032990 OS=Sorghum bicolor GN=Sb03g032990 PE=4 SV=1	hypothetical protein SORBIDRAFT_03g032990 [Sorghum bicolor]
Sspon.008A0019320	55	61	70	25	22	20	10.77	12.17	13.49	5.05	4.36	4.08	4.16148e-05	0.000795807	-1.40141	down	[RTKL]	--	Molecular Function: protein serine/threonine kinase activity (GO:0004674);; Molecular Function: ATP binding (GO:0005524);; Cellular Component: cytoplasm (GO:0005737);; Biological Process: regulation of mitotic cell cycle (GO:0007346);; Biological Process: signal transduction by phosphorylation (GO:0023014);; Biological Process: stress-activated protein kinase signaling cascade (GO:0031098);; Biol…	K04368|4.2946e-170|osa:4340126|Os06g0147800; K04368 mitogen-activated protein kinase kinase 1 [EC:2.7.12.2] (A)	[T]	Signal transduction mechanisms	Protein kinase domain;; Protein tyrosine kinase	Mitogen-activated protein kinase kinase 2 OS=Arabidopsis thaliana GN=MKK2 PE=1 SV=2	Putative MAP kinase family protein OS=Zea mays GN=LOC100194322 PE=2 SV=1	unknown [Zea mays]
Sspon.001C0018690	25	39	29	148	69	127	2.97	4.71	3.41	17.56	8.05	14.76	3.745e-05	0.000727544	1.58861	up	--	--	Molecular Function: serine-type carboxypeptidase activity (GO:0004185);; Cellular Component: integral component of membrane (GO:0016021);; Cellular Component: cytoplasmic membrane-bounded vesicle (GO:0016023);; Molecular Function: transferase activity, transferring acyl groups other than amino-acyl groups (GO:0016747);; Biological Process: secondary metabolic process (GO:0019748);; Biological Pro…	K16296|0|sbi:SORBI_01g027540|SORBIDRAFT_01g027540, Sb01g027540; hypothetical protein; K16296 serine carboxypeptidase-like clade I [EC:3.4.16.-] (A)	[OE]	--	Serine carboxypeptidase	Serine carboxypeptidase-like 18 OS=Arabidopsis thaliana GN=SCPL18 PE=2 SV=2	Putative uncharacterized protein Sb01g027540 OS=Sorghum bicolor GN=Sb01g027540 PE=4 SV=1	hypothetical protein SORBIDRAFT_01g027540 [Sorghum bicolor]
Sspon.001D0002400	132	223	184	34	53	26	114.7	198.49	157.57	31.36	46.68	23.58	1.68198e-09	9.06062e-08	-2.10924	down	--	--	--	--	--	--	--	--	Uncharacterized protein OS=Brachypodium distachyon GN=BRADI_1g76190 PE=4 SV=1	PREDICTED: uncharacterized protein LOC105179169 isoform X1 [Sesamum indicum]
Sspon.004D0003550	768	672	675	1962	1523	2795	76.8	69.03	66.66	201.51	153.59	281.16	7.49705e-11	5.09137e-09	1.44715	up	[E]	Amino acid transport and metabolism	Molecular Function: aminopeptidase activity (GO:0004177);; Biological Process: proteolysis (GO:0006508);; Molecular Function: metalloexopeptidase activity (GO:0008235);; Cellular Component: chloroplast (GO:0009507);; Molecular Function: manganese ion binding (GO:0030145);;	K01255|0|sbi:SORBI_04g035840|SORBIDRAFT_04g035840, Sb04g035840; hypothetical protein; K01255 leucyl aminopeptidase [EC:3.4.11.1] (A)	[R]	General function prediction only	Cytosol aminopeptidase family, catalytic domain;; Cytosol aminopeptidase family, N-terminal domain	Leucine aminopeptidase 2, chloroplastic OS=Oryza sativa subsp. japonica GN=Os02g0794700 PE=2 SV=1	Putative uncharacterized protein Sb04g035840 OS=Sorghum bicolor GN=Sb04g035840 PE=3 SV=1	PREDICTED: uncharacterized protein LOC100381923 isoform X1 [Zea mays]
Sspon.006C0012732	97	89	131	46	34	61	6.24	5.87	8.35	3.06	2.24	3.98	0.000521073	0.00690046	-1.13019	down	[BK]	--	Molecular Function: DNA binding (GO:0003677);; Biological Process: chromatin remodeling (GO:0006338);; Biological Process: sister chromatid cohesion (GO:0007062);; Molecular Function: zinc ion binding (GO:0008270);; Cellular Component: SWI/SNF complex (GO:0016514);; Biological Process: chromatin silencing by small RNA (GO:0031048);; Biological Process: meiotic chromosome segregation (GO:0045132);…	K11649|0|zma:100279731|uncharacterized LOC100279731; K11649 SWI/SNF related-matrix-associated actin-dependent regulator of chromatin subfamily C (A)	[B]	Chromatin structure and dynamics	SWIRM-associated region 1;; SWIRM domain;; Myb-like DNA-binding domain;; Myb-like DNA-binding domain	SWI/SNF complex subunit SWI3C OS=Arabidopsis thaliana GN=SWI3C PE=1 SV=1	Uncharacterized protein OS=Zea mays GN=LOC100279731 PE=4 SV=1	hypothetical protein SORBI_005G064000 [Sorghum bicolor]
Sspon.002B0012300	12	21	15	62	56	94	2.12	3.87	2.68	11.12	9.87	16.65	1.41428e-05	0.00031523	1.77418	up	--	--	Cellular Component: integral component of membrane (GO:0016021);; Cellular Component: cytoplasmic membrane-bounded vesicle (GO:0016023);;	--	--	--	--	--	Uncharacterized protein OS=Setaria italica GN=Si029789m.g PE=4 SV=1	PREDICTED: CAP-Gly domain-containing linker protein 1-like [Setaria italica]
Sspon.005C0014130	119	143	116	32	44	24	13.12	16.17	12.58	3.69	4.9	2.67	9.06739e-09	4.31847e-07	-1.83802	down	--	--	Molecular Function: protein serine/threonine kinase activity (GO:0004674);; Molecular Function: protein binding (GO:0005515);; Molecular Function: ATP binding (GO:0005524);; Biological Process: protein phosphorylation (GO:0006468);; Cellular Component: plastid (GO:0009536);; Cellular Component: integral component of membrane (GO:0016021);; Molecular Function: carbohydrate binding (GO:0030246);; B…	--	--	--	Legume lectin domain;; Protein tyrosine kinase;; Protein kinase domain	Anti-H(O) lectin OS=Lotus tetragonolobus PE=1 SV=2	Uncharacterized protein OS=Zea mays PE=4 SV=1	PREDICTED: L-type lectin-domain containing receptor kinase IX.1-like [Zea mays]
Sspon.007C0015580	30	21	21	50	69	121	197.61	141.18	132.99	343.3	464.19	808.66	0.000619942	0.00800301	1.42641	up	--	--	--	--	--	--	--	--	Uncharacterized protein OS=Zea mays GN=Zm.33549 PE=4 SV=1	hypothetical protein SORBI_009G038000 [Sorghum bicolor]
Sspon.007A0014850	13	75	59	0	0	0	1.26	7.58	5.71	0	0	0	5.81541e-09	2.87186e-07	-3.38677	down	[G]	Carbohydrate transport and metabolism	Molecular Function: 6-phosphofructokinase activity (GO:0003872);; Molecular Function: ATP binding (GO:0005524);; Cellular Component: cytoplasm (GO:0005737);; Biological Process: fructose 6-phosphate metabolic process (GO:0006002);; Molecular Function: metal ion binding (GO:0046872);;	K00850|0|sbi:SORBI_09g006030|SORBIDRAFT_09g006030, Sb09g006030; hypothetical protein; K00850 6-phosphofructokinase 1 [EC:2.7.1.11] (A)	[G]	Carbohydrate transport and metabolism	Phosphofructokinase	ATP-dependent 6-phosphofructokinase 3 OS=Arabidopsis thaliana GN=PFK3 PE=1 SV=1	ATP-dependent 6-phosphofructokinase OS=Sorghum bicolor GN=Sb09g006030 PE=3 SV=1	hypothetical protein SORBIDRAFT_09g006030 [Sorghum bicolor]
Sspon.003B0005250	60	91	60	24	31	19	5.11	7.92	4.98	2.09	2.67	1.64	0.000211089	0.00318968	-1.40827	down	[IQ]	--	Molecular Function: nucleotide binding (GO:0000166);; Biological Process: metabolic process (GO:0008152);; Molecular Function: ligase activity (GO:0016874);;	--	[I]	Lipid transport and metabolism	AMP-binding enzyme;; AMP-binding enzyme C-terminal domain	4-coumarate--CoA ligase-like 5 OS=Oryza sativa subsp. japonica GN=4CLL5 PE=2 SV=1	Uncharacterized protein OS=Oryza meridionalis PE=4 SV=1	hypothetical protein SORBIDRAFT_03g042910 [Sorghum bicolor]
Sspon.002A0035130	110	67	80	1	1	1	61.63	38.45	44.15	0.58	0.57	0.57	1.78765e-20	3.22821e-18	-4.54748	down	--	--	--	--	--	--	Senescence regulator	--	Putative uncharacterized protein Sb02g000350 OS=Sorghum bicolor GN=Sb02g000350 PE=4 SV=1	hypothetical protein SORBIDRAFT_02g000350 [Sorghum bicolor]
Sspon.001C0024920	8	15	6	56	29	52	0.67	1.25	0.52	4.47	2.32	4.1	0.000472673	0.00634767	1.68795	up	--	--	Molecular Function: S-adenosylmethionine-dependent methyltransferase activity (GO:0008757);; Cellular Component: integral component of membrane (GO:0016021);; Molecular Function: kinase activity (GO:0016301);; Biological Process: phosphorylation (GO:0016310);; Biological Process: methylation (GO:0032259);;	--	--	--	Putative S-adenosyl-L-methionine-dependent methyltransferase;; Methyltransferase domain	Probable methyltransferase PMT18 OS=Arabidopsis thaliana GN=At1g33170 PE=2 SV=1	Putative uncharacterized protein Sb01g017340 OS=Sorghum bicolor GN=Sb01g017340 PE=4 SV=1	hypothetical protein SORBIDRAFT_01g017340 [Sorghum bicolor]
Sspon.002A0030450	6	12	4	63	66	23	1.82	3.73	1.2	19.92	20.24	7.3	0.000143356	0.00228727	1.96928	up	--	--	Cellular Component: plastid (GO:0009536);; Cellular Component: integral component of membrane (GO:0016021);;	--	--	--	Chlorophyll A-B binding protein	Low molecular mass early light-inducible protein HV90, chloroplastic OS=Hordeum vulgare PE=2 SV=1	Putative uncharacterized protein Sb02g004390 OS=Sorghum bicolor GN=Sb02g004390 PE=4 SV=1	hypothetical protein SORBIDRAFT_02g004390 [Sorghum bicolor]
Sspon.007B0002176	112	97	94	417	374	377	14.47	12.9	12.08	55.33	48.73	49.04	2.95754e-25	7.7048e-23	1.83261	up	--	--	Cellular Component: proteasome regulatory particle, base subcomplex (GO:0008540);; Biological Process: proteasome regulatory particle assembly (GO:0070682);;	K06692|0|sbi:SORBI_09g028070|SORBIDRAFT_09g028070, Sb09g028070; hypothetical protein; K06692 26S proteasome non-ATPase regulatory subunit 5 (A)	[O]	Posttranslational modification, protein turnover, chaperones	Proteasome non-ATPase 26S subunit	--	Putative uncharacterized protein Sb09g028070 OS=Sorghum bicolor GN=Sb09g028070 PE=4 SV=1	hypothetical protein SORBIDRAFT_09g028070 [Sorghum bicolor]
Sspon.002C0001530	83	385	85	3	4	1	23.61	112.41	24.07	0.88	1.34	0.29	6.63187e-14	6.67021e-12	-4.04156	down	--	--	Molecular Function: peroxidase activity (GO:0004601);; Cellular Component: extracellular region (GO:0005576);; Biological Process: response to oxidative stress (GO:0006979);; Cellular Component: cytoplasmic membrane-bounded vesicle (GO:0016023);; Molecular Function: heme binding (GO:0020037);; Biological Process: hydrogen peroxide catabolic process (GO:0042744);; Molecular Function: metal ion bin…	K00430|7.20892e-103|sbi:SORBI_02g042860|SORBIDRAFT_02g042860, Sb02g042860; hypothetical protein; K00430 peroxidase [EC:1.11.1.7] (A)	--	--	Peroxidase	Peroxidase 42 OS=Zea mays GN=PER42 PE=2 SV=1	Peroxidase OS=Sorghum bicolor GN=Sb02g042860 PE=3 SV=1	hypothetical protein SORBIDRAFT_02g042860 [Sorghum bicolor]
Sspon.002B0016621	9	0	2	46	54	72	0.53	0	0.13	2.57	2.94	3.89	4.1505e-06	0.000107597	2.54381	up	--	--	Molecular Function: ubiquitin-protein ligase activity (GO:0004842);; Biological Process: protein ubiquitination (GO:0016567);;	--	[S]	Function unknown	U-box domain;; HEAT-like repeat;; Armadillo/beta-catenin-like repeat;; HEAT repeat;; Armadillo-like	U-box domain-containing protein 44 OS=Arabidopsis thaliana GN=PUB44 PE=1 SV=1	Uncharacterized protein OS=Zea mays PE=4 SV=1	hypothetical protein SORBI_002G290500 [Sorghum bicolor]
Sspon.003D0020200	248	262	358	128	132	122	20.27	22.07	28.92	10.8	10.88	10.07	9.46388e-09	4.50281e-07	-1.21155	down	[RTKL]	--	Molecular Function: nucleotide binding (GO:0000166);; Molecular Function: protein kinase activity (GO:0004672);; Cellular Component: membrane (GO:0016020);; Biological Process: phosphorylation (GO:0016310);;	--	[T]	Signal transduction mechanisms	Protein kinase domain;; Protein tyrosine kinase	Glycerophosphodiester phosphodiesterase protein kinase domain-containing GDPDL2 OS=Arabidopsis thaliana GN=GDPDL2 PE=1 SV=1	Uncharacterized protein OS=Setaria italica GN=Si000714m.g PE=3 SV=1	PREDICTED: probable receptor-like protein kinase At1g67000 [Setaria italica]
Sspon.006C0021320	131	101	95	49	46	53	7.89	6.25	5.66	3.03	2.79	3.27	3.78292e-05	0.000733713	-1.14239	down	--	--	Cellular Component: membrane (GO:0016020);; Molecular Function: ADP binding (GO:0043531);;	--	[T]	Signal transduction mechanisms	NB-ARC domain	Disease resistance protein RPM1 OS=Arabidopsis thaliana GN=RPM1 PE=1 SV=1	Putative stripe rust resistance protein Yr10 OS=Sorghum bicolor GN=SB40L16.9 PE=4 SV=1	hypothetical protein SORBI_005G193300 [Sorghum bicolor]
Sspon.007D0015920	14	17	10	135	176	111	1.65	2.06	1.16	16.45	20.9	13.15	1.87416e-16	2.39915e-14	2.93959	up	--	--	Biological Process: developmental process (GO:0032502);;	--	--	--	--	--	Transposase (Fragment) OS=Oryza nivara PE=4 SV=1	PREDICTED: uncharacterized protein LOC101782666 [Setaria italica]
Sspon.003B0033001	2668	2314	2573	1140	1319	1469	272.8	243.23	259.96	119.79	136.07	151.22	7.25933e-16	8.69286e-14	-1.00121	down	[G]	Carbohydrate transport and metabolism	Molecular Function: 6-phosphofructokinase activity (GO:0003872);; Molecular Function: ATP binding (GO:0005524);; Cellular Component: cytoplasm (GO:0005737);; Biological Process: fructose 6-phosphate metabolic process (GO:0006002);; Molecular Function: metal ion binding (GO:0046872);;	K00850|0|sbi:SORBI_03g003140|SORBIDRAFT_03g003140, Sb03g003140; hypothetical protein; K00850 6-phosphofructokinase 1 [EC:2.7.1.11] (A)	[G]	Carbohydrate transport and metabolism	Phosphofructokinase	ATP-dependent 6-phosphofructokinase 3 OS=Arabidopsis thaliana GN=PFK3 PE=1 SV=1	ATP-dependent 6-phosphofructokinase OS=Sorghum bicolor GN=Sb03g003140 PE=3 SV=1	hypothetical protein SORBIDRAFT_03g003140 [Sorghum bicolor]
Sspon.002C0024041	67	44	51	185	140	159	4.8	3.27	3.59	13.57	10.07	11.41	9.17456e-08	3.54447e-06	1.43008	up	[RTKL]	--	Molecular Function: protein serine/threonine kinase activity (GO:0004674);; Molecular Function: ubiquitin-protein ligase activity (GO:0004842);; Molecular Function: ATP binding (GO:0005524);; Biological Process: protein phosphorylation (GO:0006468);; Biological Process: response to stress (GO:0006950);; Biological Process: protein ubiquitination (GO:0016567);;	--	--	--	Protein kinase domain;; Protein tyrosine kinase;; U-box domain;; Universal stress protein family	U-box domain-containing protein 33 OS=Arabidopsis thaliana GN=PUB33 PE=2 SV=2	Uncharacterized protein OS=Setaria italica GN=Si029006m.g PE=4 SV=1	hypothetical protein SORBI_002G137000 [Sorghum bicolor]
Sspon.005B0006710	4	3	5	18	22	55	0.27	0.21	0.39	1.25	1.48	3.68	0.000242706	0.00358701	1.99148	up	[G]	Carbohydrate transport and metabolism	Cellular Component: vacuolar membrane (GO:0005774);; Molecular Function: xylan 1,4-beta-xylosidase activity (GO:0009044);; Cellular Component: plant-type cell wall (GO:0009505);; Biological Process: arabinan catabolic process (GO:0031222);; Biological Process: xylan catabolic process (GO:0045493);; Molecular Function: alpha-N-arabinofuranosidase activity (GO:0046556);;	--	--	--	Glycosyl hydrolase family 3 C-terminal domain;; Fibronectin type III-like domain;; Glycosyl hydrolase family 3 N terminal domain	Probable beta-D-xylosidase 6 OS=Arabidopsis thaliana GN=BXL6 PE=2 SV=1	Putative uncharacterized protein Sb06g023450 OS=Sorghum bicolor GN=Sb06g023450 PE=4 SV=1	hypothetical protein SORBIDRAFT_06g023450 [Sorghum bicolor]
Sspon.001D0010550	5	6	2	32	17	66	3.07	3.4	1.09	18.5	9.89	37.16	0.000197873	0.00301098	2.044	up	--	--	--	--	--	--	VQ motif	--	Putative uncharacterized protein Sb01g037040 OS=Sorghum bicolor GN=Sb01g037040 PE=4 SV=1	hypothetical protein SORBIDRAFT_01g037040 [Sorghum bicolor]
Sspon.008A0018722	660	1092	629	414	385	376	106.35	180.74	100.03	68.61	62.62	61.01	3.54296e-05	0.000693705	-1.05271	down	--	--	Biological Process: metabolic process (GO:0008152);; Cellular Component: cytoplasmic membrane-bounded vesicle (GO:0016023);; Molecular Function: hydrolase activity, acting on ester bonds (GO:0016788);;	--	--	--	GDSL-like Lipase/Acylhydrolase	GDSL esterase/lipase At5g45910 OS=Arabidopsis thaliana GN=At5g45910 PE=2 SV=1	Putative uncharacterized protein Sb10g003930 OS=Sorghum bicolor GN=Sb10g003930 PE=4 SV=1	hypothetical protein SORBIDRAFT_10g003930 [Sorghum bicolor]
Sspon.001C0030201	55	44	67	137	184	178	7.05	5.86	8.53	18.09	23.85	22.99	5.85974e-08	2.33381e-06	1.44042	up	[R]	General function prediction only	Cellular Component: integral component of membrane (GO:0016021);; Cellular Component: cytoplasmic membrane-bounded vesicle (GO:0016023);;	K16302|0|sbi:SORBI_01g012180|SORBIDRAFT_01g012180, Sb01g012180; hypothetical protein; K16302 metal transporter CNNM (A)	[S]	Function unknown	Domain of unknown function DUF21;; CBS domain	DUF21 domain-containing protein At2g14520 OS=Arabidopsis thaliana GN=CBSDUF3 PE=2 SV=2	Putative uncharacterized protein Sb01g012180 OS=Sorghum bicolor GN=Sb01g012180 PE=4 SV=1	hypothetical protein SORBI_001G139900 [Sorghum bicolor]
Sspon.002A0040970	33	30	64	4	6	3	10.89	10.34	20.64	1.43	2.1	1.09	5.13151e-07	1.6738e-05	-2.51342	down	--	--	Cellular Component: nucleus (GO:0005634);; Biological Process: regulation of transcription, DNA-templated (GO:0006355);; Biological Process: auxin-activated signaling pathway (GO:0009734);;	K14484|6.70907e-92|sbi:SORBI_08g020590|SORBIDRAFT_08g020590, Sb08g020590; hypothetical protein; K14484 auxin-responsive protein IAA (A)	--	--	AUX/IAA family	Auxin-responsive protein IAA31 OS=Oryza sativa subsp. japonica GN=IAA31 PE=2 SV=1	Auxin-responsive protein OS=Sorghum bicolor GN=Sb08g020590 PE=3 SV=1	hypothetical protein SORBIDRAFT_08g020590 [Sorghum bicolor]
Sspon.006A0010471	160	197	176	611	598	653	9.23	11.65	10.01	36.1	34.72	37.81	1.51309e-24	3.66169e-22	1.69491	up	--	--	Cellular Component: integral component of membrane (GO:0016021);; Cellular Component: cytoplasmic membrane-bounded vesicle (GO:0016023);; Biological Process: oxidation-reduction process (GO:0055114);;	--	[T]	Signal transduction mechanisms	Protein of unknown function (DUF568);; Eukaryotic cytochrome b561;; Predicted membrane protein (DUF2238)	Cytochrome b561 and DOMON domain-containing protein At4g17280 OS=Arabidopsis thaliana GN=At4g17280 PE=2 SV=1	Putative uncharacterized protein Sb07g026640 OS=Sorghum bicolor GN=Sb07g026640 PE=4 SV=1	hypothetical protein SORBIDRAFT_07g026640 [Sorghum bicolor]
Sspon.005A0005070	85	50	98	27	32	24	2.48	1.51	2.85	0.82	0.96	0.73	0.000115407	0.00189983	-1.38833	down	[RTKL]	--	Molecular Function: nucleotide binding (GO:0000166);; Molecular Function: protein serine/threonine kinase activity (GO:0004674);; Cellular Component: plasma membrane (GO:0005886);; Cellular Component: cytoplasmic membrane-bounded vesicle (GO:0016023);; Biological Process: phosphorylation (GO:0016310);;	--	--	--	Di-glucose binding within endoplasmic reticulum;; Protein kinase domain;; Protein tyrosine kinase;; Di-glucose binding within endoplasmic reticulum	Probable LRR receptor-like serine/threonine-protein kinase At1g56130 OS=Arabidopsis thaliana GN=At1g56130 PE=2 SV=2	Uncharacterized protein OS=Oryza sativa subsp. japonica GN=OsJ_26393 PE=4 SV=1	PREDICTED: probable LRR receptor-like serine/threonine-protein kinase At1g56140 isoform X2 [Oryza sativa Japonica Group]
Sspon.005B0010521	2025	2153	1992	977	1019	948	543.4	593.17	527.71	269.66	276.16	256.31	4.13075e-26	1.14494e-23	-1.13281	down	[T]	Signal transduction mechanisms	Molecular Function: nucleic acid binding (GO:0003676);; Molecular Function: ATP binding (GO:0005524);; Cellular Component: nucleus (GO:0005634);; Biological Process: regulation of transcription, DNA-templated (GO:0006355);; Cellular Component: integral component of membrane (GO:0016021);; Molecular Function: protein domain specific binding (GO:0019904);; Biological Process: developmental process …	K06630|0|sbi:SORBI_06g019100|SORBIDRAFT_06g019100, Sb06g019100; hypothetical protein; K06630 14-3-3 protein epsilon (A)	[O]	Posttranslational modification, protein turnover, chaperones	14-3-3 protein	14-3-3-like protein GF14-6 OS=Zea mays GN=GRF1 PE=3 SV=1	Putative uncharacterized protein Sb06g019100 OS=Sorghum bicolor GN=Sb06g019100 PE=3 SV=1	hypothetical protein SORBIDRAFT_06g019100 [Sorghum bicolor]
Sspon.003A0003632	5	11	0	65	83	42	0.57	1.33	0	7.56	9.38	4.75	6.40581e-05	0.00114499	2.22887	up	[O]	Posttranslational modification, protein turnover, chaperones	Molecular Function: ATP binding (GO:0005524);;	K03283|0|sbi:SORBI_03g039360|SORBIDRAFT_03g039360, Sb03g039360; hypothetical protein; K03283 heat shock 70kDa protein 1/8 (A)	[O]	Posttranslational modification, protein turnover, chaperones	Hsp70 protein;; MreB/Mbl protein;; NAD-specific glutamate dehydrogenase	Heat shock 70 kDa protein OS=Zea mays GN=HSP70 PE=3 SV=2	Putative uncharacterized protein Sb03g039360 OS=Sorghum bicolor GN=Sb03g039360 PE=3 SV=1	hypothetical protein SORBIDRAFT_03g039360 [Sorghum bicolor]
Sspon.002D0003300	1	0	1	57	8	119	0.08	0	0.08	4.46	0.61	9.12	1.15079e-06	3.43536e-05	2.85226	up	--	--	--	--	--	--	NPH3 family	BTB/POZ domain-containing protein At5g48130 OS=Arabidopsis thaliana GN=At5g48130 PE=2 SV=1	Putative uncharacterized protein Sb02g037680 OS=Sorghum bicolor GN=Sb02g037680 PE=4 SV=1	hypothetical protein SORBIDRAFT_02g037680 [Sorghum bicolor]
Sspon.004B0008010	485	549	563	277	267	234	84.9	98.71	97.36	49.83	47.21	41.26	2.64861e-12	2.19982e-10	-1.09178	down	[R]	General function prediction only	Biological Process: nitrogen compound metabolic process (GO:0006807);; Cellular Component: integral component of membrane (GO:0016021);; Molecular Function: cyanoalanine nitrilase activity (GO:0047427);;	K01501|0|sbi:SORBI_04g026930|SORBIDRAFT_04g026930, Sb04g026930; hypothetical protein; K01501 nitrilase [EC:3.5.5.1] (A)	[E]	Amino acid transport and metabolism	Carbon-nitrogen hydrolase	Bifunctional nitrilase/nitrile hydratase NIT4 OS=Oryza sativa subsp. japonica GN=NIT4 PE=2 SV=1	Putative uncharacterized protein Sb04g026930 OS=Sorghum bicolor GN=Sb04g026930 PE=4 SV=1	hypothetical protein SORBIDRAFT_04g026930 [Sorghum bicolor]
Sspon.001C0030550	123	76	118	260	160	294	11.05	6.98	10.46	23.9	14.43	26.44	0.000594811	0.00773936	1.03412	up	--	--	Cellular Component: plastid (GO:0009536);;	K14508|0|sbi:SORBI_01g012450|SORBIDRAFT_01g012450, Sb01g012450; hypothetical protein; K14508 regulatory protein NPR1 (A)	[R]	General function prediction only	NPR1/NIM1 like defence protein C terminal;; Domain of unknown function (DUF3420);; Ankyrin repeats (3 copies);; Ankyrin repeats (many copies);; Ankyrin repeat;; Ankyrin repeats (many copies);; Ankyrin repeat;; BTB/POZ domain	Regulatory protein NPR3 OS=Arabidopsis thaliana GN=NPR3 PE=1 SV=1	Putative uncharacterized protein Sb01g012450 OS=Sorghum bicolor GN=Sb01g012450 PE=4 SV=1	hypothetical protein SORBIDRAFT_01g012450 [Sorghum bicolor]
Sspon.002C0024941	53	78	96	27	33	34	6.82	10.14	12.05	3.54	4.25	4.38	0.000688622	0.00872425	-1.20819	down	[QR]	--	Biological Process: metabolic process (GO:0008152);; Molecular Function: methyltransferase activity (GO:0008168);;	--	[R]	General function prediction only	O-methyltransferase;; Dimerisation domain	5-pentadecatrienyl resorcinol O-methyltransferase OS=Sorghum bicolor GN=OMT3 PE=1 SV=1	Uncharacterized protein OS=Oryza barthii PE=4 SV=1	Os07g0463600, partial [Oryza sativa Japonica Group]
Sspon.006D0017511	56	49	29	120	161	107	5.78	5.17	2.97	12.63	16.63	10.98	9.03838e-05	0.00153672	1.32396	up	--	--	Cellular Component: mitochondrion (GO:0005739);; Cellular Component: endosome (GO:0005768);; Cellular Component: trans-Golgi network (GO:0005802);; Cellular Component: integral component of membrane (GO:0016021);;	--	--	--	GDP-fucose protein O-fucosyltransferase	Uncharacterized protein At1g04910 OS=Arabidopsis thaliana GN=At1g04910 PE=2 SV=1	Putative uncharacterized protein Sb05g015590 OS=Sorghum bicolor GN=Sb05g015590 PE=4 SV=1	hypothetical protein SORBI_005G114500 [Sorghum bicolor]
Sspon.002A0015120	105	65	78	31	32	31	6.86	4.41	5.04	2.08	2.15	2.05	2.84373e-05	0.000572758	-1.34658	down	--	--	Biological Process: protein import into nucleus, docking (GO:0000059);; Biological Process: nuclear pore organization (GO:0006999);; Molecular Function: structural constituent of nuclear pore (GO:0017056);; Cellular Component: nuclear pore inner ring (GO:0044611);;	--	--	--	--	Dynein heavy chain-like protein PF11_0240 OS=Plasmodium falciparum (isolate 3D7) GN=PF11_0240 PE=3 SV=1	Uncharacterized protein OS=Triticum urartu GN=TRIUR3_09895 PE=4 SV=1	hypothetical protein TRIUR3_09895 [Triticum urartu]
Sspon.002C0034000	50	33	34	108	125	211	4.86	3.36	3.36	10.83	12.31	20.69	2.54525e-06	6.95372e-05	1.67133	up	[Q]	Secondary metabolites biosynthesis, transport and catabolism	Molecular Function: iron ion binding (GO:0005506);; Molecular Function: electron carrier activity (GO:0009055);; Cellular Component: integral component of membrane (GO:0016021);; Molecular Function: oxidoreductase activity, acting on paired donors, with incorporation or reduction of molecular oxygen, NAD(P)H as one donor, and incorporation of one atom of oxygen (GO:0016709);; Molecular Function: …	--	[Q]	Secondary metabolites biosynthesis, transport and catabolism	Cytochrome P450	Flavonoid 3'-monooxygenase OS=Arabidopsis thaliana GN=CYP75B1 PE=1 SV=1	Putative uncharacterized protein Sb02g003780 OS=Sorghum bicolor GN=Sb02g003780 PE=3 SV=1	hypothetical protein SORBIDRAFT_02g003780 [Sorghum bicolor]
Sspon.002C0001210	234	295	107	558	876	895	24.11	31.28	10.92	59.06	90.97	92.75	3.06582e-06	8.22047e-05	1.61461	up	--	--	--	--	--	--	Ricin-type beta-trefoil lectin domain-like	--	Uncharacterized protein OS=Oryza rufipogon PE=4 SV=1	PREDICTED: uncharacterized protein LOC101785333 [Setaria italica]
Sspon.004B0014820	72	64	64	0	10	2	5.27	4.77	4.58	0	0.78	0.18	4.92241e-07	1.60954e-05	-2.74498	down	--	--	Molecular Function: DNA binding (GO:0003677);; Cellular Component: nucleus (GO:0005634);; Biological Process: regulation of transcription, DNA-templated (GO:0006355);; Biological Process: auxin-activated signaling pathway (GO:0009734);; Biological Process: floral organ development (GO:0048437);; Biological Process: floral whorl development (GO:0048438);; Biological Process: phyllome development (…	--	--	--	Auxin response factor;; B3 DNA binding domain	Auxin response factor 8 OS=Oryza sativa subsp. japonica GN=ARF8 PE=2 SV=1	Auxin response factor OS=Sorghum bicolor GN=Sb04g026610 PE=3 SV=1	hypothetical protein SORBIDRAFT_04g026610 [Sorghum bicolor]
Sspon.003C0022160	92	62	27	505	216	1441	3.75	2.62	1.1	21.03	8.84	58.74	6.89885e-05	0.00122039	2.23898	up	[V]	Defense mechanisms	Molecular Function: ATP binding (GO:0005524);; Cellular Component: plasma membrane (GO:0005886);; Biological Process: metabolic process (GO:0008152);; Cellular Component: integral component of membrane (GO:0016021);; Molecular Function: ATPase activity, coupled to transmembrane movement of substances (GO:0042626);; Biological Process: transmembrane transport (GO:0055085);;	--	[Q]	Secondary metabolites biosynthesis, transport and catabolism	ABC-2 type transporter;; Plant PDR ABC transporter associated;; ABC transporter;; AAA domain, putative AbiEii toxin, Type IV TA system	ABC transporter G family member 36 OS=Oryza sativa subsp. indica GN=ABCG36 PE=2 SV=1	Putative uncharacterized protein Sb03g027490 OS=Sorghum bicolor GN=Sb03g027490 PE=4 SV=1	hypothetical protein SORBI_003G216000 [Sorghum bicolor]
Sspon.007B0006951	104	115	49	27	19	25	10.64	12.13	5.02	2.87	2.02	2.57	3.43973e-05	0.000677348	-1.71164	down	--	--	Cellular Component: integral component of membrane (GO:0016021);;	--	--	--	Nodulin-like	Protein NUCLEAR FUSION DEFECTIVE 4 OS=Arabidopsis thaliana GN=NFD4 PE=3 SV=1	Putative uncharacterized protein Sb09g023320 OS=Sorghum bicolor GN=Sb09g023320 PE=4 SV=1	hypothetical protein SORBIDRAFT_09g023320 [Sorghum bicolor]
Sspon.001B0013960	722	656	860	376	253	435	53	49.56	62.46	28.42	18.78	32.2	9.06198e-07	2.78364e-05	-1.09558	down	--	--	Biological Process: regulation of transcription, DNA-templated (GO:0006355);;	--	--	--	FAR1 DNA-binding domain	Protein FAR1-RELATED SEQUENCE 7 OS=Arabidopsis thaliana GN=FRS7 PE=2 SV=1	Putative uncharacterized protein Sb01g040730 OS=Sorghum bicolor GN=Sb01g040730 PE=4 SV=1	hypothetical protein SORBI_001G433000 [Sorghum bicolor]
Sspon.008C0006471	121	135	73	37	36	51	11.82	13.56	7.03	3.79	3.63	5.05	0.00017024	0.00264624	-1.33736	down	--	--	Molecular Function: serine-type carboxypeptidase activity (GO:0004185);; Biological Process: proteolysis (GO:0006508);; Molecular Function: dipeptidyl-peptidase activity (GO:0008239);; Cellular Component: cytoplasmic membrane-bounded vesicle (GO:0016023);; Biological Process: glucosinolate biosynthetic process (GO:0019761);;	K01285|0|sbi:SORBI_10g025520|SORBIDRAFT_10g025520, Sb10g025520; hypothetical protein; K01285 lysosomal Pro-X carboxypeptidase [EC:3.4.16.2] (A)	[OR]	--	Serine carboxypeptidase S28	Lysosomal Pro-X carboxypeptidase OS=Mus musculus GN=Prcp PE=1 SV=2	Putative uncharacterized protein Sb10g025520 OS=Sorghum bicolor GN=Sb10g025520 PE=4 SV=1	hypothetical protein SORBIDRAFT_10g025520 [Sorghum bicolor]
Sspon.003A0007620	240	199	286	481	548	564	16.38	13.98	19.28	33.65	37.65	38.65	7.13076e-10	4.10075e-08	1.04712	up	--	--	--	--	--	--	--	Uncharacterized protein At4g18490 OS=Arabidopsis thaliana GN=At4g18490 PE=2 SV=3	Uncharacterized protein OS=Saccharum hybrid cultivar R570 GN=SHCRBa_267_H24_F_10 PE=4 SV=1	hypothetical protein SORBI_003G299500 [Sorghum bicolor]
Sspon.002A0022430	24	6	21	0	0	1	5.87	1.55	5.09	0	0	0.31	0.000160505	0.00251294	-2.22855	down	[IQR]	--	Cellular Component: mitochondrion (GO:0005739);; Molecular Function: oxidoreductase activity (GO:0016491);; Biological Process: oxidation-reduction process (GO:0055114);;	--	[R]	General function prediction only	Enoyl-(Acyl carrier protein) reductase;; short chain dehydrogenase;; KR domain;; NAD dependent epimerase/dehydratase family	Short-chain dehydrogenase reductase 4 OS=Arabidopsis thaliana GN=SDR4 PE=2 SV=1	Putative uncharacterized protein Sb02g042115 OS=Sorghum bicolor GN=Sb02g042115 PE=3 SV=1	hypothetical protein SORBIDRAFT_02g042115 [Sorghum bicolor]
Sspon.004B0010291	13	14	4	45	48	56	3.42	3.92	1.15	12.39	12.86	14.95	0.000170779	0.00265029	1.75268	up	[P]	Inorganic ion transport and metabolism	Cellular Component: intracellular (GO:0005622);; Biological Process: rRNA processing (GO:0006364);; Biological Process: tRNA metabolic process (GO:0006399);; Biological Process: chloroplast organization (GO:0009658);; Biological Process: isopentenyl diphosphate biosynthetic process, methylerythritol 4-phosphate pathway (GO:0019288);; Biological Process: protein targeting to chloroplast (GO:004503…	--	--	--	Rhodanese-like domain	Rhodanese-like domain-containing protein 11, chloroplastic OS=Arabidopsis thaliana GN=STR11 PE=2 SV=1	Putative uncharacterized protein Sb04g024890 OS=Sorghum bicolor GN=Sb04g024890 PE=4 SV=1	hypothetical protein SORBIDRAFT_04g024890 [Sorghum bicolor]
Sspon.001B0030900	55	68	59	232	178	314	3.55	4.46	3.74	15.19	11.42	20.08	1.02528e-09	5.73276e-08	1.7916	up	[O]	Posttranslational modification, protein turnover, chaperones	Molecular Function: ATP binding (GO:0005524);; Cellular Component: mitochondrion (GO:0005739);; Biological Process: protein folding (GO:0006457);; Molecular Function: unfolded protein binding (GO:0051082);;	K04043|0|sbi:SORBI_01g017050|SORBIDRAFT_01g017050, Sb01g017050; hypothetical protein; K04043 molecular chaperone DnaK (A)	[O]	Posttranslational modification, protein turnover, chaperones	Hsp70 protein;; Protein of unknown function, DUF538;; MreB/Mbl protein;; FGGY family of carbohydrate kinases, C-terminal domain;; NAD-specific glutamate dehydrogenase	Heat shock 70 kDa protein, mitochondrial OS=Phaseolus vulgaris PE=2 SV=1	Putative uncharacterized protein Sb01g017050 OS=Sorghum bicolor GN=Sb01g017050 PE=3 SV=1	hypothetical protein SORBIDRAFT_01g017050 [Sorghum bicolor]
Sspon.004B0023840	2037	2245	2138	1076	1012	1112	255.52	289.38	264.96	138.79	128.07	140.43	8.79275e-21	1.64387e-18	-1.06833	down	[J]	Translation, ribosomal structure and biogenesis	Molecular Function: translation initiation factor activity (GO:0003743);; Molecular Function: GTP binding (GO:0005525);; Biological Process: translational initiation (GO:0006413);;	K03262|0|sbi:SORBI_04g003550|SORBIDRAFT_04g003550, Sb04g003550; hypothetical protein; K03262 translation initiation factor 5 (A)	[J]	Translation, ribosomal structure and biogenesis	Domain found in IF2B/IF5;; eIF4-gamma/eIF5/eIF2-epsilon	Eukaryotic translation initiation factor 5 OS=Zea mays GN=EIF5 PE=2 SV=1	Putative uncharacterized protein Sb04g003550 OS=Sorghum bicolor GN=Sb04g003550 PE=4 SV=1	hypothetical protein SORBIDRAFT_04g003550 [Sorghum bicolor]
Sspon.003B0017820	714	1547	1002	186	174	75	188.2	418.6	260.63	50.42	46.44	20.04	3.15582e-14	3.26357e-12	-2.6969	down	--	--	Biological Process: response to light stimulus (GO:0009416);; Cellular Component: photosystem I (GO:0009522);; Cellular Component: photosystem II (GO:0009523);; Cellular Component: chloroplast thylakoid membrane (GO:0009535);; Biological Process: photosynthesis, light harvesting in photosystem I (GO:0009768);; Cellular Component: chloroplast envelope (GO:0009941);; Cellular Component: plastoglobu…	K08912|0|zma:100274453|light harvesting chlorophyll a/b binding protein1 isoform 1; K08912 light-harvesting complex II chlorophyll a/b binding protein 1 (A)	--	--	Chlorophyll A-B binding protein	Chlorophyll a-b binding protein 2, chloroplastic OS=Oryza sativa subsp. japonica GN=CAB2R PE=2 SV=2	Chlorophyll a-b binding protein 2 OS=Zea mays GN=Zm.92271 PE=2 SV=1	light harvesting chlorophyll a/b binding protein1 [Zea mays]
Sspon.008D0015350	187	123	242	57	22	65	16.39	11.08	20.96	5.13	1.95	5.73	1.17624e-05	0.000268674	-1.73497	down	--	--	Molecular Function: nucleic acid binding (GO:0003676);; Molecular Function: protein dimerization activity (GO:0046983);;	--	--	--	hAT family C-terminal dimerisation region;; Protein of unknown function (DUF 659)	--	H0811D08.9 protein OS=Oryza sativa GN=H0811D08.9 PE=4 SV=1	PREDICTED: uncharacterized protein LOC103652323 [Zea mays]
Sspon.003A0000004	34	34	34	90	146	86	6.01	6.1	5.86	16.22	25.71	15.19	1.28006e-05	0.000288401	1.44658	up	[O]	Posttranslational modification, protein turnover, chaperones	Biological Process: metabolic process (GO:0008152);; Molecular Function: transferase activity (GO:0016740);;	K07393|0|zma:100280390|umc1149; LOC100280390; K07393 putative glutathione S-transferase (A)	[O]	Posttranslational modification, protein turnover, chaperones	Glutathione S-transferase, N-terminal domain;; Glutathione S-transferase, C-terminal domain;; Glutathione S-transferase, C-terminal domain;; Glutathione S-transferase, N-terminal domain;; Glutathione S-transferase, C-terminal domain	Glutathionyl-hydroquinone reductase YqjG OS=Escherichia coli (strain K12) GN=yqjG PE=1 SV=1	Glutathione S-transferase,-like protein OS=Zea mays GN=umc1149 PE=2 SV=1	hypothetical protein SORBI_003G411000 [Sorghum bicolor]
Sspon.003B0005000	12	11	8	0	0	0	1.77	1.7	1.27	0	0	0	0.000427856	0.00583456	-2.0755	down	--	--	Biological Process: amino acid transmembrane transport (GO:0003333);; Cellular Component: plasma membrane (GO:0005886);; Molecular Function: amino acid transmembrane transporter activity (GO:0015171);;	--	[E]	Amino acid transport and metabolism	Transmembrane amino acid transporter protein	Proline transporter 1 OS=Arabidopsis thaliana GN=PROT1 PE=1 SV=1	Putative uncharacterized protein Sb03g043280 OS=Sorghum bicolor GN=Sb03g043280 PE=4 SV=1	hypothetical protein SORBIDRAFT_03g043280 [Sorghum bicolor]
Sspon.001B0006090	698	943	763	344	412	224	58.89	81.76	63.62	29.88	35.09	19.02	1.2709e-07	4.73322e-06	-1.3132	down	--	--	--	--	--	--	NPH3 family;; BTB/POZ domain	BTB/POZ domain-containing protein At5g67385 OS=Arabidopsis thaliana GN=At5g67385 PE=1 SV=2	Putative uncharacterized protein Sb01g043470 OS=Sorghum bicolor GN=Sb01g043470 PE=4 SV=1	hypothetical protein SORBI_001G463200 [Sorghum bicolor]
Sspon.001C0011640	344	321	358	133	120	87	25.87	24.78	26.58	10.29	9.11	6.59	4.82818e-15	5.31591e-13	-1.60887	down	[T]	Signal transduction mechanisms	Molecular Function: phosphorelay sensor kinase activity (GO:0000155);; Biological Process: phosphorelay signal transduction system (GO:0000160);; Cellular Component: intracellular (GO:0005622);; Biological Process: regulation of transcription, DNA-templated (GO:0006355);; Biological Process: detection of visible light (GO:0009584);; Biological Process: red, far-red light phototransduction (GO:000…	K12121|0|zma:100383702|uncharacterized LOC100383702; K12121 phytochrome B (A)	--	--	Phytochrome region;; GAF domain;; PAS fold;; PAS fold	Phytochrome B OS=Solanum tuberosum GN=PHYB PE=3 SV=2	Phytochrome B OS=Sorghum bicolor GN=Ma3 PE=4 SV=1	Phytochrome B [Sorghum bicolor]
Sspon.001B0022261	18	24	27	114	77	171	2.09	2.76	3	13.07	8.68	19.2	1.70465e-07	6.13338e-06	2.03213	up	--	--	Molecular Function: serine-type carboxypeptidase activity (GO:0004185);; Cellular Component: integral component of membrane (GO:0016021);; Cellular Component: cytoplasmic membrane-bounded vesicle (GO:0016023);; Molecular Function: transferase activity, transferring acyl groups other than amino-acyl groups (GO:0016747);; Biological Process: secondary metabolic process (GO:0019748);; Biological Pro…	K16296|0|sbi:SORBI_01g027540|SORBIDRAFT_01g027540, Sb01g027540; hypothetical protein; K16296 serine carboxypeptidase-like clade I [EC:3.4.16.-] (A)	[OE]	--	Serine carboxypeptidase	Serine carboxypeptidase-like 18 OS=Arabidopsis thaliana GN=SCPL18 PE=2 SV=2	Putative uncharacterized protein Sb01g027540 OS=Sorghum bicolor GN=Sb01g027540 PE=4 SV=1	hypothetical protein SORBIDRAFT_01g027540 [Sorghum bicolor]
Sspon.002B0021280	268	267	319	903	614	1083	20.76	21.29	24.45	71.8	47.97	84.38	1.33714e-10	8.69671e-09	1.47826	up	--	--	Molecular Function: GTPase activity (GO:0003924);; Molecular Function: GTP binding (GO:0005525);; Biological Process: metabolic process (GO:0008152);;	--	[UR]	--	Dynamin central region;; Dynamin family;; Dynamin GTPase effector domain;; 50S ribosome-binding GTPase	Dynamin-related protein 1E OS=Arabidopsis thaliana GN=DRP1E PE=1 SV=1	Putative uncharacterized protein Sb02g012940 OS=Sorghum bicolor GN=Sb02g012940 PE=3 SV=1	hypothetical protein SORBIDRAFT_02g012940 [Sorghum bicolor]
Sspon.006B0005840	1	4	1	19	34	15	0.96	3.16	0.72	12.94	22.35	10.03	0.000332508	0.00471084	2.04226	up	--	--	Biological Process: multicellular organismal development (GO:0007275);;	--	--	--	--	--	Putative uncharacterized protein Sb07g023290 OS=Sorghum bicolor GN=Sb07g023290 PE=4 SV=1	hypothetical protein SORBI_007G159400 [Sorghum bicolor]
Sspon.ctg0108510	275	283	270	91	78	90	58.66	62.06	56.93	20.05	16.81	19.36	2.27269e-18	3.40718e-16	-1.70066	down	--	--	Biological Process: vitamin E biosynthetic process (GO:0010189);; Molecular Function: phytol kinase activity (GO:0010276);; Cellular Component: integral component of membrane (GO:0016021);; Biological Process: phosphorylation (GO:0016310);; Cellular Component: chloroplast membrane (GO:0031969);;	K18678|5.47725e-136|sbi:SORBI_06g032370|SORBIDRAFT_06g032370, Sb06g032370; hypothetical protein; K18678 phytol kinase [EC:2.7.1.182] (A)	[S]	Function unknown	--	Probable phytol kinase, chloroplastic OS=Zea mays PE=2 SV=1	Putative uncharacterized protein Sb06g032370 OS=Sorghum bicolor GN=Sb06g032370 PE=4 SV=1	hypothetical protein SORBIDRAFT_06g032370 [Sorghum bicolor]
Sspon.005C0016660	19	14	20	1	3	1	3.45	2.69	3.6	0.19	0.57	0.26	0.00016871	0.00262588	-2.12252	down	[E]	Amino acid transport and metabolism	Molecular Function: carboxypeptidase activity (GO:0004180);; Biological Process: proteolysis (GO:0006508);;	K09646|5.22501e-42|sbi:SORBI_01g033390|SORBIDRAFT_01g033390, Sb01g033390; hypothetical protein; K09646 serine carboxypeptidase 1 [EC:3.4.16.-] (A)	[O]	Posttranslational modification, protein turnover, chaperones	Serine carboxypeptidase;; Protein of unknown function (DUF627)	Serine carboxypeptidase-like 51 OS=Arabidopsis thaliana GN=SCPL51 PE=2 SV=2	Uncharacterized protein OS=Setaria italica GN=Si015277m.g PE=4 SV=1	PREDICTED: serine carboxypeptidase-like 51 [Setaria italica]
Sspon.006C0009140	3097	2193	2777	1473	1236	1392	89.66	65.29	79.5	43.82	36.08	40.56	1.45949e-13	1.4229e-11	-1.02644	down	--	--	Molecular Function: ATP binding (GO:0005524);; Molecular Function: phosphatidylinositol phosphate kinase activity (GO:0016307);; Biological Process: phosphatidylinositol phosphorylation (GO:0046854);;	K00921|0|sbi:SORBI_07g020930|SORBIDRAFT_07g020930, Sb07g020930; hypothetical protein; K00921 1-phosphatidylinositol-3-phosphate 5-kinase [EC:2.7.1.150] (A)	[T]	Signal transduction mechanisms	Phosphatidylinositol-4-phosphate 5-Kinase;; TCP-1/cpn60 chaperonin family	Putative 1-phosphatidylinositol-3-phosphate 5-kinase FAB1C OS=Arabidopsis thaliana GN=FAB1C PE=2 SV=1	Putative uncharacterized protein Sb07g020930 OS=Sorghum bicolor GN=Sb07g020930 PE=4 SV=1	hypothetical protein SORBIDRAFT_07g020930 [Sorghum bicolor]
Sspon.002D0010540	12	20	12	0	0	0	1.46	2.49	1.44	0	0	0	2.81949e-05	0.000569078	-2.4723	down	[GC]	--	Biological Process: flavonoid biosynthetic process (GO:0009813);; Cellular Component: intracellular membrane-bounded organelle (GO:0043231);; Biological Process: flavonoid glucuronidation (GO:0052696);; Molecular Function: quercetin 3-O-glucosyltransferase activity (GO:0080043);; Molecular Function: quercetin 7-O-glucosyltransferase activity (GO:0080044);;	K13691|0|sbi:SORBI_02g030050|SORBIDRAFT_02g030050, Sb02g030050; hypothetical protein; K13691 pathogen-inducible salicylic acid glucosyltransferase [EC:2.4.1.-] (A)	[GC]	--	UDP-glucoronosyl and UDP-glucosyl transferase	Crocetin glucosyltransferase 2 OS=Crocus sativus GN=GLT2 PE=1 SV=1	Glycosyltransferase OS=Zea mays GN=Zm.144187 PE=3 SV=1	PREDICTED: crocetin glucosyltransferase 2-like [Zea mays]
Sspon.007A0005181	100	136	125	53	66	51	22.72	31.64	27.98	12.34	15.08	11.6	9.7548e-05	0.00164097	-1.09413	down	--	--	--	--	--	--	Cotton fibre expressed protein	--	Putative uncharacterized protein Sb09g025990 OS=Sorghum bicolor GN=Sb09g025990 PE=4 SV=1	hypothetical protein SORBIDRAFT_09g025990 [Sorghum bicolor]
Sspon.002A0039580	920	823	983	2555	1869	1795	72.92	67.05	77	207.86	149.28	143.08	1.11529e-11	8.61757e-10	1.09927	up	[I]	Lipid transport and metabolism	Molecular Function: isomerase activity (GO:0016853);; Molecular Function: ADP binding (GO:0043531);;	K01853|0|sbi:SORBI_08g021260|SORBIDRAFT_08g021260, Sb08g021260; hypothetical protein (A)	[I]	Lipid transport and metabolism	Squalene-hopene cyclase C-terminal domain;; Prenyltransferase and squalene oxidase repeat;; Pectic acid lyase;; A-macroglobulin complement component	Achilleol B synthase OS=Oryza sativa subsp. japonica GN=Os11g0285000 PE=1 SV=1	Terpene cyclase/mutase family member OS=Zea mays PE=3 SV=1	TPA: hypothetical protein ZEAMMB73_272092 [Zea mays]
Sspon.006B0004201	51	66	86	4	10	0	2.51	3.3	4.11	0.23	0.53	0	4.86642e-07	1.59451e-05	-2.70094	down	[Z]	Cytoskeleton	Molecular Function: microtubule motor activity (GO:0003777);; Molecular Function: ATP binding (GO:0005524);; Cellular Component: kinesin complex (GO:0005871);; Cellular Component: microtubule (GO:0005874);; Biological Process: microtubule-based movement (GO:0007018);; Molecular Function: microtubule binding (GO:0008017);; Biological Process: metabolic process (GO:0008152);; Molecular Function: AT…	K11498|0|sbi:SORBI_07g025040|SORBIDRAFT_07g025040, Sb07g025040; hypothetical protein; K11498 centromeric protein E (A)	[Z]	Cytoskeleton	Kinesin motor domain;; Domain of unknown function (DUF3490);; Microtubule binding	Kinesin-like protein NACK1 OS=Nicotiana tabacum GN=NACK1 PE=1 SV=1	Kinesin-like protein OS=Sorghum bicolor GN=Sb07g025040 PE=3 SV=1	hypothetical protein SORBI_007G179400 [Sorghum bicolor]
Sspon.001C0025730	26	34	32	172	82	92	2.82	3.78	3.44	18.7	8.83	9.86	1.88551e-05	0.000402551	1.62069	up	[Q]	Secondary metabolites biosynthesis, transport and catabolism	Molecular Function: iron ion binding (GO:0005506);; Biological Process: lignin biosynthetic process (GO:0009809);; Cellular Component: membrane (GO:0016020);; Molecular Function: oxidoreductase activity, acting on paired donors, with incorporation or reduction of molecular oxygen, NAD(P)H as one donor, and incorporation of one atom of oxygen (GO:0016709);; Molecular Function: heme binding (GO:002…	K09755|0|sbi:SORBI_01g017270|SORBIDRAFT_01g017270, Sb01g017270; hypothetical protein; K09755 ferulate-5-hydroxylase [EC:1.14.-.-] (A)	[Q]	Secondary metabolites biosynthesis, transport and catabolism	Cytochrome P450	Cytochrome P450 84A1 OS=Arabidopsis thaliana GN=CYP84A1 PE=1 SV=1	Putative uncharacterized protein Sb01g017270 OS=Sorghum bicolor GN=Sb01g017270 PE=3 SV=1	hypothetical protein SORBIDRAFT_01g017270 [Sorghum bicolor]
Sspon.006B0000080	459	439	426	215	219	147	95.89	94.22	87.89	46.29	46.28	31.12	5.27783e-10	3.12566e-08	-1.22622	down	[K]	Transcription	Molecular Function: sequence-specific DNA binding transcription factor activity (GO:0003700);; Cellular Component: nucleus (GO:0005634);; Biological Process: regulation of transcription, DNA-templated (GO:0006355);; Molecular Function: sequence-specific DNA binding (GO:0043565);;	K09338|3.97314e-72|sbi:SORBI_07g029150|SORBIDRAFT_07g029150, Sb07g029150; hypothetical protein; K09338 homeobox-leucine zipper protein (A)	[K]	Transcription	Homeobox domain;; Homeobox associated leucine zipper;; Homeobox KN domain	Homeobox-leucine zipper protein HOX4 OS=Oryza sativa subsp. japonica GN=HOX4 PE=1 SV=1	Putative uncharacterized protein Sb07g029150 OS=Sorghum bicolor GN=Sb07g029150 PE=4 SV=1	hypothetical protein SORBIDRAFT_07g029150 [Sorghum bicolor]
Sspon.004C0013890	67	73	100	198	284	223	6.77	7.58	9.91	20.39	28.67	22.52	3.60934e-08	1.51506e-06	1.41094	up	[E]	Amino acid transport and metabolism	Cellular Component: cytosol (GO:0005829);; Cellular Component: plasma membrane (GO:0005886);; Biological Process: ethanolamine metabolic process (GO:0006580);; Molecular Function: transferase activity (GO:0016740);; Molecular Function: carboxy-lyase activity (GO:0016831);; Biological Process: carboxylic acid metabolic process (GO:0019752);; Molecular Function: pyridoxal phosphate binding (GO:0030…	K01590|0|sbi:SORBI_04g022140|SORBIDRAFT_04g022140, Sb04g022140; hypothetical protein; K01590 histidine decarboxylase [EC:4.1.1.22] (A)	[E]	Amino acid transport and metabolism	Ring finger domain;; RING-like zinc finger;; Zinc finger, C3HC4 type (RING finger);; RING-H2 zinc finger domain;; Zinc finger, C3HC4 type (RING finger);; Anaphase-promoting complex subunit 11 RING-H2 finger;; Pyridoxal-dependent decarboxylase conserved domain	Serine decarboxylase 1 OS=Oryza sativa subsp. japonica GN=SDC1 PE=3 SV=1	Uncharacterized protein OS=Zea mays GN=Zm.77939 PE=3 SV=1	PREDICTED: histidine decarboxylase-like [Zea mays]
Sspon.002D0032140	26	13	12	105	122	124	2.86	1.48	1.33	11.59	13.23	13.39	1.38887e-11	1.05772e-09	2.43018	up	[P]	Inorganic ion transport and metabolism	Molecular Function: solute:hydrogen antiporter activity (GO:0015299);; Cellular Component: integral component of membrane (GO:0016021);; Biological Process: hydrogen ion transmembrane transport (GO:1902600);;	--	[P]	Inorganic ion transport and metabolism	Sodium/hydrogen exchanger family;; Sodium/hydrogen exchanger family	Sodium/hydrogen exchanger 7 OS=Arabidopsis thaliana GN=NHX7 PE=1 SV=1	Putative uncharacterized protein Sb08g023290 OS=Sorghum bicolor GN=Sb08g023290 PE=4 SV=1	PREDICTED: uncharacterized protein LOC100383969 isoform X1 [Zea mays]
Sspon.004A0008320	2	4	8	44	39	65	0.18	0.33	0.56	3.16	2.73	4.52	3.26947e-07	1.1086e-05	2.52963	up	--	--	Biological Process: metabolic process (GO:0008152);; Cellular Component: cytoplasmic membrane-bounded vesicle (GO:0016023);; Molecular Function: hydrolase activity, acting on ester bonds (GO:0016788);;	--	--	--	GDSL-like Lipase/Acylhydrolase	GDSL esterase/lipase At5g55050 OS=Arabidopsis thaliana GN=At5g55050 PE=2 SV=1	GSDL-motif lipase OS=Zea mays PE=2 SV=1	hypothetical protein SORBI_004G286800 [Sorghum bicolor]
Sspon.008A0011220	89	83	126	24	19	19	29.4	27.96	40.84	8.37	6.36	6.42	2.28839e-10	1.4336e-08	-2.12311	down	--	--	--	--	--	--	--	--	Putative uncharacterized protein Sb10g028380 OS=Sorghum bicolor GN=Sb10g028380 PE=4 SV=1	hypothetical protein SORBIDRAFT_10g028380 [Sorghum bicolor]
Sspon.004A0014530	36	55	61	164	156	169	4.85	7.59	8.08	22.4	20.96	22.66	5.11302e-08	2.07454e-06	1.51665	up	--	--	Biological Process: cellular lipid metabolic process (GO:0044255);; Molecular Function: carboxylic ester hydrolase activity (GO:0052689);;	--	[R]	General function prediction only	Putative serine esterase (DUF676)	Putative lipase ROG1 OS=Saccharomyces cerevisiae (strain ATCC 204508 / S288c) GN=ROG1 PE=1 SV=1	Serine esterase family protein OS=Zea mays PE=2 SV=1	hypothetical protein SORBI_004G323400 [Sorghum bicolor]
Sspon.007A0010602	90	96	52	14	11	27	10.06	11.09	5.76	1.61	1.27	3.06	1.49657e-05	0.00033016	-1.89373	down	--	--	Cellular Component: mitochondrion (GO:0005739);; Cellular Component: plasma membrane (GO:0005886);; Cellular Component: integral component of membrane (GO:0016021);; Molecular Function: transmembrane transporter activity (GO:0022857);; Biological Process: transmembrane transport (GO:0055085);;	--	--	--	EamA-like transporter family	WAT1-related protein At5g07050 OS=Arabidopsis thaliana GN=At5g07050 PE=2 SV=1	Putative uncharacterized protein Sb09g020200 OS=Sorghum bicolor GN=Sb09g020200 PE=4 SV=1	hypothetical protein SORBIDRAFT_09g020200 [Sorghum bicolor]
Sspon.003A0032040	230	181	177	16	64	7	10618.2	8145.44	7619.82	827.49	3153.11	344.22	2.1616e-05	0.000453177	-2.14254	down	--	--	Cellular Component: integral component of membrane (GO:0016021);;	--	--	--	--	--	Putative uncharacterized protein Sb03g029290 OS=Sorghum bicolor GN=Sb03g029290 PE=4 SV=1	hypothetical protein SORBIDRAFT_03g029290 [Sorghum bicolor]
Sspon.004C0016730	0	2	0	290	207	188	6.6	14.47	0	2103.55	1479.26	1341.87	7.67707e-37	3.81247e-34	5.87229	up	--	--	Biological Process: defense response (GO:0006952);; Molecular Function: methyltransferase activity (GO:0008168);; Biological Process: methylation (GO:0032259);; Molecular Function: metal ion binding (GO:0046872);;	--	--	--	SAM dependent carboxyl methyltransferase	Benzoate O-methyltransferase OS=Zea mays GN=OMT8 PE=1 SV=1	Putative uncharacterized protein Sb04g003110 OS=Sorghum bicolor GN=Sb04g003110 PE=4 SV=1	hypothetical protein SORBI_004G036100 [Sorghum bicolor]
Sspon.003B0034072	22	16	16	61	73	84	2.12	1.59	1.51	5.89	6.92	7.91	1.09941e-06	3.30265e-05	1.74364	up	--	--	Molecular Function: calcium:sodium antiporter activity (GO:0005432);; Molecular Function: calcium ion binding (GO:0005509);; Cellular Component: integral component of membrane (GO:0016021);; Biological Process: sodium ion transmembrane transport (GO:0035725);; Biological Process: calcium ion homeostasis (GO:0055074);;	--	--	--	Sodium/calcium exchanger protein;; EF-hand domain pair;; EF hand	--	Calcium ion binding protein OS=Zea mays PE=2 SV=1	hypothetical protein SORBI_003G021500 [Sorghum bicolor]
Sspon.001B0043781	1452	1337	1596	329	455	266	189.62	179.47	205.91	44.16	60.03	34.99	1.82251e-26	5.26585e-24	-2.07421	down	--	--	Cellular Component: plastid (GO:0009536);; Molecular Function: protein dimerization activity (GO:0046983);;	K16189|0|sbi:SORBI_01g006190|SORBIDRAFT_01g006190, Sb01g006190; hypothetical protein; K16189 phytochrome-interacting factor 4 (A)	--	--	Helix-loop-helix DNA-binding domain	Transcription factor PIF5 OS=Arabidopsis thaliana GN=PIF5 PE=1 SV=1	Putative uncharacterized protein Sb01g006190 OS=Sorghum bicolor GN=Sb01g006190 PE=4 SV=1	hypothetical protein SORBIDRAFT_01g006190 [Sorghum bicolor]
Sspon.004D0006810	22	8	12	0	0	0	3.33	1.27	1.8	0	0	0	9.57013e-05	0.00161161	-2.30417	down	--	--	Biological Process: tRNA modification (GO:0006400);; Molecular Function: methyltransferase activity (GO:0008168);; Biological Process: methylation (GO:0032259);; Biological Process: 1-methylguanosine metabolic process (GO:0080179);;	K15445|2.56204e-177|sbi:SORBI_04g029360|SORBIDRAFT_04g029360, Sb04g029360; hypothetical protein; K15445 tRNA (guanine9-N1)-methyltransferase [EC:2.1.1.221] (A)	[S]	Function unknown	tRNA (Guanine-1)-methyltransferase	tRNA methyltransferase 10 homolog A OS=Xenopus tropicalis GN=trmt10a PE=2 SV=1	Putative uncharacterized protein Sb04g029360 OS=Sorghum bicolor GN=Sb04g029360 PE=4 SV=1	hypothetical protein SORBIDRAFT_04g029360 [Sorghum bicolor]
Sspon.002B0017731	2	0	3	19	24	15	0.13	0.01	0.2	1.27	1.57	0.99	0.000379292	0.00527336	2.03502	up	[RTKL]	--	Molecular Function: alpha-amylase activity (GO:0004556);; Molecular Function: protein kinase activity (GO:0004672);; Molecular Function: calcium ion binding (GO:0005509);; Molecular Function: ATP binding (GO:0005524);; Biological Process: starch catabolic process (GO:0005983);; Biological Process: sucrose catabolic process (GO:0005987);; Biological Process: protein phosphorylation (GO:0006468);; …	K01176|0|sbi:SORBI_02g023250|SORBIDRAFT_02g023250, Sb02g023250; hypothetical protein; K01176 alpha-amylase [EC:3.2.1.1] (A)	[G]	Carbohydrate transport and metabolism	Protein kinase domain;; Protein tyrosine kinase;; Alpha-amylase C-terminal beta-sheet domain;; Alpha amylase, catalytic domain	Alpha-amylase OS=Oryza sativa subsp. japonica GN=AMY1.1 PE=1 SV=2	Alpha-amylase OS=Sorghum bicolor GN=Sb02g023250 PE=3 SV=1	hypothetical protein SORBI_002G184500 [Sorghum bicolor]
Sspon.007B0005160	37	24	36	8	2	4	3.05	2.05	2.91	0.68	0.18	0.37	4.09725e-05	0.000785097	-2.10195	down	[QR]	--	Biological Process: metabolic process (GO:0008152);; Molecular Function: methyltransferase activity (GO:0008168);;	--	[R]	General function prediction only	O-methyltransferase;; Dimerisation domain;; Reverse transcriptase (RNA-dependent DNA polymerase)	O-methyltransferase ZRP4 OS=Zea mays GN=ZRP4 PE=2 SV=1	Putative uncharacterized protein Sb09g025570 OS=Sorghum bicolor GN=Sb09g025570 PE=4 SV=1	hypothetical protein SORBIDRAFT_09g025570 [Sorghum bicolor]
Sspon.007D0014361	46	50	30	13	7	14	7.89	8.84	5.21	2.28	1.26	2.43	0.000391966	0.00542899	-1.60821	down	--	--	Molecular Function: peroxidase activity (GO:0004601);; Cellular Component: extracellular region (GO:0005576);; Biological Process: response to oxidative stress (GO:0006979);; Cellular Component: plant-type cell wall (GO:0009505);; Biological Process: plant-type cell wall organization (GO:0009664);; Cellular Component: cytoplasmic membrane-bounded vesicle (GO:0016023);; Molecular Function: heme bi…	K00430|0|sbi:SORBI_09g004650|SORBIDRAFT_09g004650, Sb09g004650; hypothetical protein; K00430 peroxidase [EC:1.11.1.7] (A)	--	--	Peroxidase	Peroxidase 5 OS=Vitis vinifera GN=GSVIVT00037159001 PE=1 SV=2	Peroxidase OS=Sorghum bicolor GN=Sb09g004650 PE=3 SV=1	hypothetical protein SORBIDRAFT_09g004650 [Sorghum bicolor]
Sspon.003C0026370	0	1	0	22	29	53	0	4.79	0	113.57	143.6	262.29	1.89775e-08	8.43183e-07	3.20951	up	--	--	Biological Process: response to stress (GO:0006950);;	--	--	--	ABA/WDS induced protein	Abscisic stress-ripening protein 1 OS=Solanum lycopersicum GN=ASR1 PE=2 SV=1	Putative uncharacterized protein Sb03g013810 OS=Sorghum bicolor GN=Sb03g013810 PE=4 SV=1	hypothetical protein SORBIDRAFT_03g013810 [Sorghum bicolor]
Sspon.007C0009650	37	20	15	129	199	301	4.99	2.87	2.08	17.91	27.22	40.9	7.91836e-11	5.34702e-09	2.63644	up	[J]	Translation, ribosomal structure and biogenesis	Cellular Component: cytoplasm (GO:0005737);; Biological Process: translational termination (GO:0006415);; Molecular Function: translation release factor activity, codon specific (GO:0016149);;	K03265|0|sbi:SORBI_09g018630|SORBIDRAFT_09g018630, Sb09g018630; hypothetical protein; K03265 peptide chain release factor subunit 1 (A)	[J]	Translation, ribosomal structure and biogenesis	eRF1 domain 2;; eRF1 domain 3;; eRF1 domain 1	Eukaryotic peptide chain release factor subunit 1-2 OS=Arabidopsis thaliana GN=ERF1-2 PE=1 SV=1	Putative uncharacterized protein Sb09g018630 OS=Sorghum bicolor GN=Sb09g018630 PE=4 SV=1	hypothetical protein SORBIDRAFT_09g018630 [Sorghum bicolor]
Sspon.002C0009591	2735	3292	1802	547	514	794	406.37	502.54	264.53	83.6	77.14	118.82	6.11559e-15	6.6565e-13	-2.04651	down	--	--	Molecular Function: transporter activity (GO:0005215);; Cellular Component: integral component of membrane (GO:0016021);; Biological Process: carbohydrate transmembrane transport (GO:0034219);;	K15283|0|sbi:SORBI_02g034980|SORBIDRAFT_02g034980, Sb02g034980; hypothetical protein; K15283 solute carrier family 35, member E1 (A)	[GE]	--	Triose-phosphate Transporter family;; EamA-like transporter family	Glucose-6-phosphate/phosphate translocator 2, chloroplastic OS=Arabidopsis thaliana GN=GPT2 PE=2 SV=2	Putative uncharacterized protein Sb02g034980 OS=Sorghum bicolor GN=Sb02g034980 PE=4 SV=1	hypothetical protein SORBIDRAFT_02g034980 [Sorghum bicolor]
Sspon.006A0006881	41	44	49	96	136	122	18.79	20.55	21.84	44.68	62.15	55.73	9.44512e-06	0.000220837	1.24879	up	[S]	Function unknown	Cellular Component: cytosol (GO:0005829);;	K09705|1.3809e-139|sbi:SORBI_07g022290|SORBIDRAFT_07g022290, Sb07g022290; hypothetical protein; K09705 hypothetical protein (A)	--	--	Cupin superfamily (DUF985)	--	Putative uncharacterized protein Sb07g022290 OS=Sorghum bicolor GN=Sb07g022290 PE=4 SV=1	hypothetical protein SORBIDRAFT_07g022290 [Sorghum bicolor]
Sspon.005D0017740	1	0	0	18	24	10	0.31	0	0	5.77	7.56	3.14	6.03771e-05	0.00109072	2.36026	up	--	--	Cellular Component: cytoplasm (GO:0005737);; Biological Process: metal ion transport (GO:0030001);; Molecular Function: transition metal ion binding (GO:0046914);; Biological Process: cellular transition metal ion homeostasis (GO:0046916);;	--	--	--	--	--	Extensin OS=Zea mays GN=LOC100286192 PE=4 SV=1	hypothetical protein SORBI_006G060500 [Sorghum bicolor]
Sspon.003D0003530	13	17	19	150	38	474	1.36	1.83	2.04	16.06	4.03	49.63	1.99415e-06	5.58572e-05	2.55844	up	[Q]	Secondary metabolites biosynthesis, transport and catabolism	Molecular Function: iron ion binding (GO:0005506);; Cellular Component: integral component of membrane (GO:0016021);; Molecular Function: oxidoreductase activity, acting on paired donors, with incorporation or reduction of molecular oxygen, NAD(P)H as one donor, and incorporation of one atom of oxygen (GO:0016709);; Molecular Function: heme binding (GO:0020037);; Biological Process: indole glucos…	--	[Q]	Secondary metabolites biosynthesis, transport and catabolism	Cytochrome P450	Isoflavone 2'-hydroxylase OS=Medicago truncatula GN=CYP81E7 PE=1 SV=1	Putative uncharacterized protein Sb03g040280 OS=Sorghum bicolor GN=Sb03g040280 PE=3 SV=1	hypothetical protein SORBIDRAFT_03g040280 [Sorghum bicolor]
Sspon.007C0023580	41	25	20	80	92	160	4.85	3.03	2.39	9.63	10.84	18.75	4.8535e-05	0.000904558	1.63037	up	--	--	Biological Process: amino acid transmembrane transport (GO:0003333);; Cellular Component: plasma membrane (GO:0005886);; Molecular Function: amino acid transmembrane transporter activity (GO:0015171);; Cellular Component: integral component of membrane (GO:0016021);;	--	[E]	Amino acid transport and metabolism	Transmembrane amino acid transporter protein;; Transmembrane amino acid transporter protein;; Tryptophan/tyrosine permease family;; Transmembrane amino acid transporter protein	Amino acid permease 5 OS=Arabidopsis thaliana GN=AAP5 PE=1 SV=1	Putative uncharacterized protein Sb08g004990 OS=Sorghum bicolor GN=Sb08g004990 PE=4 SV=1	hypothetical protein SORBIDRAFT_08g004990 [Sorghum bicolor]
Sspon.003B0024551	0	0	1	102	5	277	0	0	0.24	25.41	1.46	67.74	1.97579e-06	5.54406e-05	2.80824	up	[QR]	--	Cellular Component: mitochondrion (GO:0005739);; Molecular Function: S-adenosylmethionine-dependent methyltransferase activity (GO:0008757);; Biological Process: toxin catabolic process (GO:0009407);; Biological Process: response to cyclopentenone (GO:0010583);; Biological Process: methylation (GO:0032259);;	--	[R]	General function prediction only	Methyltransferase domain;; Methyltransferase domain;; Methyltransferase domain	Putative methyltransferase DDB_G0268948 OS=Dictyostelium discoideum GN=DDB_G0268948 PE=1 SV=2	Putative uncharacterized protein Sb03g012610 OS=Sorghum bicolor GN=Sb03g012610 PE=4 SV=1	hypothetical protein SORBIDRAFT_03g012620 [Sorghum bicolor]
Sspon.008A0015412	823	863	803	198	179	248	103.23	111.25	99.54	25.56	22.67	31.33	1.14398e-30	4.36303e-28	-2.0197	down	--	--	Molecular Function: protein tyrosine phosphatase activity (GO:0004725);; Molecular Function: zinc ion binding (GO:0008270);; Biological Process: peptidyl-tyrosine dephosphorylation (GO:0035335);;	K18045|3.30987e-124|zma:100283147|tyrosine specific protein phosphatase family protein; K18045 tyrosine-protein phosphatase SIW14 [EC:3.1.3.48] (A)	[V]	Defense mechanisms	Tyrosine phosphatase family;; Tyrosine phosphatase family;; Protein-tyrosine phosphatase;; Dual specificity phosphatase, catalytic domain	Probable tyrosine-protein phosphatase At1g05000 OS=Arabidopsis thaliana GN=At1g05000 PE=1 SV=1	Uncharacterized protein OS=Zea mays GN=Zm.118600 PE=2 SV=1	hypothetical protein SORBI_010G079000 [Sorghum bicolor]
Sspon.007D0004132	21	18	21	221	173	347	3.06	2.71	3.04	32.04	24.58	49.2	1.30329e-20	2.3854e-18	3.2163	up	[C]	Energy production and conversion	Molecular Function: 1-pyrroline-5-carboxylate dehydrogenase activity (GO:0003842);; Molecular Function: 3-chloroallyl aldehyde dehydrogenase activity (GO:0004028);; Molecular Function: aldehyde dehydrogenase (NAD) activity (GO:0004029);; Cellular Component: mitochondrion (GO:0005739);; Biological Process: proline metabolic process (GO:0006560);; Molecular Function: zinc ion binding (GO:0008270);;…	K00294|0|sbi:SORBI_09g026810|SORBIDRAFT_09g026810, Sb09g026810; hypothetical protein; K00294 1-pyrroline-5-carboxylate dehydrogenase [EC:1.2.1.88] (A)	[C]	Energy production and conversion	Aldehyde dehydrogenase family	Probable aldehyde dehydrogenase OS=Linum usitatissimum GN=FIS1 PE=2 SV=1	Putative uncharacterized protein Sb09g026810 OS=Sorghum bicolor GN=Sb09g026810 PE=3 SV=1	hypothetical protein SORBIDRAFT_09g026810 [Sorghum bicolor]
Sspon.003D0013250	2	1	2	19	8	52	0.56	0.3	0.6	4.97	2.15	13.11	0.00031662	0.00451392	2.09849	up	[R]	General function prediction only	Molecular Function: transferase activity (GO:0016740);; Biological Process: cellular metabolic process (GO:0044237);; Cellular Component: cytoplasmic part (GO:0044444);;	K15918|4.02139e-118|osa:4324401|Os01g0682500; K15918 D-glycerate 3-kinase [EC:2.7.1.31] (A)	[R]	General function prediction only	--	D-glycerate 3-kinase, chloroplastic OS=Arabidopsis thaliana GN=GLYK PE=1 SV=2	Uncharacterized protein OS=Zea mays GN=Zm.116671 PE=4 SV=1	hypothetical protein SORBI_003G259200 [Sorghum bicolor]
Sspon.008A0012170	0	0	0	640	86	232	0.02	0	0	37.95	5.05	13.52	8.08299e-22	1.6077e-19	5.24775	up	--	--	Molecular Function: GTPase activity (GO:0003924);; Molecular Function: signal transducer activity (GO:0004871);; Molecular Function: GTP binding (GO:0005525);; Biological Process: G-protein coupled receptor signaling pathway (GO:0007186);; Biological Process: metabolic process (GO:0008152);; Molecular Function: G-protein beta/gamma-subunit complex binding (GO:0031683);;	--	[DT]	--	G-protein alpha subunit	Extra-large guanine nucleotide-binding protein 3 OS=Arabidopsis thaliana GN=XLG3 PE=1 SV=1	Putative uncharacterized protein Sb10g001060 OS=Sorghum bicolor GN=Sb10g001060 PE=4 SV=1	hypothetical protein SORBIDRAFT_10g001060 [Sorghum bicolor]
Sspon.005D0026161	460	509	535	1119	1260	1081	114.58	130.01	131.51	286.23	316.63	271.09	3.40724e-18	5.029e-16	1.11504	up	--	--	Molecular Function: nucleic acid binding (GO:0003676);;	--	[S]	Function unknown	Alba;; Rpp20 subunit of nuclear RNase MRP and P	Ribonuclease P protein subunit p25-like protein OS=Mus musculus GN=Rpp25l PE=1 SV=1	Putative uncharacterized protein Sb05g004140 OS=Sorghum bicolor GN=Sb05g004140 PE=4 SV=1	hypothetical protein SORBIDRAFT_05g004140 [Sorghum bicolor]
Sspon.002C0026410	0	0	0	31	32	42	0	0	0	3.64	3.71	4.84	8.43221e-11	5.64603e-09	3.66521	up	--	--	Molecular Function: protein serine/threonine kinase activity (GO:0004674);; Molecular Function: ATP binding (GO:0005524);; Biological Process: protein phosphorylation (GO:0006468);; Cellular Component: integral component of membrane (GO:0016021);; Cellular Component: cytoplasmic membrane-bounded vesicle (GO:0016023);; Molecular Function: carbohydrate binding (GO:0030246);;	--	--	--	Legume lectin domain	L-type lectin-domain containing receptor kinase IV.2 OS=Arabidopsis thaliana GN=LECRK42 PE=2 SV=1	Putative uncharacterized protein Sb02g009170 OS=Sorghum bicolor GN=Sb02g009170 PE=3 SV=1	hypothetical protein SORBIDRAFT_02g009170 [Sorghum bicolor]
Sspon.007D0005043	419	315	276	108	104	109	464.31	355.82	300.57	123.78	117.95	122.71	1.28812e-13	1.26618e-11	-1.65981	down	--	--	Biological Process: phosphorelay signal transduction system (GO:0000160);; Cellular Component: nucleus (GO:0005634);; Cellular Component: cytoplasm (GO:0005737);; Biological Process: cytokinin-activated signaling pathway (GO:0009736);; Molecular Function: histidine phosphotransfer kinase activity (GO:0009927);; Biological Process: phosphorylation (GO:0016310);; Molecular Function: protein histidi…	K14490|1.62956e-86|sbi:SORBI_09g026030|SORBIDRAFT_09g026030, Sb09g026030; hypothetical protein; K14490 histidine-containing phosphotransfer peotein (A)	[T]	Signal transduction mechanisms	--	Pseudo histidine-containing phosphotransfer protein 5 OS=Oryza sativa subsp. japonica GN=PHP5 PE=2 SV=1	Histidine-containing phosphotransfer protein 4 OS=Zea mays PE=2 SV=1	histidine-containing phosphotransfer protein 4 [Zea mays]
Sspon.007A0005180	30	27	41	10	3	9	1.57	1.46	2.09	0.56	0.19	0.51	0.000575436	0.00753042	-1.70281	down	[Z]	Cytoskeleton	Molecular Function: microtubule motor activity (GO:0003777);; Molecular Function: ATP binding (GO:0005524);; Cellular Component: kinesin complex (GO:0005871);; Cellular Component: microtubule (GO:0005874);; Biological Process: microtubule-based movement (GO:0007018);; Molecular Function: microtubule binding (GO:0008017);; Biological Process: metabolic process (GO:0008152);; Molecular Function: AT…	K10406|0|osa:4339353|Os05g0521300; K10406 kinesin family member C2/C3 (A)	[Z]	Cytoskeleton	Kinesin motor domain;; Microtubule binding;; Calponin homology (CH) domain	Kinesin KP1 OS=Arabidopsis thaliana GN=KP1 PE=1 SV=2	Kinesin-like protein OS=Setaria italica GN=Si021087m.g PE=3 SV=1	PREDICTED: uncharacterized protein LOC100193412 isoform X1 [Zea mays]
Sspon.005D0018571	6	74	36	1	0	1	1.01	12.77	6.09	0.17	0	0.17	1.51861e-05	0.000334866	-2.54795	down	[QR]	--	Molecular Function: O-methyltransferase activity (GO:0008171);; Molecular Function: S-adenosylmethionine-dependent methyltransferase activity (GO:0008757);; Biological Process: aromatic compound biosynthetic process (GO:0019438);; Biological Process: methylation (GO:0032259);; Molecular Function: protein dimerization activity (GO:0046983);;	--	[R]	General function prediction only	O-methyltransferase;; Dimerisation domain	5-pentadecatrienyl resorcinol O-methyltransferase OS=Sorghum bicolor GN=OMT3 PE=1 SV=1	Putative uncharacterized protein Sb07g024270 OS=Sorghum bicolor GN=Sb07g024270 PE=4 SV=1	hypothetical protein SORBIDRAFT_07g024270 [Sorghum bicolor]
Sspon.003A0016270	58	46	24	361	500	311	10.26	8.4	4.23	64.84	88.11	54.74	3.39365e-18	5.0245e-16	2.85146	up	[H]	Coenzyme transport and metabolism	Biological Process: maltose metabolic process (GO:0000023);; Biological Process: cellular response to DNA damage stimulus (GO:0006974);; Molecular Function: zinc ion binding (GO:0008270);; Biological Process: thiamine biosynthetic process (GO:0009228);; Cellular Component: thylakoid (GO:0009579);; Biological Process: response to blue light (GO:0009637);; Cellular Component: chloroplast envelope (…	K03146|0|zma:542715|thi2, thi1-2; thiamine biosynthesis2; K03146 thiamine thiazole synthase (A)	[R]	General function prediction only	Thi4 family;; FAD dependent oxidoreductase;; FAD binding domain;; NAD(P)-binding Rossmann-like domain	Thiamine thiazole synthase 2, chloroplastic OS=Zea mays GN=THI1-2 PE=2 SV=1	Thiazole biosynthetic enzyme OS=Saccharum hybrid cultivar R570 GN=SHCRBa_107_N16_F_60 PE=3 SV=1	thiazole biosynthetic enzyme [Saccharum hybrid cultivar R570]
Sspon.002D0004430	589	1036	582	352	284	192	72.47	130.91	70.78	44.58	35.24	23.79	5.45455e-06	0.000136289	-1.39562	down	--	--	Molecular Function: structural molecule activity (GO:0005198);; Biological Process: response to light stimulus (GO:0009416);; Cellular Component: photosystem I (GO:0009522);; Cellular Component: photosystem II (GO:0009523);; Cellular Component: chloroplast thylakoid membrane (GO:0009535);; Biological Process: photosynthesis, light harvesting in photosystem I (GO:0009768);; Cellular Component: chl…	K08914|0|sbi:SORBI_02g036380|SORBIDRAFT_02g036380, Sb02g036380; hypothetical protein; K08914 light-harvesting complex II chlorophyll a/b binding protein 3 (A)	--	--	Chlorophyll A-B binding protein	Chlorophyll a-b binding protein of LHCII type III, chloroplastic OS=Hordeum vulgare GN=LHBC PE=2 SV=1	Putative uncharacterized protein Sb02g036380 OS=Sorghum bicolor GN=Sb02g036380 PE=4 SV=1	hypothetical protein SORBI_002G339200 [Sorghum bicolor]
Sspon.008B0005750	110	133	115	267	307	206	7.06	8.76	7.29	17.55	19.75	13.28	2.03273e-05	0.000430321	1.00222	up	--	--	--	K17710|0|sbi:SORBI_10g026180|SORBIDRAFT_10g026180, Sb10g026180; hypothetical protein; K17710 pentatricopeptide repeat domain-containing protein 1 (A)	[R]	General function prediction only	PPR repeat family;; PPR repeat;; PPR repeat;; Pentatricopeptide repeat domain;; Pentacotripeptide-repeat region of PROPR;; Tetratricopeptide repeat;; Tetratricopeptide repeat;; Region in Clathrin and VPS;; Tetratricopeptide repeat;; Evolutionarily conserved signalling intermediate in Toll pathway	Pentatricopeptide repeat-containing protein At2g18940, chloroplastic OS=Arabidopsis thaliana GN=At2g18940 PE=2 SV=1	Putative uncharacterized protein Sb10g026180 OS=Sorghum bicolor GN=Sb10g026180 PE=4 SV=1	hypothetical protein SORBIDRAFT_10g026180 [Sorghum bicolor]
Sspon.005B0011940	248	334	308	190	102	105	63.23	87.25	77.38	49.84	26.29	27.09	9.18717e-05	0.00155868	-1.15822	down	--	--	Cellular Component: cytoplasm (GO:0005737);; Molecular Function: glycolipid transporter activity (GO:0017089);; Biological Process: glycolipid transport (GO:0046836);; Molecular Function: glycolipid binding (GO:0051861);;	--	[G]	Carbohydrate transport and metabolism	Glycolipid transfer protein (GLTP)	Glycolipid transfer protein 3 OS=Arabidopsis thaliana GN=GLTP3 PE=2 SV=1	Uncharacterized protein OS=Zea mays GN=Zm.1755 PE=4 SV=1	hypothetical protein SORBI_006G087200 [Sorghum bicolor]
Sspon.004D0004770	151	147	110	318	368	311	27.11	27.11	19.55	58.71	66.65	56.23	2.35513e-08	1.02913e-06	1.17315	up	--	--	Molecular Function: sequence-specific DNA binding transcription factor activity (GO:0003700);; Biological Process: regulation of transcription, DNA-templated (GO:0006355);; Molecular Function: sequence-specific DNA binding (GO:0043565);;	K14432|1.39093e-163|sbi:SORBI_04g034190|SORBIDRAFT_04g034190, Sb04g034190; hypothetical protein; K14432 ABA responsive element binding factor (A)	--	--	bZIP transcription factor;; Basic region leucine zipper	bZIP transcription factor TRAB1 OS=Oryza sativa subsp. japonica GN=TRAB1 PE=1 SV=1	ABA responsive element binding factor 1 OS=Sorghum bicolor GN=ABF1 PE=4 SV=1	ABA responsive element binding factor 1 [Sorghum bicolor]
Sspon.008C0000361	217	72	214	17	2	4	5.16	1.76	5.03	0.43	0.07	0.1	3.82304e-10	2.31294e-08	-3.24391	down	--	--	Cellular Component: 1,3-beta-D-glucan synthase complex (GO:0000148);; Molecular Function: 1,3-beta-D-glucan synthase activity (GO:0003843);; Biological Process: (1->3)-beta-D-glucan biosynthetic process (GO:0006075);; Cellular Component: integral component of membrane (GO:0016021);;	K11000|0|sbi:SORBI_10g030970|SORBIDRAFT_10g030970, Sb10g030970; hypothetical protein; K11000 callose synthase [EC:2.4.1.-] (A)	[M]	Cell wall/membrane/envelope biogenesis	1,3-beta-glucan synthase component;; 1,3-beta-glucan synthase subunit FKS1, domain-1;; Vta1 like	Callose synthase 3 OS=Arabidopsis thaliana GN=CALS3 PE=2 SV=3	Putative uncharacterized protein Sb10g030970 OS=Sorghum bicolor GN=Sb10g030970 PE=4 SV=1	hypothetical protein SORBIDRAFT_10g030970 [Sorghum bicolor]
Sspon.004C0014810	116	108	104	46	52	56	17.06	16.34	15.08	7.02	7.79	8.27	1.87181e-05	0.000399806	-1.10407	down	[C]	Energy production and conversion	Molecular Function: glycerophosphodiester phosphodiesterase activity (GO:0008889);; Cellular Component: integral component of membrane (GO:0016021);; Cellular Component: cytoplasmic membrane-bounded vesicle (GO:0016023);; Biological Process: cellular phosphate ion homeostasis (GO:0030643);; Biological Process: glycerophospholipid catabolic process (GO:0046475);;	--	[R]	General function prediction only	Glycerophosphoryl diester phosphodiesterase family	Glycerophosphodiester phosphodiesterase GDPD1, chloroplastic OS=Arabidopsis thaliana GN=GDPD1 PE=1 SV=1	Putative uncharacterized protein Sb04g021010 OS=Sorghum bicolor GN=Sb04g021010 PE=4 SV=1	hypothetical protein SORBIDRAFT_04g021010 [Sorghum bicolor]
Sspon.002C0031000	107	96	90	48	43	50	25.15	23.13	20.81	11.8	10.34	11.91	8.23962e-05	0.00141974	-1.06414	down	--	--	--	--	[L]	Replication, recombination and repair	DDE superfamily endonuclease	--	Putative uncharacterized protein Sb02g004140 OS=Sorghum bicolor GN=Sb02g004140 PE=4 SV=1	hypothetical protein SORBIDRAFT_02g004140 [Sorghum bicolor]
Sspon.001D0029750	1	2	4	32	41	20	0.49	1.01	1.94	16.22	20.4	9.93	5.73e-06	0.000142351	2.45359	up	--	--	Molecular Function: phosphatidylinositol-4,5-bisphosphate 5-phosphatase activity (GO:0004439);; Cellular Component: mitochondrion (GO:0005739);; Molecular Function: phosphatidylinositol-3,4,5-trisphosphate 5-phosphatase activity (GO:0034485);; Biological Process: phosphatidylinositol-3-phosphate biosynthetic process (GO:0036092);; Molecular Function: phosphatidylinositol-3,5-bisphosphate 5-phosph…	K01106|1.78321e-24|sbi:SORBI_01g014230|SORBIDRAFT_01g014230, Sb01g014230; hypothetical protein; K01106 inositol-1,4,5-trisphosphate 5-phosphatase [EC:3.1.3.56] (A)	[U]	Intracellular trafficking, secretion, and vesicular transport	--	Type IV inositol polyphosphate 5-phosphatase 11 OS=Arabidopsis thaliana GN=IP5P11 PE=1 SV=1	Putative uncharacterized protein Sb01g014230 OS=Sorghum bicolor GN=Sb01g014230 PE=4 SV=1	hypothetical protein SORBI_001G162700 [Sorghum bicolor]
Sspon.002B0038210	34	32	40	91	77	125	3.89	3.75	4.53	10.62	8.74	14.22	8.24066e-05	0.00141974	1.28341	up	--	--	Cellular Component: nucleolus (GO:0005730);;	--	--	--	--	--	Uncharacterized protein OS=Zea mays PE=2 SV=1	hypothetical protein SORBI_008G169200 [Sorghum bicolor]
Sspon.002B0040280	131	154	126	38	40	28	21.2	25.57	20.25	6.4	6.59	4.56	4.73159e-11	3.30753e-09	-1.90231	down	[R]	General function prediction only	Cellular Component: chloroplast (GO:0009507);; Biological Process: photosystem II assembly (GO:0010207);; Biological Process: myo-inositol hexakisphosphate biosynthetic process (GO:0010264);;	--	--	--	Beta-lactamase superfamily domain	--	Putative uncharacterized protein Sb08g023300 OS=Sorghum bicolor GN=Sb08g023300 PE=4 SV=1	hypothetical protein SORBIDRAFT_08g023300 [Sorghum bicolor]
Sspon.003B0032510	113	101	109	299	263	297	9.76	8.97	9.3	26.42	22.87	25.76	5.57817e-13	5.07507e-11	1.3088	up	[LKJ]	--	Molecular Function: ATP-dependent RNA helicase activity (GO:0004004);; Molecular Function: ATP binding (GO:0005524);; Cellular Component: mitochondrion (GO:0005739);; Biological Process: tRNA metabolic process (GO:0006399);; Cellular Component: chloroplast (GO:0009507);; Biological Process: chloroplast organization (GO:0009658);; Biological Process: RNA secondary structure unwinding (GO:0010501);…	--	[A]	RNA processing and modification	DEAD/DEAH box helicase;; Helicase conserved C-terminal domain	DEAD-box ATP-dependent RNA helicase 39 OS=Oryza sativa subsp. japonica GN=Os01g0184500 PE=2 SV=1	Putative uncharacterized protein Sb03g003520 OS=Sorghum bicolor GN=Sb03g003520 PE=4 SV=1	hypothetical protein SORBIDRAFT_03g003520 [Sorghum bicolor]
Sspon.004D0006860	0	0	0	14	9	13	0	0	0	2.98	1.91	2.69	0.000233151	0.00346378	2.17234	up	--	--	Molecular Function: aspartic-type endopeptidase activity (GO:0004190);; Biological Process: proteolysis (GO:0006508);; Biological Process: protein catabolic process (GO:0030163);;	--	[O]	Posttranslational modification, protein turnover, chaperones	Xylanase inhibitor N-terminal;; Xylanase inhibitor C-terminal;; Eukaryotic aspartyl protease	Protein ASPARTIC PROTEASE IN GUARD CELL 2 OS=Arabidopsis thaliana GN=ASPG2 PE=2 SV=1	Putative uncharacterized protein Sb04g029400 OS=Sorghum bicolor GN=Sb04g029400 PE=3 SV=1	hypothetical protein SORBIDRAFT_04g029400 [Sorghum bicolor]
Sspon.001C0026080	264	269	311	784	891	620	37.28	39.05	43.41	113.63	126.81	88.12	3.22849e-14	3.3243e-12	1.33938	up	--	--	Biological Process: carbohydrate metabolic process (GO:0005975);; Cellular Component: plant-type cell wall (GO:0009505);; Cellular Component: cytoplasmic membrane-bounded vesicle (GO:0016023);; Cellular Component: apoplast (GO:0048046);; Molecular Function: raffinose alpha-galactosidase activity (GO:0052692);;	K07407|0|zma:100280970|alpha-galactosidase; K07407 alpha-galactosidase [EC:3.2.1.22] (A)	[G]	Carbohydrate transport and metabolism	Alpha galactosidase A	Alpha-galactosidase 1 OS=Arabidopsis thaliana GN=AGAL1 PE=2 SV=1	Alpha-galactosidase OS=Zea mays PE=2 SV=1	alpha-galactosidase precursor [Zea mays]
Sspon.008C0014981	926	1024	987	318	480	317	259.66	294.56	272.95	91.85	136.05	89.73	2.16251e-13	2.0578e-11	-1.43239	down	--	--	Biological Process: response to stress (GO:0006950);;	--	--	--	ABA/WDS induced protein	Abscisic stress-ripening protein 1 OS=Solanum lycopersicum GN=ASR1 PE=2 SV=1	Uncharacterized protein OS=Leersia perrieri PE=4 SV=1	Abscisic stress-ripening protein 2 [Aegilops tauschii]
Sspon.ctg0892350	127	141	99	292	330	255	254.89	287.23	194.29	608.06	673.47	519.73	9.23715e-07	2.82834e-05	1.13105	up	[J]	Translation, ribosomal structure and biogenesis	Biological Process: cytoplasmic translation (GO:0002181);; Molecular Function: structural constituent of ribosome (GO:0003735);; Cellular Component: ribosome (GO:0005840);; Biological Process: pentose-phosphate shunt (GO:0006098);; Biological Process: DNA-templated transcription, elongation (GO:0006354);; Biological Process: rRNA processing (GO:0006364);; Cellular Component: chloroplast stroma (G…	K02933|1.67549e-73|zma:100282171|50S ribosomal protein L6; K02933 large subunit ribosomal protein L6 (A)	[J]	Translation, ribosomal structure and biogenesis	Ribosomal protein L6	50S ribosomal protein L6, chloroplastic OS=Arabidopsis thaliana GN=RPL6 PE=2 SV=1	50S ribosomal protein L6 OS=Zea mays GN=LOC100282171 PE=2 SV=1	50S ribosomal protein L6 [Zea mays]
Sspon.006A0016600	288	279	290	139	176	102	28.22	28.03	28.01	14.05	17.45	10.09	4.00447e-06	0.000104151	-1.06871	down	--	--	Cellular Component: mitochondrion (GO:0005739);; Cellular Component: Golgi apparatus (GO:0005794);; Biological Process: arabinogalactan protein metabolic process (GO:0010405);; Cellular Component: integral component of membrane (GO:0016021);; Biological Process: protein O-linked glycosylation via hydroxyproline (GO:0018258);; Molecular Function: carbohydrate binding (GO:0030246);; Molecular Funct…	--	[G]	Carbohydrate transport and metabolism	Galactosyltransferase;; Galactoside-binding lectin	Probable beta-1,3-galactosyltransferase 20 OS=Arabidopsis thaliana GN=B3GALT20 PE=2 SV=1	Galectin OS=Oryza punctata PE=4 SV=1	hypothetical protein SORBI_007G030100 [Sorghum bicolor]
Sspon.004B0020940	0	0	0	32	42	31	0	0	0	5.44	7.05	5.19	7.43927e-11	5.05934e-09	3.67302	up	[R]	General function prediction only	Molecular Function: zinc ion binding (GO:0008270);; Biological Process: lignin biosynthetic process (GO:0009809);; Molecular Function: cinnamyl-alcohol dehydrogenase activity (GO:0045551);; Molecular Function: sinapyl alcohol dehydrogenase activity (GO:0052747);; Biological Process: oxidation-reduction process (GO:0055114);;	K00083|0|zma:542663|cad, BM1; cinnamyl alcohol dehydrogenase (EC:1.1.1.195); K00083 cinnamyl-alcohol dehydrogenase [EC:1.1.1.195] (A)	[Q]	Secondary metabolites biosynthesis, transport and catabolism	Alcohol dehydrogenase GroES-like domain;; Zinc-binding dehydrogenase;; Alanine dehydrogenase/PNT, C-terminal domain	Probable cinnamyl alcohol dehydrogenase OS=Saccharum officinarum GN=CAD PE=2 SV=1	Cinnamyl alcohol dehydrogenase 2 OS=Sorghum bicolor GN=CAD2 PE=2 SV=1	RecName: Full=Probable cinnamyl alcohol dehydrogenase; Short=CAD
Sspon.006B0011230	0	0	0	37	31	18	0	0	0	4.33	3.56	2.08	1.82184e-08	8.11725e-07	3.25199	up	[I]	Lipid transport and metabolism	Cellular Component: mitochondrion (GO:0005739);; Biological Process: metabolic process (GO:0008152);; Molecular Function: intramolecular transferase activity (GO:0016866);;	--	[I]	Lipid transport and metabolism	Squalene-hopene cyclase C-terminal domain;; Prenyltransferase and squalene oxidase repeat;; Squalene-hopene cyclase C-terminal domain	Achilleol B synthase OS=Oryza sativa subsp. japonica GN=Os11g0285000 PE=1 SV=1	Os11g0562100 protein (Fragment) OS=Oryza sativa subsp. japonica GN=Os11g0562100 PE=4 SV=1	PREDICTED: achilleol B synthase-like [Setaria italica]
Sspon.003A0009010	28	26	59	103	160	102	1.09	1.05	2.25	4.08	6.23	3.96	0.000149783	0.00237708	1.43768	up	[V]	Defense mechanisms	Molecular Function: ATP binding (GO:0005524);; Biological Process: drug transmembrane transport (GO:0006855);; Biological Process: metabolic process (GO:0008152);; Molecular Function: xenobiotic-transporting ATPase activity (GO:0008559);; Cellular Component: integral component of membrane (GO:0016021);; Biological Process: xenobiotic transport (GO:0042908);;	K05658|0|sbi:SORBI_03g033290|SORBIDRAFT_03g033290, Sb03g033290; hypothetical protein; K05658 ATP-binding cassette, subfamily B (MDR/TAP), member 1 [EC:3.6.3.44] (A)	[Q]	Secondary metabolites biosynthesis, transport and catabolism	ABC transporter transmembrane region;; ABC transporter;; RecF/RecN/SMC N terminal domain;; Zeta toxin;; P-loop containing region of AAA domain;; ATPase family associated with various cellular activities (AAA)	Putative ABC transporter B family member 8 OS=Arabidopsis thaliana GN=ABCB8 PE=5 SV=1	Putative uncharacterized protein Sb03g033290 OS=Sorghum bicolor GN=Sb03g033290 PE=4 SV=1	hypothetical protein SORBIDRAFT_03g033290 [Sorghum bicolor]
Sspon.001A0006520	189	244	347	109	126	53	25.9	34.43	47.04	15.38	17.51	7.33	8.54291e-05	0.00146396	-1.36559	down	--	--	--	--	--	--	NPH3 family	BTB/POZ domain-containing protein At5g67385 OS=Arabidopsis thaliana GN=At5g67385 PE=1 SV=2	Putative uncharacterized protein Sb01g043470 OS=Sorghum bicolor GN=Sb01g043470 PE=4 SV=1	hypothetical protein SORBI_001G463200 [Sorghum bicolor]
Sspon.002B0015800	13	7	9	53	30	77	1.17	0.66	0.88	4.93	2.79	6.97	5.46255e-05	0.00099989	1.90925	up	--	--	Molecular Function: S-adenosylmethionine-dependent methyltransferase activity (GO:0008757);; Cellular Component: integral component of membrane (GO:0016021);; Molecular Function: kinase activity (GO:0016301);; Biological Process: phosphorylation (GO:0016310);; Biological Process: methylation (GO:0032259);;	--	--	--	Putative S-adenosyl-L-methionine-dependent methyltransferase;; Methyltransferase domain	Probable methyltransferase PMT2 OS=Arabidopsis thaliana GN=At1g26850 PE=2 SV=2	Putative uncharacterized protein Sb02g024670 OS=Sorghum bicolor GN=Sb02g024670 PE=4 SV=1	hypothetical protein SORBIDRAFT_02g024670 [Sorghum bicolor]
Sspon.003D0018260	294	287	247	651	654	675	88.55	88.8	73.55	201.89	199.01	205.15	1.08301e-15	1.27171e-13	1.16595	up	--	--	Molecular Function: cysteine-type endopeptidase inhibitor activity (GO:0004869);; Biological Process: negative regulation of endopeptidase activity (GO:0010951);; Cellular Component: integral component of membrane (GO:0016021);;	--	--	--	Aspartic acid proteinase inhibitor;; Cystatin domain	Cysteine proteinase inhibitor 12 OS=Oryza sativa subsp. japonica GN=Os01g0270100 PE=2 SV=1	Cysteine proteinase inhibitor OS=Sorghum bicolor GN=Sb03g010730 PE=3 SV=1	hypothetical protein SORBIDRAFT_03g010730 [Sorghum bicolor]
[truncated: 2,085 more rows]

## Sheet: sheet 2
Rehydration growth for 3 days vs Drought stress for 6 days
[truncated: 3,472 more rows]

## Sheet: sheet 3
Cold stress for 3 days vs Control
[truncated: 12,795 more rows]

## Sheet: sheet 4
Recovery growth for 3 days vs Cold stress for 3 days
[truncated: 12,052 more rows]

## Sheet: sheet 5
Cold stress for 6 days vs Control
[truncated: 14,175 more rows]

[truncated: 1 more sheets: sheet 6]
