# Supplementary material for: Genome-Wide Analysis of the DREB Subfamily in Saccharum spontaneum Reveals Their Functional Divergence During Cold and Drought Stresses
Source: Front Genet. 2020 Feb 5;10:1326. doi: 10.3389/fgene.2019.01326 (PMC7013043; doi:10.3389/fgene.2019.01326)
Supplement: Supplementary Table 9 — List of DEGs screened via protein-protein interaction analysis. [file Table_9.xlsx]

## Sheet: Sheet1
Cold stress for 3 days vs Control
#ID		RT-1_Count	RT-2_Count	RT-3_Count	CDM-1_Count	CDM-2_Count	CDM-3_Count	RT-1_FPKM	RT-2_FPKM	RT-3_FPKM	CDM-1_FPKM	CDM-2_FPKM	CDM-3_FPKM	pValue	FDR	log2FC	regulated	COG_class	COG_class_annotation	GO_annotation	KEGG_annotation	KOG_class	KOG_class_annotation	Pfam_annotation	Swissprot_annotation	TrEMBL_annotation	nr_annotation
Sspon.001A0038392		228	254	264	1157	1378	1342	30.89	35.22	34.37	164.75	187.7	175.45	1.60975e-110	3.23072e-108	2.66781	up	--	--	--	K10523|0|sbi:SORBI_01g005590|SORBIDRAFT_01g005590, Sb01g005590; hypothetical protein; K10523 speckle-type POZ protein (A)	[DR]	--	BTB/POZ domain;; BTB And C-terminal Kelch	BTB/POZ and MATH domain-containing protein 4 OS=Arabidopsis thaliana GN=BPM4 PE=1 SV=1	Putative uncharacterized protein Sb01g005590 OS=Sorghum bicolor GN=Sb01g005590 PE=4 SV=1	hypothetical protein SORBIDRAFT_01g005590 [Sorghum bicolor]
Sspon.001B0021260		284	258	266	484	496	570	34.55	32.16	31.01	61.89	60.67	66.9	8.05915e-23	1.8813e-21	1.23003	up	[GEPR]	--	Molecular Function: DNA binding (GO:0003677);; Molecular Function: sugar:hydrogen symporter activity (GO:0005351);; Molecular Function: glucose transmembrane transporter activity (GO:0005355);; Cellular Component: nucleus (GO:0005634);; Cellular Component: integral component of plasma membrane (GO:0005887);; Biological Process: regulation of transcription, DNA-templated (GO:0006355);; Molecular F…	--	[R]	General function prediction only	Sugar (and other) transporter;; Sugar (and other) transporter	Hexose carrier protein HEX6 OS=Ricinus communis GN=HEX6 PE=2 SV=1	ScMYB41 protein OS=Saccharum hybrid cultivar Co 86032 GN=scMYB41 PE=2 SV=1	ScMYB41 protein [Saccharum hybrid cultivar Co 86032]
Sspon.001B0021510		144	109	84	217	155	251	15.65	12.15	8.77	24.66	16.95	26.26	0.000112189	0.000482001	1.16024	up	[GEPR]	--	Molecular Function: DNA binding (GO:0003677);; Cellular Component: nucleus (GO:0005634);; Biological Process: regulation of transcription, DNA-templated (GO:0006355);; Molecular Function: zinc ion binding (GO:0008270);; Cellular Component: plastid (GO:0009536);; Biological Process: response to ethylene (GO:0009723);;	--	--	--	Myb-like DNA-binding domain;; Sugar (and other) transporter;; Sugar (and other) transporter	Hexose carrier protein HEX6 OS=Ricinus communis GN=HEX6 PE=2 SV=1	Putative uncharacterized protein Sb01g029020 OS=Sorghum bicolor GN=Sb01g029020 PE=4 SV=1	hypothetical protein SORBIDRAFT_01g029020 [Sorghum bicolor]
Sspon.001B0021530		320	281	294	612	622	800	32.31	28.96	28.44	64.85	63.16	77.88	6.82357e-26	1.83868e-24	1.47058	up	--	--	Molecular Function: DNA binding (GO:0003677);; Cellular Component: nucleus (GO:0005634);; Biological Process: regulation of transcription, DNA-templated (GO:0006355);; Molecular Function: zinc ion binding (GO:0008270);; Cellular Component: plastid (GO:0009536);; Biological Process: response to ethylene (GO:0009723);;	--	--	--	Myb-like DNA-binding domain;; Sugar (and other) transporter	Hexose carrier protein HEX6 OS=Ricinus communis GN=HEX6 PE=2 SV=1	ScMYB41 protein OS=Saccharum hybrid cultivar Co 86032 GN=scMYB41 PE=2 SV=1	ScMYB41 protein [Saccharum hybrid cultivar Co 86032]
Sspon.001B0021760		0	4	3	71	61	34	0	0.78	0.44	11.58	9.56	5.08	7.8082e-10	7.08835e-09	4.53731	up	--	--	Molecular Function: DNA binding (GO:0003677);; Cellular Component: nucleus (GO:0005634);; Biological Process: regulation of transcription, DNA-templated (GO:0006355);;	--	--	--	No apical meristem (NAM) protein	NAC domain-containing protein 45 OS=Arabidopsis thaliana GN=NAC045 PE=2 SV=1	Putative uncharacterized protein Sb01g028450 OS=Sorghum bicolor GN=Sb01g028450 PE=4 SV=1	hypothetical protein SORBIDRAFT_01g028450 [Sorghum bicolor]
Sspon.001B0039051		412	413	490	800	1032	1136	85.82	87.88	97.93	175.46	215.73	228.09	5.20952e-24	1.28427e-22	1.46222	up	--	--	Molecular Function: DNA binding (GO:0003677);; Cellular Component: nucleus (GO:0005634);; Biological Process: regulation of transcription, DNA-templated (GO:0006355);; Molecular Function: zinc ion binding (GO:0008270);; Cellular Component: plastid (GO:0009536);; Biological Process: response to ethylene (GO:0009723);;	--	--	--	Myb-like DNA-binding domain	Transcription factor DIVARICATA OS=Antirrhinum majus GN=DIVARICATA PE=2 SV=1	Putative uncharacterized protein Sb01g029020 OS=Sorghum bicolor GN=Sb01g029020 PE=4 SV=1	hypothetical protein SORBIDRAFT_01g029020 [Sorghum bicolor]
Sspon.001C0017880		0	1	0	13	19	17	0	0.3	0	2.39	3.34	2.9	1.46175e-05	7.43605e-05	4.71582	up	--	--	Molecular Function: DNA binding (GO:0003677);; Cellular Component: nucleus (GO:0005634);; Biological Process: regulation of transcription, DNA-templated (GO:0006355);;	--	--	--	No apical meristem (NAM) protein	NAC domain-containing protein 86 OS=Arabidopsis thaliana GN=NAC086 PE=2 SV=1	Putative uncharacterized protein Sb01g028450 OS=Sorghum bicolor GN=Sb01g028450 PE=4 SV=1	hypothetical protein SORBIDRAFT_01g028450 [Sorghum bicolor]
Sspon.002A0014951		19	9	14	44	43	70	2.81	1.34	1.92	6.71	6.21	9.73	8.30832e-06	4.40246e-05	2.12873	up	--	--	Cellular Component: integral component of membrane (GO:0016021);; Cellular Component: cytoplasmic membrane-bounded vesicle (GO:0016023);; Biological Process: transmembrane transport (GO:0055085);;	--	[S]	Function unknown	Membrane transport protein	--	Putative uncharacterized protein Sb02g028510 OS=Sorghum bicolor GN=Sb02g028510 PE=4 SV=1	hypothetical protein SORBIDRAFT_02g028510 [Sorghum bicolor]
Sspon.002A0018150		1677	1564	1729	483	786	700	377.01	359.39	373.06	114.37	177.5	151.78	1.04115e-09	9.30836e-09	-1.04022	down	--	--	Molecular Function: DNA binding (GO:0003677);; Molecular Function: sequence-specific DNA binding transcription factor activity (GO:0003700);; Cellular Component: nucleus (GO:0005634);; Biological Process: regulation of transcription, DNA-templated (GO:0006355);; Biological Process: response to fungus (GO:0009620);;	K09286|1.68528e-47|osa:4347142|Os09g0434500; K09286 EREBP-like factor (A)	--	--	--	--	EREB OS=Saccharum arundinaceum PE=2 SV=1	EREB [Saccharum arundinaceum]
Sspon.002A0036940		204	165	223	280	337	356	23.95	19.78	25.09	34.52	39.79	40.27	1.4417e-08	1.13312e-07	1.00745	up	--	--	Molecular Function: sequence-specific DNA binding transcription factor activity (GO:0003700);; Biological Process: regulation of transcription, DNA-templated (GO:0006355);; Molecular Function: sequence-specific DNA binding (GO:0043565);;	--	--	--	WRKY DNA -binding domain	Probable WRKY transcription factor 3 OS=Arabidopsis thaliana GN=WRKY3 PE=2 SV=1	Putative uncharacterized protein Sb08g016240 OS=Sorghum bicolor GN=Sb08g016240 PE=4 SV=1	hypothetical protein SORBIDRAFT_08g016240 [Sorghum bicolor]
Sspon.002C0018470		473	435	430	103	124	121	111.34	104.77	97.17	25.58	29.51	27.49	1.93819e-23	4.62945e-22	-1.64458	down	--	--	Molecular Function: DNA binding (GO:0003677);; Molecular Function: sequence-specific DNA binding transcription factor activity (GO:0003700);; Cellular Component: nucleus (GO:0005634);; Biological Process: regulation of transcription, DNA-templated (GO:0006355);; Biological Process: response to fungus (GO:0009620);;	K09286|5.37126e-43|osa:4347142|Os09g0434500; K09286 EREBP-like factor (A)	--	--	--	--	EREB OS=Saccharum arundinaceum PE=2 SV=1	EREB [Saccharum arundinaceum]
Sspon.002D0014480		7581	7941	8246	2585	2941	3142	1216.66	1303.46	1270.37	436.65	474.66	486.76	1.38717e-66	1.27073e-64	-1.16183	down	--	--	Molecular Function: DNA binding (GO:0003677);; Molecular Function: sequence-specific DNA binding transcription factor activity (GO:0003700);; Cellular Component: nucleus (GO:0005634);; Biological Process: regulation of transcription, DNA-templated (GO:0006355);; Biological Process: response to fungus (GO:0009620);;	K09286|5.40594e-52|osa:4347142|Os09g0434500; K09286 EREBP-like factor (A)	--	--	--	--	EREB OS=Saccharum arundinaceum PE=2 SV=1	EREB [Saccharum arundinaceum]
Sspon.002D0038610		167	97	229	211	441	307	19.45	11.58	25.62	25.85	51.54	34.44	0.000762807	0.0027213	1.24239	up	--	--	Molecular Function: sequence-specific DNA binding transcription factor activity (GO:0003700);; Biological Process: regulation of transcription, DNA-templated (GO:0006355);; Molecular Function: sequence-specific DNA binding (GO:0043565);;	--	--	--	WRKY DNA -binding domain	Probable WRKY transcription factor 3 OS=Arabidopsis thaliana GN=WRKY3 PE=2 SV=1	Putative uncharacterized protein Sb08g016240 OS=Sorghum bicolor GN=Sb08g016240 PE=4 SV=1	hypothetical protein SORBIDRAFT_08g016240 [Sorghum bicolor]
Sspon.003A0009270		21	47	46	207	182	146	3.21	7.36	6.78	33.27	27.93	21.59	1.85813e-11	1.97005e-10	2.49527	up	[M]	Cell wall/membrane/envelope biogenesis	Molecular Function: DNA binding (GO:0003677);; Molecular Function: sequence-specific DNA binding transcription factor activity (GO:0003700);; Biological Process: regulation of transcription, DNA-templated (GO:0006355);; Molecular Function: kinase activity (GO:0016301);; Biological Process: phosphorylation (GO:0016310);;	K14156|0|sbi:SORBI_03g032950|SORBIDRAFT_03g032950, Sb03g032950; hypothetical protein; K14156 choline/ethanolamine kinase [EC:2.7.1.32 2.7.1.82] (A)	[M]	Cell wall/membrane/envelope biogenesis	Choline/ethanolamine kinase;; Phosphotransferase enzyme family	Probable choline kinase 2 OS=Arabidopsis thaliana GN=At1g74320 PE=2 SV=1	Putative uncharacterized protein Sb03g032950 OS=Sorghum bicolor GN=Sb03g032950 PE=4 SV=1	hypothetical protein SORBIDRAFT_03g032950 [Sorghum bicolor]
Sspon.003A0031540		11	7	23	60	48	23	1.16	0.74	2.22	6.23	4.81	2.19	0.00269626	0.00833149	1.90528	up	--	--	Molecular Function: DNA binding (GO:0003677);;	--	--	--	WRKY DNA -binding domain	WRKY transcription factor 6 OS=Arabidopsis thaliana GN=WRKY6 PE=1 SV=1	Putative uncharacterized protein Sb03g000240 OS=Sorghum bicolor GN=Sb03g000240 PE=4 SV=1	hypothetical protein SORBIDRAFT_03g000240 [Sorghum bicolor]
Sspon.003B0013070		66	100	95	562	714	752	10.21	15.74	14.11	90.82	110.26	111.37	1.76802e-57	1.29963e-55	3.2338	up	[M]	Cell wall/membrane/envelope biogenesis	Molecular Function: DNA binding (GO:0003677);; Molecular Function: sequence-specific DNA binding transcription factor activity (GO:0003700);; Biological Process: regulation of transcription, DNA-templated (GO:0006355);; Molecular Function: kinase activity (GO:0016301);; Biological Process: phosphorylation (GO:0016310);;	K14156|0|sbi:SORBI_03g032950|SORBIDRAFT_03g032950, Sb03g032950; hypothetical protein; K14156 choline/ethanolamine kinase [EC:2.7.1.32 2.7.1.82] (A)	[M]	Cell wall/membrane/envelope biogenesis	Choline/ethanolamine kinase;; Phosphotransferase enzyme family;; Choline kinase N terminus	Probable choline kinase 2 OS=Arabidopsis thaliana GN=At1g74320 PE=2 SV=1	Putative uncharacterized protein Sb03g032950 OS=Sorghum bicolor GN=Sb03g032950 PE=4 SV=1	hypothetical protein SORBIDRAFT_03g032950 [Sorghum bicolor]
Sspon.003B0036320		43	33	35	253	180	283	3.79	2.94	2.95	23.07	15.79	23.8	1.58143e-25	4.17526e-24	2.95247	up	--	--	Molecular Function: DNA binding (GO:0003677);;	--	--	--	WRKY DNA -binding domain	WRKY transcription factor 6 OS=Arabidopsis thaliana GN=WRKY6 PE=1 SV=1	Putative uncharacterized protein Sb03g000240 OS=Sorghum bicolor GN=Sb03g000240 PE=4 SV=1	hypothetical protein SORBIDRAFT_03g000240 [Sorghum bicolor]
Sspon.003C0038970		99	91	97	818	491	643	9.09	8.53	8.57	78.39	45.15	56.65	2.17818e-37	9.19321e-36	3.0456	up	--	--	Molecular Function: sequence-specific DNA binding transcription factor activity (GO:0003700);; Biological Process: regulation of transcription, DNA-templated (GO:0006355);; Molecular Function: sequence-specific DNA binding (GO:0043565);;	--	--	--	WRKY DNA -binding domain	WRKY transcription factor 6 OS=Arabidopsis thaliana GN=WRKY6 PE=1 SV=1	Putative uncharacterized protein Sb03g000240 OS=Sorghum bicolor GN=Sb03g000240 PE=4 SV=1	hypothetical protein SORBIDRAFT_03g000240 [Sorghum bicolor]
Sspon.003D0011982		158	128	129	989	1234	1194	24.1	20.05	18.88	158.57	189.14	175.59	5.16365e-105	9.68045e-103	3.32529	up	[M]	Cell wall/membrane/envelope biogenesis	Molecular Function: DNA binding (GO:0003677);; Molecular Function: sequence-specific DNA binding transcription factor activity (GO:0003700);; Biological Process: regulation of transcription, DNA-templated (GO:0006355);; Molecular Function: kinase activity (GO:0016301);; Biological Process: phosphorylation (GO:0016310);;	K14156|0|sbi:SORBI_03g032950|SORBIDRAFT_03g032950, Sb03g032950; hypothetical protein; K14156 choline/ethanolamine kinase [EC:2.7.1.32 2.7.1.82] (A)	[M]	Cell wall/membrane/envelope biogenesis	Choline/ethanolamine kinase;; Phosphotransferase enzyme family	Probable choline kinase 2 OS=Arabidopsis thaliana GN=At1g74320 PE=2 SV=1	Putative uncharacterized protein Sb03g032950 OS=Sorghum bicolor GN=Sb03g032950 PE=4 SV=1	hypothetical protein SORBIDRAFT_03g032950 [Sorghum bicolor]
Sspon.003D0028050		91	101	88	494	376	445	7.84	8.92	7.31	44.45	32.46	36.86	2.51837e-36	1.02446e-34	2.51591	up	--	--	Molecular Function: sequence-specific DNA binding transcription factor activity (GO:0003700);; Biological Process: regulation of transcription, DNA-templated (GO:0006355);; Molecular Function: sequence-specific DNA binding (GO:0043565);;	--	--	--	WRKY DNA -binding domain	WRKY transcription factor 6 OS=Arabidopsis thaliana GN=WRKY6 PE=1 SV=1	Putative uncharacterized protein Sb03g000240 OS=Sorghum bicolor GN=Sb03g000240 PE=4 SV=1	hypothetical protein SORBIDRAFT_03g000240 [Sorghum bicolor]
Sspon.004A0005530		279	281	342	94	101	124	233.3	239.13	273.19	83.55	83.28	98.61	2.96428e-10	2.81848e-09	-1.20142	down	[J]	Translation, ribosomal structure and biogenesis	Biological Process: RNA methylation (GO:0001510);; Cellular Component: nucleolus (GO:0005730);; Cellular Component: small nucleolar ribonucleoprotein complex (GO:0005732);; Biological Process: nucleotide biosynthetic process (GO:0009165);; Biological Process: regulation of flower development (GO:0009909);; Cellular Component: viral nucleocapsid (GO:0019013);; Molecular Function: snoRNA binding (G…	K11129|3.97725e-99|sbi:SORBI_04g029160|SORBIDRAFT_04g029160, Sb04g029160; hypothetical protein; K11129 H/ACA ribonucleoprotein complex subunit 2 (A)	[A]	RNA processing and modification	Ribosomal protein L7Ae/L30e/S12e/Gadd45 family	H/ACA ribonucleoprotein complex subunit 2-like protein OS=Arabidopsis thaliana GN=At5g08180 PE=1 SV=1	Putative uncharacterized protein Sb04g029160 OS=Sorghum bicolor GN=Sb04g029160 PE=4 SV=1	hypothetical protein SORBIDRAFT_04g029160 [Sorghum bicolor]
Sspon.006C0024420		88	78	180	5	4	8	2.43	2.21	4.77	0.15	0.11	0.22	2.93584e-12	3.35461e-11	-3.89534	down	--	--	--	--	[T]	Signal transduction mechanisms	NB-ARC domain;; Leucine rich repeat;; Leucine Rich repeats (2 copies)	Probable disease resistance protein At1g58390 OS=Arabidopsis thaliana GN=At1g58390 PE=2 SV=4	Putative uncharacterized protein Sb05g024180 OS=Sorghum bicolor GN=Sb05g024180 PE=4 SV=1	hypothetical protein SORBI_005G183300 [Sorghum bicolor]
Sspon.007A0001851		151	153	143	51	64	60	156.17	160.14	140.2	56.67	65.3	58.98	1.23197e-05	6.34658e-05	-1.05268	down	[J]	Translation, ribosomal structure and biogenesis	Molecular Function: structural constituent of ribosome (GO:0003735);; Cellular Component: mitochondrion (GO:0005739);; Biological Process: translation (GO:0006412);; Cellular Component: integral component of membrane (GO:0016021);; Molecular Function: oxidoreductase activity (GO:0016491);; Cellular Component: cytosolic small ribosomal subunit (GO:0022627);; Biological Process: oxidation-reduction…	K02951|3.08341e-97|sbi:SORBI_09g029400|SORBIDRAFT_09g029400, Sb09g029400; hypothetical protein; K02951 small subunit ribosomal protein S12e (A)	[J]	Translation, ribosomal structure and biogenesis	Ribosomal protein L7Ae/L30e/S12e/Gadd45 family	40S ribosomal protein S12 OS=Hordeum vulgare GN=RPS12 PE=2 SV=1	40S ribosomal protein S12 OS=Sorghum bicolor GN=Sb09g029400 PE=3 SV=1	hypothetical protein SORBIDRAFT_09g029400 [Sorghum bicolor]
Sspon.007B0016100		48	19	59	144	212	242	2.91	1.24	3.49	9.18	13.01	14.22	1.15888e-09	1.0319e-08	2.49135	up	[RTKL]	--	Molecular Function: protein serine/threonine kinase activity (GO:0004674);; Molecular Function: ATP binding (GO:0005524);; Cellular Component: mitochondrion (GO:0005739);; Biological Process: protein phosphorylation (GO:0006468);; Cellular Component: integral component of membrane (GO:0016021);; Cellular Component: cytoplasmic membrane-bounded vesicle (GO:0016023);;	--	[T]	Signal transduction mechanisms	Protein tyrosine kinase;; Protein kinase domain;; Carbohydrate-binding protein of the ER;; Di-glucose binding within endoplasmic reticulum	Receptor-like protein kinase HERK 1 OS=Arabidopsis thaliana GN=HERK1 PE=1 SV=1	Putative uncharacterized protein Sb09g004680 OS=Sorghum bicolor GN=Sb09g004680 PE=3 SV=1	hypothetical protein SORBIDRAFT_09g004680 [Sorghum bicolor]
Sspon.007C0015330		57	59	76	231	264	239	3.57	3.78	4.52	15	16.41	14.29	2.3659e-24	5.90168e-23	2.22098	up	[RTKL]	--	Molecular Function: protein serine/threonine kinase activity (GO:0004674);; Molecular Function: ATP binding (GO:0005524);; Cellular Component: mitochondrion (GO:0005739);; Biological Process: protein phosphorylation (GO:0006468);; Cellular Component: integral component of membrane (GO:0016021);; Cellular Component: cytoplasmic membrane-bounded vesicle (GO:0016023);;	--	[T]	Signal transduction mechanisms	Protein tyrosine kinase;; Protein kinase domain;; Carbohydrate-binding protein of the ER;; Di-glucose binding within endoplasmic reticulum	Receptor-like protein kinase HERK 1 OS=Arabidopsis thaliana GN=HERK1 PE=1 SV=1	Putative uncharacterized protein Sb09g004680 OS=Sorghum bicolor GN=Sb09g004680 PE=3 SV=1	hypothetical protein SORBIDRAFT_09g004680 [Sorghum bicolor]
Sspon.ctg0635880		494	379	325	176	106	111	37.68	29.58	23.8	14.18	8.17	8.25	1.38231e-05	7.06164e-05	-1.29331	down	[G]	Carbohydrate transport and metabolism	Molecular Function: trehalose-phosphatase activity (GO:0004805);; Cellular Component: mitochondrion (GO:0005739);; Cellular Component: cytosol (GO:0005829);; Biological Process: trehalose biosynthetic process (GO:0005992);; Cellular Component: plastid (GO:0009536);; Biological Process: dephosphorylation (GO:0016311);;	K16055|0|sbi:SORBI_04g035560|SORBIDRAFT_04g035560, Sb04g035560; hypothetical protein; K16055 trehalose 6-phosphate synthase/phosphatase [EC:2.4.1.15 3.1.3.12] (A)	[G]	Carbohydrate transport and metabolism	Glycosyltransferase family 20;; Trehalose-phosphatase	Probable alpha,alpha-trehalose-phosphate synthase [UDP-forming] 11 OS=Arabidopsis thaliana GN=TPS11 PE=2 SV=1	Putative uncharacterized protein Sb04g035560 OS=Sorghum bicolor GN=Sb04g035560 PE=4 SV=1	hypothetical protein SORBIDRAFT_04g035560 [Sorghum bicolor]
Sspon.008C0014580	SsDREB102	113	158	104	36	14	8	19.23	27.46	17.05	6.59	2.41	1.42	4.75859e-05	0.000219789	-2.28669	down	--	--	Molecular Function: DNA binding (GO:0003677);; Molecular Function: sequence-specific DNA binding transcription factor activity (GO:0003700);; Cellular Component: nucleus (GO:0005634);; Biological Process: regulation of transcription, DNA-templated (GO:0006355);; Cellular Component: plastid (GO:0009536);;	K09286|2.14374e-77|sbi:SORBI_10g007780|SORBIDRAFT_10g007780, Sb10g007780; hypothetical protein; K09286 EREBP-like factor (A)	--	--	AP2 domain	Ethylene-responsive transcription factor RAP2-4 OS=Arabidopsis thaliana GN=RAP2-4 PE=1 SV=1	Putative uncharacterized protein Sb10g007780 OS=Sorghum bicolor GN=Sb10g007780 PE=4 SV=1	hypothetical protein SORBIDRAFT_10g007780 [Sorghum bicolor]
Sspon.008D0014360	SsDREB105	213	139	145	34	37	39	36.26	24.14	23.73	6.2	6.35	6.52	2.58123e-09	2.21559e-08	-1.86212	down	--	--	Molecular Function: DNA binding (GO:0003677);; Molecular Function: sequence-specific DNA binding transcription factor activity (GO:0003700);; Cellular Component: nucleus (GO:0005634);; Biological Process: regulation of transcription, DNA-templated (GO:0006355);; Cellular Component: plastid (GO:0009536);;	K09286|2.63728e-75|sbi:SORBI_10g007780|SORBIDRAFT_10g007780, Sb10g007780; hypothetical protein; K09286 EREBP-like factor (A)	--	--	AP2 domain	Ethylene-responsive transcription factor RAP2-4 OS=Arabidopsis thaliana GN=RAP2-4 PE=1 SV=1	Putative uncharacterized protein Sb10g007780 OS=Sorghum bicolor GN=Sb10g007780 PE=4 SV=1	hypothetical protein SORBIDRAFT_10g007780 [Sorghum bicolor]
Sspon.004A0004020	SsDREB57	545	315	370	132	114	188	106.67	62.97	69.56	27.26	22.39	35.61	1.9337e-05	9.59174e-05	-1.20624	down	--	--	Molecular Function: DNA binding (GO:0003677);; Molecular Function: sequence-specific DNA binding transcription factor activity (GO:0003700);; Cellular Component: nucleus (GO:0005634);; Biological Process: regulation of transcription, DNA-templated (GO:0006355);; Cellular Component: plastid (GO:0009536);;	K09286|7.96395e-109|sbi:SORBI_04g027660|SORBIDRAFT_04g027660, Sb04g027660; hypothetical protein; K09286 EREBP-like factor (A)	--	--	AP2 domain	Ethylene-responsive transcription factor RAP2-4 OS=Arabidopsis thaliana GN=RAP2-4 PE=1 SV=1	Putative uncharacterized protein Sb04g027660 OS=Sorghum bicolor GN=Sb04g027660 PE=4 SV=1	hypothetical protein SORBIDRAFT_04g027660 [Sorghum bicolor]
Sspon.004B0002830	SsDREB59	1022	880	836	323	259	415	199	175.17	156.26	66.27	50.66	77.93	2.92318e-10	2.78105e-09	-1.16609	down	--	--	Molecular Function: DNA binding (GO:0003677);; Molecular Function: sequence-specific DNA binding transcription factor activity (GO:0003700);; Cellular Component: nucleus (GO:0005634);; Biological Process: regulation of transcription, DNA-templated (GO:0006355);; Cellular Component: plastid (GO:0009536);;	K09286|1.05721e-128|sbi:SORBI_04g027660|SORBIDRAFT_04g027660, Sb04g027660; hypothetical protein; K09286 EREBP-like factor (A)	--	--	AP2 domain	Ethylene-responsive transcription factor ERF060 OS=Arabidopsis thaliana GN=ERF060 PE=2 SV=1	Putative uncharacterized protein Sb04g027660 OS=Sorghum bicolor GN=Sb04g027660 PE=4 SV=1	hypothetical protein SORBIDRAFT_04g027660 [Sorghum bicolor]
Sspon.006A0008620	SsDREB82	8	19	49	175	209	91	1.98	4.61	11.03	43.37	49.14	20.75	2.12197e-06	1.24452e-05	2.84289	up	--	--	Molecular Function: DNA binding (GO:0003677);; Molecular Function: sequence-specific DNA binding transcription factor activity (GO:0003700);; Cellular Component: nucleus (GO:0005634);; Biological Process: regulation of transcription, DNA-templated (GO:0006355);;	K09286|2.52524e-97|sbi:SORBI_07g020090|SORBIDRAFT_07g020090, Sb07g020090; hypothetical protein; K09286 EREBP-like factor (A)	--	--	AP2 domain	Ethylene-responsive transcription factor ERF060 OS=Arabidopsis thaliana GN=ERF060 PE=2 SV=1	Putative uncharacterized protein Sb07g020090 OS=Sorghum bicolor GN=Sb07g020090 PE=4 SV=1	NAC1 protein [Saccharum spontaneum]
Sspon.006C0009320	SsDREB84	100	91	87	369	536	309	23.52	21.9	19.71	91.22	126.06	69.92	1.8398e-18	3.30195e-17	2.40749	up	--	--	Molecular Function: DNA binding (GO:0003677);; Molecular Function: sequence-specific DNA binding transcription factor activity (GO:0003700);; Cellular Component: nucleus (GO:0005634);; Biological Process: regulation of transcription, DNA-templated (GO:0006355);;	K09286|5.63663e-97|sbi:SORBI_07g020090|SORBIDRAFT_07g020090, Sb07g020090; hypothetical protein; K09286 EREBP-like factor (A)	--	--	AP2 domain	Ethylene-responsive transcription factor ERF060 OS=Arabidopsis thaliana GN=ERF060 PE=2 SV=1	Putative uncharacterized protein Sb07g020090 OS=Sorghum bicolor GN=Sb07g020090 PE=4 SV=1	NAC1 protein [Saccharum spontaneum]
Sspon.001D0018740		1	3	0	20	15	7	0.2	0.69	0	4.25	3.2	1.42	0.00187221	0.00604506	3.16072	up	--	--	Molecular Function: DNA binding (GO:0003677);; Cellular Component: nucleus (GO:0005634);; Biological Process: regulation of transcription, DNA-templated (GO:0006355);;	--	--	--	No apical meristem (NAM) protein	NAC domain-containing protein 45 OS=Arabidopsis thaliana GN=NAC045 PE=2 SV=1	Putative uncharacterized protein Sb01g028450 OS=Sorghum bicolor GN=Sb01g028450 PE=4 SV=1	hypothetical protein SORBIDRAFT_01g028450 [Sorghum bicolor]

## Sheet: Sheet 2
Cold stress for 6 days vs Control
#ID		RT-1_Count	RT-2_Count	RT-3_Count	CDS-1_Count	CDS-2_Count	CDS-3_Count	RT-1_FPKM	RT-2_FPKM	RT-3_FPKM	CDS-1_FPKM	CDS-2_FPKM	CDS-3_FPKM	pValue	FDR	log2FC	regulated	COG_class	COG_class_annotation	GO_annotation	KEGG_annotation	KOG_class	KOG_class_annotation	Pfam_annotation	Swissprot_annotation	TrEMBL_annotation	nr_annotation
Sspon.003C0003411		84	42	87	214	168	266	14.61	7.51	14.64	37.37	28.56	45.44	1.95792e-07	1.29046e-06	1.81412	up	--	--	Molecular Function: ubiquitin-protein ligase activity (GO:0004842);; Molecular Function: zinc ion binding (GO:0008270);; Cellular Component: plastid (GO:0009536);; Biological Process: response to wounding (GO:0009611);; Biological Process: cytokinin metabolic process (GO:0009690);; Biological Process: jasmonic acid mediated signaling pathway (GO:0009867);; Biological Process: protein ubiquitinati…	K16280|0|zma:100501644|hypothetical protein; K16280 E3 ubiquitin-protein ligase RGLG [EC:6.3.2.19] (A)	[T]	Signal transduction mechanisms	Copine;; Zinc finger, C3HC4 type (RING finger)	E3 ubiquitin-protein ligase RGLG1 OS=Arabidopsis thaliana GN=RGLG1 PE=1 SV=1	Uncharacterized protein OS=Zea mays GN=LOC100501644 PE=2 SV=1	hypothetical protein SORBI_003G434900 [Sorghum bicolor]
Sspon.001A0038371		71	75	36	125	179	123	9.68	10.43	4.72	16.97	23.63	16.41	0.000224686	0.000855215	1.4266	up	--	--	--	K10523|0|sbi:SORBI_01g005590|SORBIDRAFT_01g005590, Sb01g005590; hypothetical protein; K10523 speckle-type POZ protein (A)	[DR]	--	BTB/POZ domain;; BTB And C-terminal Kelch	BTB/POZ and MATH domain-containing protein 4 OS=Arabidopsis thaliana GN=BPM4 PE=1 SV=1	Putative uncharacterized protein Sb01g005590 OS=Sorghum bicolor GN=Sb01g005590 PE=4 SV=1	hypothetical protein SORBIDRAFT_01g005590 [Sorghum bicolor]
Sspon.001A0038392		228	254	264	1575	1546	1457	30.89	35.22	34.37	213.74	204.56	193.95	3.97149e-137	2.01255e-134	2.84249	up	--	--	--	K10523|0|sbi:SORBI_01g005590|SORBIDRAFT_01g005590, Sb01g005590; hypothetical protein; K10523 speckle-type POZ protein (A)	[DR]	--	BTB/POZ domain;; BTB And C-terminal Kelch	BTB/POZ and MATH domain-containing protein 4 OS=Arabidopsis thaliana GN=BPM4 PE=1 SV=1	Putative uncharacterized protein Sb01g005590 OS=Sorghum bicolor GN=Sb01g005590 PE=4 SV=1	hypothetical protein SORBIDRAFT_01g005590 [Sorghum bicolor]
Sspon.001B0021760		0	4	3	75	72	19	0	0.78	0.44	11.73	10.94	2.9	3.55645e-07	2.25015e-06	4.37767	up	--	--	Molecular Function: DNA binding (GO:0003677);; Cellular Component: nucleus (GO:0005634);; Biological Process: regulation of transcription, DNA-templated (GO:0006355);;	--	--	--	No apical meristem (NAM) protein	NAC domain-containing protein 45 OS=Arabidopsis thaliana GN=NAC045 PE=2 SV=1	Putative uncharacterized protein Sb01g028450 OS=Sorghum bicolor GN=Sb01g028450 PE=4 SV=1	hypothetical protein SORBIDRAFT_01g028450 [Sorghum bicolor]
Sspon.001D0018670		0	0	0	23	16	0	0	0	0	3.88	2.71	0	0.00342736	0.00973289	4.30283	up	--	--	Molecular Function: DNA binding (GO:0003677);; Cellular Component: nucleus (GO:0005634);; Biological Process: regulation of transcription, DNA-templated (GO:0006355);;	--	--	--	No apical meristem (NAM) protein	NAC domain-containing protein 45 OS=Arabidopsis thaliana GN=NAC045 PE=2 SV=1	Putative uncharacterized protein Sb01g028450 OS=Sorghum bicolor GN=Sb01g028450 PE=4 SV=1	hypothetical protein SORBIDRAFT_01g028450 [Sorghum bicolor]
Sspon.001D0018740		1	3	0	22	28	6	0.2	0.69	0	4.58	5.57	1.25	0.000903857	0.00298006	3.46615	up	--	--	Molecular Function: DNA binding (GO:0003677);; Cellular Component: nucleus (GO:0005634);; Biological Process: regulation of transcription, DNA-templated (GO:0006355);;	--	--	--	No apical meristem (NAM) protein	NAC domain-containing protein 45 OS=Arabidopsis thaliana GN=NAC045 PE=2 SV=1	Putative uncharacterized protein Sb01g028450 OS=Sorghum bicolor GN=Sb01g028450 PE=4 SV=1	hypothetical protein SORBIDRAFT_01g028450 [Sorghum bicolor]
Sspon.002A0018150		1677	1564	1729	798	555	424	377.01	359.39	373.06	179.48	121.7	93.43	1.45975e-07	9.7923e-07	-1.24522	down	--	--	Molecular Function: DNA binding (GO:0003677);; Molecular Function: sequence-specific DNA binding transcription factor activity (GO:0003700);; Cellular Component: nucleus (GO:0005634);; Biological Process: regulation of transcription, DNA-templated (GO:0006355);; Biological Process: response to fungus (GO:0009620);;	K09286|1.68528e-47|osa:4347142|Os09g0434500; K09286 EREBP-like factor (A)	--	--	--	--	EREB OS=Saccharum arundinaceum PE=2 SV=1	EREB [Saccharum arundinaceum]
Sspon.002A0024400		9	5	3	14	24	28	1.89	1.05	0.6	2.81	4.61	5.22	0.00347932	0.00986662	2.05643	up	--	--	Molecular Function: ubiquitin-protein ligase activity (GO:0004842);; Biological Process: response to wounding (GO:0009611);; Biological Process: cytokinin metabolic process (GO:0009690);; Biological Process: jasmonic acid mediated signaling pathway (GO:0009867);; Biological Process: protein ubiquitination (GO:0016567);; Biological Process: defense response to bacterium (GO:0042742);; Molecular Fu…	K16280|0|sbi:SORBI_02g011340|SORBIDRAFT_02g011340, Sb02g011340; hypothetical protein; K16280 E3 ubiquitin-protein ligase RGLG [EC:6.3.2.19] (A)	[T]	Signal transduction mechanisms	Copine	E3 ubiquitin-protein ligase RGLG1 OS=Arabidopsis thaliana GN=RGLG1 PE=1 SV=1	Putative uncharacterized protein Sb02g011340 OS=Sorghum bicolor GN=Sb02g011340 PE=4 SV=1	hypothetical protein SORBIDRAFT_02g011340 [Sorghum bicolor]
Sspon.002A0036940		204	165	223	403	384	350	23.95	19.78	25.09	47.36	44.01	40.4	2.44113e-11	2.5901e-10	1.16899	up	--	--	Molecular Function: sequence-specific DNA binding transcription factor activity (GO:0003700);; Biological Process: regulation of transcription, DNA-templated (GO:0006355);; Molecular Function: sequence-specific DNA binding (GO:0043565);;	--	--	--	WRKY DNA -binding domain	Probable WRKY transcription factor 3 OS=Arabidopsis thaliana GN=WRKY3 PE=2 SV=1	Putative uncharacterized protein Sb08g016240 OS=Sorghum bicolor GN=Sb08g016240 PE=4 SV=1	hypothetical protein SORBIDRAFT_08g016240 [Sorghum bicolor]
Sspon.002C0018470		473	435	430	89	80	68	111.34	104.77	97.17	21.12	18.56	15.7	7.94023e-32	3.24875e-30	-2.26054	down	--	--	Molecular Function: DNA binding (GO:0003677);; Molecular Function: sequence-specific DNA binding transcription factor activity (GO:0003700);; Cellular Component: nucleus (GO:0005634);; Biological Process: regulation of transcription, DNA-templated (GO:0006355);; Biological Process: response to fungus (GO:0009620);;	K09286|5.37126e-43|osa:4347142|Os09g0434500; K09286 EREBP-like factor (A)	--	--	--	--	EREB OS=Saccharum arundinaceum PE=2 SV=1	EREB [Saccharum arundinaceum]
Sspon.002D0014480		7581	7941	8246	3278	2532	2240	1216.66	1303.46	1270.37	527.13	396.98	353.36	8.80608e-17	1.51699e-15	-1.32855	down	--	--	Molecular Function: DNA binding (GO:0003677);; Molecular Function: sequence-specific DNA binding transcription factor activity (GO:0003700);; Cellular Component: nucleus (GO:0005634);; Biological Process: regulation of transcription, DNA-templated (GO:0006355);; Biological Process: response to fungus (GO:0009620);;	K09286|5.40594e-52|osa:4347142|Os09g0434500; K09286 EREBP-like factor (A)	--	--	--	--	EREB OS=Saccharum arundinaceum PE=2 SV=1	EREB [Saccharum arundinaceum]
Sspon.002D0038610		167	97	229	542	414	209	19.45	11.58	25.62	63.14	47.1	23.99	0.000579464	0.00200653	1.45397	up	--	--	Molecular Function: sequence-specific DNA binding transcription factor activity (GO:0003700);; Biological Process: regulation of transcription, DNA-templated (GO:0006355);; Molecular Function: sequence-specific DNA binding (GO:0043565);;	--	--	--	WRKY DNA -binding domain	Probable WRKY transcription factor 3 OS=Arabidopsis thaliana GN=WRKY3 PE=2 SV=1	Putative uncharacterized protein Sb08g016240 OS=Sorghum bicolor GN=Sb08g016240 PE=4 SV=1	hypothetical protein SORBIDRAFT_08g016240 [Sorghum bicolor]
Sspon.003A0009270		21	47	46	76	87	89	3.21	7.36	6.78	11.66	13.08	13.45	0.000684925	0.00232862	1.35076	up	[M]	Cell wall/membrane/envelope biogenesis	Molecular Function: DNA binding (GO:0003677);; Molecular Function: sequence-specific DNA binding transcription factor activity (GO:0003700);; Biological Process: regulation of transcription, DNA-templated (GO:0006355);; Molecular Function: kinase activity (GO:0016301);; Biological Process: phosphorylation (GO:0016310);;	K14156|0|sbi:SORBI_03g032950|SORBIDRAFT_03g032950, Sb03g032950; hypothetical protein; K14156 choline/ethanolamine kinase [EC:2.7.1.32 2.7.1.82] (A)	[M]	Cell wall/membrane/envelope biogenesis	Choline/ethanolamine kinase;; Phosphotransferase enzyme family	Probable choline kinase 2 OS=Arabidopsis thaliana GN=At1g74320 PE=2 SV=1	Putative uncharacterized protein Sb03g032950 OS=Sorghum bicolor GN=Sb03g032950 PE=4 SV=1	hypothetical protein SORBIDRAFT_03g032950 [Sorghum bicolor]
Sspon.003B0004626		38	46	64	99	79	112	7.92	9.81	12.8	20.53	16.05	22.82	0.000309411	0.00114526	1.18878	up	--	--	--	K15210|3.73651e-135|sbi:SORBI_03g043530|SORBIDRAFT_03g043530, Sb03g043530; hypothetical protein; K15210 snRNA-activating protein complex subunit 3 (A)	--	--	--	--	Putative uncharacterized protein Sb03g043530 OS=Sorghum bicolor GN=Sb03g043530 PE=4 SV=1	hypothetical protein SORBIDRAFT_03g043530 [Sorghum bicolor]
Sspon.003B0005010		9	20	20	34	59	38	1.12	2.62	2.5	4.34	7.28	4.66	0.00219162	0.00653016	1.6004	up	--	--	Biological Process: metabolic process (GO:0008152);; Molecular Function: zinc ion binding (GO:0008270);; Molecular Function: ligase activity (GO:0016874);;	K16280|0|sbi:SORBI_03g043290|SORBIDRAFT_03g043290, Sb03g043290; hypothetical protein; K16280 E3 ubiquitin-protein ligase RGLG [EC:6.3.2.19] (A)	[T]	Signal transduction mechanisms	Copine;; Zinc finger, C3HC4 type (RING finger)	E3 ubiquitin-protein ligase RGLG2 OS=Arabidopsis thaliana GN=RGLG2 PE=1 SV=1	Putative uncharacterized protein Sb03g043290 OS=Sorghum bicolor GN=Sb03g043290 PE=4 SV=1	hypothetical protein SORBIDRAFT_03g043290 [Sorghum bicolor]
Sspon.003B0013070		66	100	95	272	490	581	10.21	15.74	14.11	41.93	73.47	87.59	2.39754e-14	3.41039e-13	2.55836	up	[M]	Cell wall/membrane/envelope biogenesis	Molecular Function: DNA binding (GO:0003677);; Molecular Function: sequence-specific DNA binding transcription factor activity (GO:0003700);; Biological Process: regulation of transcription, DNA-templated (GO:0006355);; Molecular Function: kinase activity (GO:0016301);; Biological Process: phosphorylation (GO:0016310);;	K14156|0|sbi:SORBI_03g032950|SORBIDRAFT_03g032950, Sb03g032950; hypothetical protein; K14156 choline/ethanolamine kinase [EC:2.7.1.32 2.7.1.82] (A)	[M]	Cell wall/membrane/envelope biogenesis	Choline/ethanolamine kinase;; Phosphotransferase enzyme family;; Choline kinase N terminus	Probable choline kinase 2 OS=Arabidopsis thaliana GN=At1g74320 PE=2 SV=1	Putative uncharacterized protein Sb03g032950 OS=Sorghum bicolor GN=Sb03g032950 PE=4 SV=1	hypothetical protein SORBIDRAFT_03g032950 [Sorghum bicolor]
Sspon.003C0006710		202	187	184	74	49	94	9.79	9.31	8.6	3.63	2.34	4.52	9.05051e-05	0.000375225	-1.16414	down	--	--	Biological Process: pentose-phosphate shunt (GO:0006098);; Cellular Component: chloroplast (GO:0009507);; Biological Process: chloroplast relocation (GO:0009902);; Biological Process: thylakoid membrane organization (GO:0010027);; Biological Process: photosynthesis (GO:0015979);; Cellular Component: integral component of membrane (GO:0016021);; Biological Process: carotenoid biosynthetic process …	K15210|0|sbi:SORBI_03g043530|SORBIDRAFT_03g043530, Sb03g043530; hypothetical protein; K15210 snRNA-activating protein complex subunit 3 (A)	[K]	Transcription	snRNA-activating protein of 50kDa MW C terminal;; Uncharacterized conserved protein (DUF2358);; snRNA-activating protein of 50kDa MW C terminal;; PPR repeat;; PPR repeat;; PPR repeat family	snRNA-activating protein complex subunit OS=Arabidopsis thaliana GN=SRD2 PE=1 SV=1	Putative uncharacterized protein Sb03g043530 OS=Sorghum bicolor GN=Sb03g043530 PE=4 SV=1	hypothetical protein SORBIDRAFT_03g043530 [Sorghum bicolor]
Sspon.003C0006992		136	128	149	206	598	160	16.86	16.22	17.77	25.53	72.23	19.54	0.00337561	0.00960556	1.41784	up	--	--	Biological Process: metabolic process (GO:0008152);; Molecular Function: zinc ion binding (GO:0008270);; Molecular Function: ligase activity (GO:0016874);;	K16280|0|sbi:SORBI_03g043290|SORBIDRAFT_03g043290, Sb03g043290; hypothetical protein; K16280 E3 ubiquitin-protein ligase RGLG [EC:6.3.2.19] (A)	[T]	Signal transduction mechanisms	Copine;; Zinc finger, C3HC4 type (RING finger)	E3 ubiquitin-protein ligase RGLG2 OS=Arabidopsis thaliana GN=RGLG2 PE=1 SV=1	Putative uncharacterized protein Sb03g043290 OS=Sorghum bicolor GN=Sb03g043290 PE=4 SV=1	hypothetical protein SORBIDRAFT_03g043290 [Sorghum bicolor]
Sspon.003D0011982		158	128	129	447	489	942	24.1	20.05	18.88	68.3	72.84	141.06	1.56897e-13	2.07694e-12	2.37493	up	[M]	Cell wall/membrane/envelope biogenesis	Molecular Function: DNA binding (GO:0003677);; Molecular Function: sequence-specific DNA binding transcription factor activity (GO:0003700);; Biological Process: regulation of transcription, DNA-templated (GO:0006355);; Molecular Function: kinase activity (GO:0016301);; Biological Process: phosphorylation (GO:0016310);;	K14156|0|sbi:SORBI_03g032950|SORBIDRAFT_03g032950, Sb03g032950; hypothetical protein; K14156 choline/ethanolamine kinase [EC:2.7.1.32 2.7.1.82] (A)	[M]	Cell wall/membrane/envelope biogenesis	Choline/ethanolamine kinase;; Phosphotransferase enzyme family	Probable choline kinase 2 OS=Arabidopsis thaliana GN=At1g74320 PE=2 SV=1	Putative uncharacterized protein Sb03g032950 OS=Sorghum bicolor GN=Sb03g032950 PE=4 SV=1	hypothetical protein SORBIDRAFT_03g032950 [Sorghum bicolor]
Sspon.004B0008660	SsDREB62	7	0	0	15	36	36	1.03	0	0	2.21	5.09	5.12	0.00343953	0.0097646	3.24491	up	--	--	Molecular Function: DNA binding (GO:0003677);; Molecular Function: sequence-specific DNA binding transcription factor activity (GO:0003700);; Cellular Component: nucleus (GO:0005634);; Biological Process: regulation of transcription, DNA-templated (GO:0006355);;	--	--	--	AP2 domain	Ethylene-responsive transcription factor ERF053 OS=Arabidopsis thaliana GN=ERF053 PE=2 SV=1	Putative uncharacterized protein Sb04g027180 OS=Sorghum bicolor GN=Sb04g027180 PE=4 SV=1	hypothetical protein SORBIDRAFT_04g027180 [Sorghum bicolor]
Sspon.006A0016550		5	5	4	14	25	27	0.76	0.78	0.66	2.08	3.59	3.99	0.000488182	0.00172495	2.33812	up	--	--	Molecular Function: ubiquitin-protein ligase activity (GO:0004842);; Cellular Component: mitochondrion (GO:0005739);; Biological Process: protein N-linked glycosylation (GO:0006487);; Biological Process: calcium ion transport (GO:0006816);; Molecular Function: zinc ion binding (GO:0008270);; Biological Process: response to wounding (GO:0009611);; Biological Process: cytokinin metabolic process (G…	--	[T]	Signal transduction mechanisms	Copine;; Zinc finger, C3HC4 type (RING finger)	E3 ubiquitin-protein ligase RGLG2 OS=Arabidopsis thaliana GN=RGLG2 PE=1 SV=1	Putative uncharacterized protein Sb07g002700 OS=Sorghum bicolor GN=Sb07g002700 PE=4 SV=1	hypothetical protein SORBIDRAFT_07g002700 [Sorghum bicolor]
Sspon.006C0015690		5	5	4	14	25	27	0.76	0.78	0.66	2.08	3.59	3.99	0.000488182	0.00172495	2.33812	up	--	--	Molecular Function: ubiquitin-protein ligase activity (GO:0004842);; Cellular Component: mitochondrion (GO:0005739);; Biological Process: protein N-linked glycosylation (GO:0006487);; Biological Process: calcium ion transport (GO:0006816);; Molecular Function: zinc ion binding (GO:0008270);; Biological Process: response to wounding (GO:0009611);; Biological Process: cytokinin metabolic process (G…	--	[T]	Signal transduction mechanisms	Copine;; Zinc finger, C3HC4 type (RING finger)	E3 ubiquitin-protein ligase RGLG2 OS=Arabidopsis thaliana GN=RGLG2 PE=1 SV=1	Putative uncharacterized protein Sb07g002700 OS=Sorghum bicolor GN=Sb07g002700 PE=4 SV=1	hypothetical protein SORBIDRAFT_07g002700 [Sorghum bicolor]
Sspon.006C0024420		88	78	180	10	11	32	2.43	2.21	4.77	0.3	0.31	0.87	4.3515e-05	0.000191646	-2.37896	down	--	--	--	--	[T]	Signal transduction mechanisms	NB-ARC domain;; Leucine rich repeat;; Leucine Rich repeats (2 copies)	Probable disease resistance protein At1g58390 OS=Arabidopsis thaliana GN=At1g58390 PE=2 SV=4	Putative uncharacterized protein Sb05g024180 OS=Sorghum bicolor GN=Sb05g024180 PE=4 SV=1	hypothetical protein SORBI_005G183300 [Sorghum bicolor]
Sspon.006D0014851		0	0	0	7	20	8	0.11	0	0	1.27	3.42	1.38	0.000175601	0.000684616	5.08455	up	--	--	Molecular Function: ubiquitin-protein ligase activity (GO:0004842);; Cellular Component: mitochondrion (GO:0005739);; Biological Process: protein N-linked glycosylation (GO:0006487);; Biological Process: calcium ion transport (GO:0006816);; Molecular Function: zinc ion binding (GO:0008270);; Biological Process: response to wounding (GO:0009611);; Biological Process: cytokinin metabolic process (G…	--	[T]	Signal transduction mechanisms	Copine	E3 ubiquitin-protein ligase RGLG2 OS=Arabidopsis thaliana GN=RGLG2 PE=1 SV=1	Putative uncharacterized protein OS=Sorghum bicolor GN=S250_18C08.19 PE=4 SV=1	hypothetical protein S250_18C08.19 [Sorghum bicolor]
Sspon.007A0015940		32	36	20	67	49	96	2.41	2.77	1.45	5.07	3.65	7.14	0.00113219	0.00363987	1.45591	up	[RTKL]	--	Molecular Function: protein serine/threonine kinase activity (GO:0004674);; Molecular Function: ATP binding (GO:0005524);; Cellular Component: mitochondrion (GO:0005739);; Biological Process: protein phosphorylation (GO:0006468);; Cellular Component: integral component of membrane (GO:0016021);; Cellular Component: cytoplasmic membrane-bounded vesicle (GO:0016023);;	--	[T]	Signal transduction mechanisms	Protein tyrosine kinase;; Protein kinase domain;; Carbohydrate-binding protein of the ER;; Di-glucose binding within endoplasmic reticulum	Receptor-like protein kinase HERK 1 OS=Arabidopsis thaliana GN=HERK1 PE=1 SV=1	Putative uncharacterized protein Sb09g004680 OS=Sorghum bicolor GN=Sb09g004680 PE=3 SV=1	hypothetical protein SORBIDRAFT_09g004680 [Sorghum bicolor]
Sspon.007B0016100		48	19	59	257	239	237	2.91	1.24	3.49	15.68	14.24	14.22	7.89432e-13	9.75223e-12	2.73491	up	[RTKL]	--	Molecular Function: protein serine/threonine kinase activity (GO:0004674);; Molecular Function: ATP binding (GO:0005524);; Cellular Component: mitochondrion (GO:0005739);; Biological Process: protein phosphorylation (GO:0006468);; Cellular Component: integral component of membrane (GO:0016021);; Cellular Component: cytoplasmic membrane-bounded vesicle (GO:0016023);;	--	[T]	Signal transduction mechanisms	Protein tyrosine kinase;; Protein kinase domain;; Carbohydrate-binding protein of the ER;; Di-glucose binding within endoplasmic reticulum	Receptor-like protein kinase HERK 1 OS=Arabidopsis thaliana GN=HERK1 PE=1 SV=1	Putative uncharacterized protein Sb09g004680 OS=Sorghum bicolor GN=Sb09g004680 PE=3 SV=1	hypothetical protein SORBIDRAFT_09g004680 [Sorghum bicolor]
Sspon.007C0015330		57	59	76	352	243	293	3.57	3.78	4.52	21.83	14.69	17.84	3.6228e-22	8.777e-21	2.42471	up	[RTKL]	--	Molecular Function: protein serine/threonine kinase activity (GO:0004674);; Molecular Function: ATP binding (GO:0005524);; Cellular Component: mitochondrion (GO:0005739);; Biological Process: protein phosphorylation (GO:0006468);; Cellular Component: integral component of membrane (GO:0016021);; Cellular Component: cytoplasmic membrane-bounded vesicle (GO:0016023);;	--	[T]	Signal transduction mechanisms	Protein tyrosine kinase;; Protein kinase domain;; Carbohydrate-binding protein of the ER;; Di-glucose binding within endoplasmic reticulum	Receptor-like protein kinase HERK 1 OS=Arabidopsis thaliana GN=HERK1 PE=1 SV=1	Putative uncharacterized protein Sb09g004680 OS=Sorghum bicolor GN=Sb09g004680 PE=3 SV=1	hypothetical protein SORBIDRAFT_09g004680 [Sorghum bicolor]
Sspon.008A0007814		360	282	300	60	65	125	36.59	29.39	29.3	6.19	6.49	12.55	5.17654e-07	3.18891e-06	-1.66972	down	[G]	Carbohydrate transport and metabolism	Biological Process: metabolic process (GO:0008152);; Molecular Function: zinc ion binding (GO:0008270);; Molecular Function: ligase activity (GO:0016874);;	K16280|0|zma:100281056|copine-1; K16280 E3 ubiquitin-protein ligase RGLG [EC:6.3.2.19] (A)	[T]	Signal transduction mechanisms	Copine;; Fructose-bisphosphate aldolase class-I	E3 ubiquitin-protein ligase RGLG2 OS=Arabidopsis thaliana GN=RGLG2 PE=1 SV=1	Copine-1 OS=Zea mays GN=LOC100281056 PE=2 SV=1	hypothetical protein SORBI_010G188400 [Sorghum bicolor]
Sspon.008C0014580	SsDREB102	113	158	104	32	36	54	19.23	27.46	17.05	5.46	6.01	9.02	0.000150709	0.000595929	-1.3793	down	--	--	Molecular Function: DNA binding (GO:0003677);; Molecular Function: sequence-specific DNA binding transcription factor activity (GO:0003700);; Cellular Component: nucleus (GO:0005634);; Biological Process: regulation of transcription, DNA-templated (GO:0006355);; Cellular Component: plastid (GO:0009536);;	K09286|2.14374e-77|sbi:SORBI_10g007780|SORBIDRAFT_10g007780, Sb10g007780; hypothetical protein; K09286 EREBP-like factor (A)	--	--	AP2 domain	Ethylene-responsive transcription factor RAP2-4 OS=Arabidopsis thaliana GN=RAP2-4 PE=1 SV=1	Putative uncharacterized protein Sb10g007780 OS=Sorghum bicolor GN=Sb10g007780 PE=4 SV=1	hypothetical protein SORBIDRAFT_10g007780 [Sorghum bicolor]
Sspon.008D0014360	SsDREB105	213	139	145	64	56	43	36.26	24.14	23.73	11.02	9.35	7.23	2.42005e-05	0.000111656	-1.36569	down	--	--	Molecular Function: DNA binding (GO:0003677);; Molecular Function: sequence-specific DNA binding transcription factor activity (GO:0003700);; Cellular Component: nucleus (GO:0005634);; Biological Process: regulation of transcription, DNA-templated (GO:0006355);; Cellular Component: plastid (GO:0009536);;	K09286|2.63728e-75|sbi:SORBI_10g007780|SORBIDRAFT_10g007780, Sb10g007780; hypothetical protein; K09286 EREBP-like factor (A)	--	--	AP2 domain	Ethylene-responsive transcription factor RAP2-4 OS=Arabidopsis thaliana GN=RAP2-4 PE=1 SV=1	Putative uncharacterized protein Sb10g007780 OS=Sorghum bicolor GN=Sb10g007780 PE=4 SV=1	hypothetical protein SORBIDRAFT_10g007780 [Sorghum bicolor]

## Sheet: Sheet3
Recovery growth for 3 days vs Cold stress for 3 days
#ID		CDS-1_Count	CDS-2_Count	CDS-3_Count	CDSR-1_Count	CDSR-2_Count	CDSR-3_Count	CDS-1_FPKM	CDS-2_FPKM	CDS-3_FPKM	CDSR-1_FPKM	CDSR-2_FPKM	CDSR-3_FPKM	pValue	FDR	log2FC	regulated	COG_class	COG_class_annotation	GO_annotation	KEGG_annotation	KOG_class	KOG_class_annotation	Pfam_annotation	Swissprot_annotation	TrEMBL_annotation	nr_annotation
Sspon.001A0038371		100	75	92	21	0	26	14.28	10.28	12.06	2.79	0	3.45	0.00227029	0.00779482	-2.56417	down	--	--	--	K10523|0|sbi:SORBI_01g005590|SORBIDRAFT_01g005590, Sb01g005590; hypothetical protein; K10523 speckle-type POZ protein (A)	[DR]	--	BTB/POZ domain;; BTB And C-terminal Kelch	BTB/POZ and MATH domain-containing protein 4 OS=Arabidopsis thaliana GN=BPM4 PE=1 SV=1	Putative uncharacterized protein Sb01g005590 OS=Sorghum bicolor GN=Sb01g005590 PE=4 SV=1	hypothetical protein SORBIDRAFT_01g005590 [Sorghum bicolor]
Sspon.001A0038392		1157	1378	1342	409	343	371	164.75	187.7	175.45	54.03	45.86	49.42	6.61351e-66	9.18468e-64	-2.10288	down	--	--	--	K10523|0|sbi:SORBI_01g005590|SORBIDRAFT_01g005590, Sb01g005590; hypothetical protein; K10523 speckle-type POZ protein (A)	[DR]	--	BTB/POZ domain;; BTB And C-terminal Kelch	BTB/POZ and MATH domain-containing protein 4 OS=Arabidopsis thaliana GN=BPM4 PE=1 SV=1	Putative uncharacterized protein Sb01g005590 OS=Sorghum bicolor GN=Sb01g005590 PE=4 SV=1	hypothetical protein SORBIDRAFT_01g005590 [Sorghum bicolor]
Sspon.001B0021260		484	496	570	267	335	260	61.89	60.67	66.9	31.67	40.31	31.11	1.04558e-11	1.42488e-10	-1.15674	down	[GEPR]	--	Molecular Function: DNA binding (GO:0003677);; Molecular Function: sugar:hydrogen symporter activity (GO:0005351);; Molecular Function: glucose transmembrane transporter activity (GO:0005355);; Cellular Component: nucleus (GO:0005634);; Cellular Component: integral component of plasma membrane (GO:0005887);; Biological Process: regulation of transcription, DNA-templated (GO:0006355);; Molecular F…	--	[R]	General function prediction only	Sugar (and other) transporter;; Sugar (and other) transporter	Hexose carrier protein HEX6 OS=Ricinus communis GN=HEX6 PE=2 SV=1	ScMYB41 protein OS=Saccharum hybrid cultivar Co 86032 GN=scMYB41 PE=2 SV=1	ScMYB41 protein [Saccharum hybrid cultivar Co 86032]
Sspon.001B0021510		217	155	251	93	113	113	24.66	16.95	26.26	9.86	12.15	12	1.31556e-06	9.29261e-06	-1.26831	down	[GEPR]	--	Molecular Function: DNA binding (GO:0003677);; Cellular Component: nucleus (GO:0005634);; Biological Process: regulation of transcription, DNA-templated (GO:0006355);; Molecular Function: zinc ion binding (GO:0008270);; Cellular Component: plastid (GO:0009536);; Biological Process: response to ethylene (GO:0009723);;	--	--	--	Myb-like DNA-binding domain;; Sugar (and other) transporter;; Sugar (and other) transporter	Hexose carrier protein HEX6 OS=Ricinus communis GN=HEX6 PE=2 SV=1	Putative uncharacterized protein Sb01g029020 OS=Sorghum bicolor GN=Sb01g029020 PE=4 SV=1	hypothetical protein SORBIDRAFT_01g029020 [Sorghum bicolor]
Sspon.001B0021530		612	622	800	268	414	307	64.85	63.16	77.88	26.44	41.25	30.4	5.35135e-10	6.06222e-09	-1.3419	down	--	--	Molecular Function: DNA binding (GO:0003677);; Cellular Component: nucleus (GO:0005634);; Biological Process: regulation of transcription, DNA-templated (GO:0006355);; Molecular Function: zinc ion binding (GO:0008270);; Cellular Component: plastid (GO:0009536);; Biological Process: response to ethylene (GO:0009723);;	--	--	--	Myb-like DNA-binding domain;; Sugar (and other) transporter	Hexose carrier protein HEX6 OS=Ricinus communis GN=HEX6 PE=2 SV=1	ScMYB41 protein OS=Saccharum hybrid cultivar Co 86032 GN=scMYB41 PE=2 SV=1	ScMYB41 protein [Saccharum hybrid cultivar Co 86032]
Sspon.001B0039051		800	1032	1136	482	583	524	175.46	215.73	228.09	97.75	119.66	106.83	1.2237e-13	2.01753e-12	-1.20892	down	--	--	Molecular Function: DNA binding (GO:0003677);; Cellular Component: nucleus (GO:0005634);; Biological Process: regulation of transcription, DNA-templated (GO:0006355);; Molecular Function: zinc ion binding (GO:0008270);; Cellular Component: plastid (GO:0009536);; Biological Process: response to ethylene (GO:0009723);;	--	--	--	Myb-like DNA-binding domain	Transcription factor DIVARICATA OS=Antirrhinum majus GN=DIVARICATA PE=2 SV=1	Putative uncharacterized protein Sb01g029020 OS=Sorghum bicolor GN=Sb01g029020 PE=4 SV=1	hypothetical protein SORBIDRAFT_01g029020 [Sorghum bicolor]
Sspon.001C0017880		13	19	17	0	0	0	2.39	3.34	2.9	0	0	0	5.71988e-06	3.59584e-05	-5.47793	down	--	--	Molecular Function: DNA binding (GO:0003677);; Cellular Component: nucleus (GO:0005634);; Biological Process: regulation of transcription, DNA-templated (GO:0006355);;	--	--	--	No apical meristem (NAM) protein	NAC domain-containing protein 86 OS=Arabidopsis thaliana GN=NAC086 PE=2 SV=1	Putative uncharacterized protein Sb01g028450 OS=Sorghum bicolor GN=Sb01g028450 PE=4 SV=1	hypothetical protein SORBIDRAFT_01g028450 [Sorghum bicolor]
Sspon.002A0018150		483	786	700	1851	1612	1607	114.37	177.5	151.78	405.15	357.17	353.88	1.78179e-08	1.6658e-07	1.04411	up	--	--	Molecular Function: DNA binding (GO:0003677);; Molecular Function: sequence-specific DNA binding transcription factor activity (GO:0003700);; Cellular Component: nucleus (GO:0005634);; Biological Process: regulation of transcription, DNA-templated (GO:0006355);; Biological Process: response to fungus (GO:0009620);;	K09286|1.68528e-47|osa:4347142|Os09g0434500; K09286 EREBP-like factor (A)	--	--	--	--	EREB OS=Saccharum arundinaceum PE=2 SV=1	EREB [Saccharum arundinaceum]
Sspon.002A0036940		280	337	356	210	151	167	34.52	39.79	40.27	24.07	17.49	19.2	8.43997e-10	9.35458e-09	-1.19455	down	--	--	Molecular Function: sequence-specific DNA binding transcription factor activity (GO:0003700);; Biological Process: regulation of transcription, DNA-templated (GO:0006355);; Molecular Function: sequence-specific DNA binding (GO:0043565);;	--	--	--	WRKY DNA -binding domain	Probable WRKY transcription factor 3 OS=Arabidopsis thaliana GN=WRKY3 PE=2 SV=1	Putative uncharacterized protein Sb08g016240 OS=Sorghum bicolor GN=Sb08g016240 PE=4 SV=1	hypothetical protein SORBIDRAFT_08g016240 [Sorghum bicolor]
Sspon.002C0014080	SsDREB36	0	0	0	18	42	27	0	0	0	5.81	13.59	8.65	2.15921e-06	1.46734e-05	5.65515	up	--	--	Molecular Function: DNA binding (GO:0003677);; Molecular Function: sequence-specific DNA binding transcription factor activity (GO:0003700);; Cellular Component: nucleus (GO:0005634);; Biological Process: regulation of transcription, DNA-templated (GO:0006355);; Cellular Component: plastid (GO:0009536);;	--	--	--	AP2 domain	Dehydration-responsive element-binding protein 1A OS=Oryza sativa subsp. indica GN=DREB1A PE=3 SV=1	Putative uncharacterized protein Sb02g030330 OS=Sorghum bicolor GN=CBF6 PE=2 SV=1	hypothetical protein SORBIDRAFT_02g030330 [Sorghum bicolor]
Sspon.002C0018470		103	124	121	370	347	284	25.58	29.51	27.49	84.75	80.66	65.66	3.99438e-09	4.06577e-08	1.20006	up	--	--	Molecular Function: DNA binding (GO:0003677);; Molecular Function: sequence-specific DNA binding transcription factor activity (GO:0003700);; Cellular Component: nucleus (GO:0005634);; Biological Process: regulation of transcription, DNA-templated (GO:0006355);; Biological Process: response to fungus (GO:0009620);;	K09286|5.37126e-43|osa:4347142|Os09g0434500; K09286 EREBP-like factor (A)	--	--	--	--	EREB OS=Saccharum arundinaceum PE=2 SV=1	EREB [Saccharum arundinaceum]
Sspon.002D0038610		211	441	307	125	218	77	25.85	51.54	34.44	14.2	25.09	8.88	0.000651982	0.00259972	-1.46536	down	--	--	Molecular Function: sequence-specific DNA binding transcription factor activity (GO:0003700);; Biological Process: regulation of transcription, DNA-templated (GO:0006355);; Molecular Function: sequence-specific DNA binding (GO:0043565);;	--	--	--	WRKY DNA -binding domain	Probable WRKY transcription factor 3 OS=Arabidopsis thaliana GN=WRKY3 PE=2 SV=1	Putative uncharacterized protein Sb08g016240 OS=Sorghum bicolor GN=Sb08g016240 PE=4 SV=1	hypothetical protein SORBIDRAFT_08g016240 [Sorghum bicolor]
Sspon.003A0009270		207	182	146	21	34	18	33.27	27.93	21.59	3.2	5.24	2.79	1.30838e-17	2.9568e-16	-3.14312	down	[M]	Cell wall/membrane/envelope biogenesis	Molecular Function: DNA binding (GO:0003677);; Molecular Function: sequence-specific DNA binding transcription factor activity (GO:0003700);; Biological Process: regulation of transcription, DNA-templated (GO:0006355);; Molecular Function: kinase activity (GO:0016301);; Biological Process: phosphorylation (GO:0016310);;	K14156|0|sbi:SORBI_03g032950|SORBIDRAFT_03g032950, Sb03g032950; hypothetical protein; K14156 choline/ethanolamine kinase [EC:2.7.1.32 2.7.1.82] (A)	[M]	Cell wall/membrane/envelope biogenesis	Choline/ethanolamine kinase;; Phosphotransferase enzyme family	Probable choline kinase 2 OS=Arabidopsis thaliana GN=At1g74320 PE=2 SV=1	Putative uncharacterized protein Sb03g032950 OS=Sorghum bicolor GN=Sb03g032950 PE=4 SV=1	hypothetical protein SORBIDRAFT_03g032950 [Sorghum bicolor]
Sspon.003B0004626		65	80	67	40	26	32	14.23	16.6	13.37	8.21	5.47	6.54	5.12182e-05	0.000266346	-1.41468	down	--	--	--	K15210|3.73651e-135|sbi:SORBI_03g043530|SORBIDRAFT_03g043530, Sb03g043530; hypothetical protein; K15210 snRNA-activating protein complex subunit 3 (A)	--	--	--	--	Putative uncharacterized protein Sb03g043530 OS=Sorghum bicolor GN=Sb03g043530 PE=4 SV=1	hypothetical protein SORBIDRAFT_03g043530 [Sorghum bicolor]
Sspon.003B0013070		562	714	752	61	60	56	90.82	110.26	111.37	9.17	9.12	8.46	9.08972e-89	1.97807e-86	-3.81573	down	[M]	Cell wall/membrane/envelope biogenesis	Molecular Function: DNA binding (GO:0003677);; Molecular Function: sequence-specific DNA binding transcription factor activity (GO:0003700);; Biological Process: regulation of transcription, DNA-templated (GO:0006355);; Molecular Function: kinase activity (GO:0016301);; Biological Process: phosphorylation (GO:0016310);;	K14156|0|sbi:SORBI_03g032950|SORBIDRAFT_03g032950, Sb03g032950; hypothetical protein; K14156 choline/ethanolamine kinase [EC:2.7.1.32 2.7.1.82] (A)	[M]	Cell wall/membrane/envelope biogenesis	Choline/ethanolamine kinase;; Phosphotransferase enzyme family;; Choline kinase N terminus	Probable choline kinase 2 OS=Arabidopsis thaliana GN=At1g74320 PE=2 SV=1	Putative uncharacterized protein Sb03g032950 OS=Sorghum bicolor GN=Sb03g032950 PE=4 SV=1	hypothetical protein SORBIDRAFT_03g032950 [Sorghum bicolor]
Sspon.003B0036320		253	180	283	50	132	84	23.07	15.79	23.8	4.28	11.37	7.23	1.45727e-05	8.45469e-05	-1.70208	down	--	--	Molecular Function: DNA binding (GO:0003677);;	--	--	--	WRKY DNA -binding domain	WRKY transcription factor 6 OS=Arabidopsis thaliana GN=WRKY6 PE=1 SV=1	Putative uncharacterized protein Sb03g000240 OS=Sorghum bicolor GN=Sb03g000240 PE=4 SV=1	hypothetical protein SORBIDRAFT_03g000240 [Sorghum bicolor]
Sspon.003C0004972		56	68	69	44	31	35	9.17	10.59	10.34	6.64	4.81	5.3	0.000874363	0.0033701	-1.11429	down	[RTKL]	--	Biological Process: MAPK cascade (GO:0000165);; Molecular Function: MAP kinase activity (GO:0004707);; Molecular Function: ATP binding (GO:0005524);; Cellular Component: intracellular (GO:0005622);;	K04371|0|sbi:SORBI_07g003810|SORBIDRAFT_07g003810, Sb07g003810; hypothetical protein; K04371 mitogen-activated protein kinase 1/3 [EC:2.7.11.24] (A)	[T]	Signal transduction mechanisms	Protein kinase domain;; Protein tyrosine kinase	Mitogen-activated protein kinase 2 OS=Oryza sativa subsp. japonica GN=MPK2 PE=2 SV=1	Putative uncharacterized protein Sb07g003810 OS=Sorghum bicolor GN=Sb07g003810 PE=4 SV=1	hypothetical protein SORBIDRAFT_07g003810 [Sorghum bicolor]
Sspon.003C0033530		265	266	359	193	158	169	26.15	25.19	32.54	17.72	14.71	15.64	1.49675e-08	1.41369e-07	-1.0849	down	[S]	Function unknown	Molecular Function: DNA binding (GO:0003677);; Cellular Component: nucleus (GO:0005634);; Biological Process: transcription, DNA-templated (GO:0006351);;	K17498|1.12725e-174|sbi:SORBI_03g006180|SORBIDRAFT_03g006180, Sb03g006180; hypothetical protein; K17498 transcription factor SPN1 (A)	[S]	Function unknown	TFIIS helical bundle-like domain	Protein IWS1 homolog A OS=Xenopus laevis GN=iws1-a PE=2 SV=1	Putative uncharacterized protein Sb03g006180 OS=Sorghum bicolor GN=Sb03g006180 PE=4 SV=1	hypothetical protein SORBIDRAFT_03g006180 [Sorghum bicolor]
Sspon.003C0038970		818	491	643	73	299	218	78.39	45.15	56.65	6.51	26.99	19.56	1.20299e-05	7.11059e-05	-1.98693	down	--	--	Molecular Function: sequence-specific DNA binding transcription factor activity (GO:0003700);; Biological Process: regulation of transcription, DNA-templated (GO:0006355);; Molecular Function: sequence-specific DNA binding (GO:0043565);;	--	--	--	WRKY DNA -binding domain	WRKY transcription factor 6 OS=Arabidopsis thaliana GN=WRKY6 PE=1 SV=1	Putative uncharacterized protein Sb03g000240 OS=Sorghum bicolor GN=Sb03g000240 PE=4 SV=1	hypothetical protein SORBIDRAFT_03g000240 [Sorghum bicolor]
Sspon.003D0011982		989	1234	1194	137	105	100	158.57	189.14	175.59	20.37	15.93	14.96	8.05669e-99	2.11146e-96	-3.6261	down	[M]	Cell wall/membrane/envelope biogenesis	Molecular Function: DNA binding (GO:0003677);; Molecular Function: sequence-specific DNA binding transcription factor activity (GO:0003700);; Biological Process: regulation of transcription, DNA-templated (GO:0006355);; Molecular Function: kinase activity (GO:0016301);; Biological Process: phosphorylation (GO:0016310);;	K14156|0|sbi:SORBI_03g032950|SORBIDRAFT_03g032950, Sb03g032950; hypothetical protein; K14156 choline/ethanolamine kinase [EC:2.7.1.32 2.7.1.82] (A)	[M]	Cell wall/membrane/envelope biogenesis	Choline/ethanolamine kinase;; Phosphotransferase enzyme family	Probable choline kinase 2 OS=Arabidopsis thaliana GN=At1g74320 PE=2 SV=1	Putative uncharacterized protein Sb03g032950 OS=Sorghum bicolor GN=Sb03g032950 PE=4 SV=1	hypothetical protein SORBIDRAFT_03g032950 [Sorghum bicolor]
Sspon.003D0028050		494	376	445	103	263	211	44.45	32.46	36.86	8.69	22.31	17.78	2.49965e-05	0.000138197	-1.47968	down	--	--	Molecular Function: sequence-specific DNA binding transcription factor activity (GO:0003700);; Biological Process: regulation of transcription, DNA-templated (GO:0006355);; Molecular Function: sequence-specific DNA binding (GO:0043565);;	--	--	--	WRKY DNA -binding domain	WRKY transcription factor 6 OS=Arabidopsis thaliana GN=WRKY6 PE=1 SV=1	Putative uncharacterized protein Sb03g000240 OS=Sorghum bicolor GN=Sb03g000240 PE=4 SV=1	hypothetical protein SORBIDRAFT_03g000240 [Sorghum bicolor]
Sspon.006A0012320		6	8	4	65	178	56	0.45	0.58	0.28	4.59	12.59	3.94	7.43553e-08	6.3926e-07	3.5249	up	--	--	Molecular Function: DNA binding (GO:0003677);; Molecular Function: sequence-specific DNA binding transcription factor activity (GO:0003700);; Cellular Component: nucleus (GO:0005634);; Biological Process: regulation of transcription, DNA-templated (GO:0006355);;	--	--	--	AP2 domain	--	Ethylene responsive transcription factor OS=Saccharum officinarum GN=ERF3 PE=2 SV=1	ethylene responsive transcription factor [Saccharum officinarum]
Sspon.006C0014282		159	155	206	132	82	72	25.86	24.21	30.73	19.91	12.54	10.99	0.000116822	0.000560768	-1.16645	down	[RTKL]	--	Biological Process: MAPK cascade (GO:0000165);; Molecular Function: MAP kinase activity (GO:0004707);; Molecular Function: ATP binding (GO:0005524);; Cellular Component: intracellular (GO:0005622);;	K04371|0|sbi:SORBI_07g003810|SORBIDRAFT_07g003810, Sb07g003810; hypothetical protein; K04371 mitogen-activated protein kinase 1/3 [EC:2.7.11.24] (A)	[T]	Signal transduction mechanisms	Protein kinase domain;; Protein tyrosine kinase	Mitogen-activated protein kinase 2 OS=Oryza sativa subsp. japonica GN=MPK2 PE=2 SV=1	Putative uncharacterized protein Sb07g003810 OS=Sorghum bicolor GN=Sb07g003810 PE=4 SV=1	hypothetical protein SORBIDRAFT_07g003810 [Sorghum bicolor]
Sspon.006C0024420		5	4	8	40	45	99	0.15	0.11	0.22	1.09	1.24	2.69	3.10424e-06	2.0479e-05	2.9577	up	--	--	--	--	[T]	Signal transduction mechanisms	NB-ARC domain;; Leucine rich repeat;; Leucine Rich repeats (2 copies)	Probable disease resistance protein At1g58390 OS=Arabidopsis thaliana GN=At1g58390 PE=2 SV=4	Putative uncharacterized protein Sb05g024180 OS=Sorghum bicolor GN=Sb05g024180 PE=4 SV=1	hypothetical protein SORBI_005G183300 [Sorghum bicolor]
Sspon.007B0006230		574	490	625	330	394	139	52.47	42.91	52.53	28.09	33.91	11.94	0.000432025	0.00180396	-1.26182	down	--	--	Molecular Function: DNA binding (GO:0003677);; Molecular Function: translation elongation factor activity (GO:0003746);; Biological Process: regulation of transcription from RNA polymerase II promoter (GO:0006357);; Biological Process: translational elongation (GO:0006414);; Biological Process: regulation of DNA-templated transcription, elongation (GO:0032784);;	K11292|0|sbi:SORBI_09g024270|SORBIDRAFT_09g024270, Sb09g024270; hypothetical protein; K11292 transcription elongation factor SPT6 (A)	[A]	RNA processing and modification	Acidic N-terminal SPT6;; Helix-turn-helix DNA-binding domain of SPT6;; Tex-like protein N-terminal domain	Transcription elongation factor SPT6 OS=Danio rerio GN=supt6h PE=1 SV=1	Putative uncharacterized protein Sb09g024270 OS=Sorghum bicolor GN=Sb09g024270 PE=4 SV=1	hypothetical protein SORBIDRAFT_09g024270 [Sorghum bicolor]
Sspon.007B0016100		144	212	242	83	69	33	9.18	13.01	14.22	4.97	4.15	2.03	3.76365e-07	2.89374e-06	-1.96542	down	[RTKL]	--	Molecular Function: protein serine/threonine kinase activity (GO:0004674);; Molecular Function: ATP binding (GO:0005524);; Cellular Component: mitochondrion (GO:0005739);; Biological Process: protein phosphorylation (GO:0006468);; Cellular Component: integral component of membrane (GO:0016021);; Cellular Component: cytoplasmic membrane-bounded vesicle (GO:0016023);;	--	[T]	Signal transduction mechanisms	Protein tyrosine kinase;; Protein kinase domain;; Carbohydrate-binding protein of the ER;; Di-glucose binding within endoplasmic reticulum	Receptor-like protein kinase HERK 1 OS=Arabidopsis thaliana GN=HERK1 PE=1 SV=1	Putative uncharacterized protein Sb09g004680 OS=Sorghum bicolor GN=Sb09g004680 PE=3 SV=1	hypothetical protein SORBIDRAFT_09g004680 [Sorghum bicolor]
Sspon.007C0015330		231	264	239	69	74	54	15	16.41	14.29	4.19	4.52	3.31	1.94641e-21	5.64211e-20	-2.20227	down	[RTKL]	--	Molecular Function: protein serine/threonine kinase activity (GO:0004674);; Molecular Function: ATP binding (GO:0005524);; Cellular Component: mitochondrion (GO:0005739);; Biological Process: protein phosphorylation (GO:0006468);; Cellular Component: integral component of membrane (GO:0016021);; Cellular Component: cytoplasmic membrane-bounded vesicle (GO:0016023);;	--	[T]	Signal transduction mechanisms	Protein tyrosine kinase;; Protein kinase domain;; Carbohydrate-binding protein of the ER;; Di-glucose binding within endoplasmic reticulum	Receptor-like protein kinase HERK 1 OS=Arabidopsis thaliana GN=HERK1 PE=1 SV=1	Putative uncharacterized protein Sb09g004680 OS=Sorghum bicolor GN=Sb09g004680 PE=3 SV=1	hypothetical protein SORBIDRAFT_09g004680 [Sorghum bicolor]
Sspon.008A0021832		3855	4957	4582	2230	1912	1757	259.53	320.24	283.97	139.76	121.27	110.74	9.81962e-29	4.19148e-27	-1.4986	down	--	--	Cellular Component: plastid (GO:0009536);;	--	--	--	LIM-domain binding protein	Probable transcriptional regulator SLK2 OS=Arabidopsis thaliana GN=SLK2 PE=1 SV=1	Uncharacterized protein OS=Setaria italica GN=Si005892m.g PE=4 SV=1	hypothetical protein SORBI_010G015900 [Sorghum bicolor]
Sspon.008B0021450		3483	3649	3407	1616	1664	1497	252.09	253.44	227	108.88	113.45	101.45	2.86105e-45	2.15889e-43	-1.46055	down	--	--	Cellular Component: plastid (GO:0009536);;	--	--	--	LIM-domain binding protein	Probable transcriptional regulator SLK2 OS=Arabidopsis thaliana GN=SLK2 PE=1 SV=1	Uncharacterized protein OS=Zea mays GN=LOC100502315 PE=4 SV=1	hypothetical protein SORBI_010G015900 [Sorghum bicolor]
Sspon.008D0021430		1198	1645	1348	714	750	729	86.21	113.56	89.31	47.82	50.88	49.13	2.76642e-16	5.6732e-15	-1.24987	down	--	--	Cellular Component: plastid (GO:0009536);;	--	--	--	--	Probable transcriptional regulator SLK3 OS=Arabidopsis thaliana GN=SLK3 PE=3 SV=1	Uncharacterized protein OS=Setaria italica GN=Si005892m.g PE=4 SV=1	hypothetical protein SORBI_010G015900 [Sorghum bicolor]
Sspon.008B0015100	SsDREB100	9	6	26	50	80	118	1.56	1.12	4.23	8.08	13.01	19.03	0.000435478	0.00181512	2.18893	up	--	--	Molecular Function: DNA binding (GO:0003677);; Molecular Function: sequence-specific DNA binding transcription factor activity (GO:0003700);; Cellular Component: nucleus (GO:0005634);; Biological Process: regulation of transcription, DNA-templated (GO:0006355);; Cellular Component: plastid (GO:0009536);;	K09286|4.59582e-85|sbi:SORBI_10g007780|SORBIDRAFT_10g007780, Sb10g007780; hypothetical protein; K09286 EREBP-like factor (A)	--	--	AP2 domain	Ethylene-responsive transcription factor RAP2-4 OS=Arabidopsis thaliana GN=RAP2-4 PE=1 SV=1	Putative uncharacterized protein Sb10g007780 OS=Sorghum bicolor GN=Sb10g007780 PE=4 SV=1	hypothetical protein SORBIDRAFT_10g007780 [Sorghum bicolor]
Sspon.008C0014580	SsDREB102	36	14	8	97	119	96	6.59	2.41	1.42	16.18	19.93	16.06	0.000492631	0.00202751	1.99478	up	--	--	Molecular Function: DNA binding (GO:0003677);; Molecular Function: sequence-specific DNA binding transcription factor activity (GO:0003700);; Cellular Component: nucleus (GO:0005634);; Biological Process: regulation of transcription, DNA-templated (GO:0006355);; Cellular Component: plastid (GO:0009536);;	K09286|2.14374e-77|sbi:SORBI_10g007780|SORBIDRAFT_10g007780, Sb10g007780; hypothetical protein; K09286 EREBP-like factor (A)	--	--	AP2 domain	Ethylene-responsive transcription factor RAP2-4 OS=Arabidopsis thaliana GN=RAP2-4 PE=1 SV=1	Putative uncharacterized protein Sb10g007780 OS=Sorghum bicolor GN=Sb10g007780 PE=4 SV=1	hypothetical protein SORBIDRAFT_10g007780 [Sorghum bicolor]
Sspon.008D0014360	SsDREB105	34	37	39	162	233	237	6.2	6.35	6.52	26.83	39.03	39.43	2.9926e-13	4.74706e-12	2.18251	up	--	--	Molecular Function: DNA binding (GO:0003677);; Molecular Function: sequence-specific DNA binding transcription factor activity (GO:0003700);; Cellular Component: nucleus (GO:0005634);; Biological Process: regulation of transcription, DNA-templated (GO:0006355);; Cellular Component: plastid (GO:0009536);;	K09286|2.63728e-75|sbi:SORBI_10g007780|SORBIDRAFT_10g007780, Sb10g007780; hypothetical protein; K09286 EREBP-like factor (A)	--	--	AP2 domain	Ethylene-responsive transcription factor RAP2-4 OS=Arabidopsis thaliana GN=RAP2-4 PE=1 SV=1	Putative uncharacterized protein Sb10g007780 OS=Sorghum bicolor GN=Sb10g007780 PE=4 SV=1	hypothetical protein SORBIDRAFT_10g007780 [Sorghum bicolor]
Sspon.006A0008620	SsDREB82	175	209	91	45	56	4	43.37	49.14	20.75	10.36	12.92	0.99	0.0010695	0.00403355	-2.3371	down	--	--	Molecular Function: DNA binding (GO:0003677);; Molecular Function: sequence-specific DNA binding transcription factor activity (GO:0003700);; Cellular Component: nucleus (GO:0005634);; Biological Process: regulation of transcription, DNA-templated (GO:0006355);;	K09286|2.52524e-97|sbi:SORBI_07g020090|SORBIDRAFT_07g020090, Sb07g020090; hypothetical protein; K09286 EREBP-like factor (A)	--	--	AP2 domain	Ethylene-responsive transcription factor ERF060 OS=Arabidopsis thaliana GN=ERF060 PE=2 SV=1	Putative uncharacterized protein Sb07g020090 OS=Sorghum bicolor GN=Sb07g020090 PE=4 SV=1	NAC1 protein [Saccharum spontaneum]
Sspon.006C0009320	SsDREB84	369	536	309	81	162	102	91.22	126.06	69.92	18.59	37.52	23.41	2.19746e-09	2.30956e-08	-2.10202	down	--	--	Molecular Function: DNA binding (GO:0003677);; Molecular Function: sequence-specific DNA binding transcription factor activity (GO:0003700);; Cellular Component: nucleus (GO:0005634);; Biological Process: regulation of transcription, DNA-templated (GO:0006355);;	K09286|5.63663e-97|sbi:SORBI_07g020090|SORBIDRAFT_07g020090, Sb07g020090; hypothetical protein; K09286 EREBP-like factor (A)	--	--	AP2 domain	Ethylene-responsive transcription factor ERF060 OS=Arabidopsis thaliana GN=ERF060 PE=2 SV=1	Putative uncharacterized protein Sb07g020090 OS=Sorghum bicolor GN=Sb07g020090 PE=4 SV=1	NAC1 protein [Saccharum spontaneum]
Sspon.007B0001300	SsDREB91	11	33	11	0	2	1	2.1	5.9	1.98	0	0.35	0.17	0.000159301	0.000740399	-3.79559	down	--	--	Molecular Function: DNA binding (GO:0003677);; Molecular Function: sequence-specific DNA binding transcription factor activity (GO:0003700);; Cellular Component: nucleus (GO:0005634);; Biological Process: regulation of transcription, DNA-templated (GO:0006355);; Biological Process: proline transport (GO:0015824);;	--	--	--	AP2 domain	Ethylene-responsive transcription factor ERF060 OS=Arabidopsis thaliana GN=ERF060 PE=2 SV=1	Putative uncharacterized protein Sb09g029070 OS=Sorghum bicolor GN=Sb09g029070 PE=4 SV=1	hypothetical protein SORBIDRAFT_09g029070 [Sorghum bicolor]

## Sheet: Sheet4
Recovery growth for 3 days vs Cold stress for 6 days
#ID		CDS-1_Count	CDS-2_Count	CDS-3_Count	CDSR-1_Count	CDSR-2_Count	CDSR-3_Count	CDS-1_FPKM	CDS-2_FPKM	CDS-3_FPKM	CDSR-1_FPKM	CDSR-2_FPKM	CDSR-3_FPKM	pValue	FDR	log2FC	regulated	COG_class	COG_class_annotation	GO_annotation	KEGG_annotation	KOG_class	KOG_class_annotation	Pfam_annotation	Swissprot_annotation	TrEMBL_annotation	nr_annotation
Sspon.001A0038392		1575	1546	1457	385	328	325	213.74	204.56	193.95	52.26	43.97	44.89	4.88877e-66	8.07462e-64	-2.34257	down	--	--	--	K10523|0|sbi:SORBI_01g005590|SORBIDRAFT_01g005590, Sb01g005590; hypothetical protein; K10523 speckle-type POZ protein (A)	[DR]	--	BTB/POZ domain;; BTB And C-terminal Kelch	BTB/POZ and MATH domain-containing protein 4 OS=Arabidopsis thaliana GN=BPM4 PE=1 SV=1	Putative uncharacterized protein Sb01g005590 OS=Sorghum bicolor GN=Sb01g005590 PE=4 SV=1	hypothetical protein SORBIDRAFT_01g005590 [Sorghum bicolor]
Sspon.002A0018150		798	555	424	1765	1892	1061	179.48	121.7	93.43	396.95	419.64	243.47	9.60339e-05	0.000417523	1.18566	up	--	--	Molecular Function: DNA binding (GO:0003677);; Molecular Function: sequence-specific DNA binding transcription factor activity (GO:0003700);; Cellular Component: nucleus (GO:0005634);; Biological Process: regulation of transcription, DNA-templated (GO:0006355);; Biological Process: response to fungus (GO:0009620);;	K09286|1.68528e-47|osa:4347142|Os09g0434500; K09286 EREBP-like factor (A)	--	--	--	--	EREB OS=Saccharum arundinaceum PE=2 SV=1	EREB [Saccharum arundinaceum]
Sspon.002A0036940		403	384	350	174	208	134	47.36	44.01	40.4	20.47	24.14	16.02	3.22583e-10	3.3061e-09	-1.34437	down	--	--	Molecular Function: sequence-specific DNA binding transcription factor activity (GO:0003700);; Biological Process: regulation of transcription, DNA-templated (GO:0006355);; Molecular Function: sequence-specific DNA binding (GO:0043565);;	--	--	--	WRKY DNA -binding domain	Probable WRKY transcription factor 3 OS=Arabidopsis thaliana GN=WRKY3 PE=2 SV=1	Putative uncharacterized protein Sb08g016240 OS=Sorghum bicolor GN=Sb08g016240 PE=4 SV=1	hypothetical protein SORBIDRAFT_08g016240 [Sorghum bicolor]
Sspon.002C0014080	SsDREB36	5	0	0	24	30	24	1.66	0	0	8.06	9.81	8.02	0.00205162	0.00645781	3.22506	up	--	--	Molecular Function: DNA binding (GO:0003677);; Molecular Function: sequence-specific DNA binding transcription factor activity (GO:0003700);; Cellular Component: nucleus (GO:0005634);; Biological Process: regulation of transcription, DNA-templated (GO:0006355);; Cellular Component: plastid (GO:0009536);;	--	--	--	AP2 domain	Dehydration-responsive element-binding protein 1A OS=Oryza sativa subsp. indica GN=DREB1A PE=3 SV=1	Putative uncharacterized protein Sb02g030330 OS=Sorghum bicolor GN=CBF6 PE=2 SV=1	hypothetical protein SORBIDRAFT_02g030330 [Sorghum bicolor]
Sspon.002C0018470		89	80	68	382	397	296	21.12	18.56	15.7	89.97	92.24	71.35	4.596e-17	9.04284e-16	1.96068	up	--	--	Molecular Function: DNA binding (GO:0003677);; Molecular Function: sequence-specific DNA binding transcription factor activity (GO:0003700);; Cellular Component: nucleus (GO:0005634);; Biological Process: regulation of transcription, DNA-templated (GO:0006355);; Biological Process: response to fungus (GO:0009620);;	K09286|5.37126e-43|osa:4347142|Os09g0434500; K09286 EREBP-like factor (A)	--	--	--	--	EREB OS=Saccharum arundinaceum PE=2 SV=1	EREB [Saccharum arundinaceum]
Sspon.002D0014480		3278	2532	2240	7723	7018	5221	527.13	396.98	353.36	1242.34	1112.53	855.43	2.64634e-07	1.82508e-06	1.09719	up	--	--	Molecular Function: DNA binding (GO:0003677);; Molecular Function: sequence-specific DNA binding transcription factor activity (GO:0003700);; Cellular Component: nucleus (GO:0005634);; Biological Process: regulation of transcription, DNA-templated (GO:0006355);; Biological Process: response to fungus (GO:0009620);;	K09286|5.40594e-52|osa:4347142|Os09g0434500; K09286 EREBP-like factor (A)	--	--	--	--	EREB OS=Saccharum arundinaceum PE=2 SV=1	EREB [Saccharum arundinaceum]
Sspon.002D0038610		542	414	209	133	248	167	63.14	47.1	23.99	15.53	28.49	19.87	0.00107717	0.00364859	-1.28527	down	--	--	Molecular Function: sequence-specific DNA binding transcription factor activity (GO:0003700);; Biological Process: regulation of transcription, DNA-templated (GO:0006355);; Molecular Function: sequence-specific DNA binding (GO:0043565);;	--	--	--	WRKY DNA -binding domain	Probable WRKY transcription factor 3 OS=Arabidopsis thaliana GN=WRKY3 PE=2 SV=1	Putative uncharacterized protein Sb08g016240 OS=Sorghum bicolor GN=Sb08g016240 PE=4 SV=1	hypothetical protein SORBIDRAFT_08g016240 [Sorghum bicolor]
Sspon.003A0009270		76	87	89	7	25	1	11.66	13.08	13.45	1.19	3.9	0.28	0.000135387	0.0005693	-2.94732	down	[M]	Cell wall/membrane/envelope biogenesis	Molecular Function: DNA binding (GO:0003677);; Molecular Function: sequence-specific DNA binding transcription factor activity (GO:0003700);; Biological Process: regulation of transcription, DNA-templated (GO:0006355);; Molecular Function: kinase activity (GO:0016301);; Biological Process: phosphorylation (GO:0016310);;	K14156|0|sbi:SORBI_03g032950|SORBIDRAFT_03g032950, Sb03g032950; hypothetical protein; K14156 choline/ethanolamine kinase [EC:2.7.1.32 2.7.1.82] (A)	[M]	Cell wall/membrane/envelope biogenesis	Choline/ethanolamine kinase;; Phosphotransferase enzyme family	Probable choline kinase 2 OS=Arabidopsis thaliana GN=At1g74320 PE=2 SV=1	Putative uncharacterized protein Sb03g032950 OS=Sorghum bicolor GN=Sb03g032950 PE=4 SV=1	hypothetical protein SORBIDRAFT_03g032950 [Sorghum bicolor]
Sspon.003B0004626		99	79	112	3	47	11	20.53	16.05	22.82	0.78	9.66	2.41	0.00236684	0.00732654	-2.32267	down	--	--	--	K15210|3.73651e-135|sbi:SORBI_03g043530|SORBIDRAFT_03g043530, Sb03g043530; hypothetical protein; K15210 snRNA-activating protein complex subunit 3 (A)	--	--	--	--	Putative uncharacterized protein Sb03g043530 OS=Sorghum bicolor GN=Sb03g043530 PE=4 SV=1	hypothetical protein SORBIDRAFT_03g043530 [Sorghum bicolor]
Sspon.003B0013070		272	490	581	71	59	62	41.93	73.47	87.59	11.01	9.05	9.85	2.83278e-19	6.57853e-18	-2.97485	down	[M]	Cell wall/membrane/envelope biogenesis	Molecular Function: DNA binding (GO:0003677);; Molecular Function: sequence-specific DNA binding transcription factor activity (GO:0003700);; Biological Process: regulation of transcription, DNA-templated (GO:0006355);; Molecular Function: kinase activity (GO:0016301);; Biological Process: phosphorylation (GO:0016310);;	K14156|0|sbi:SORBI_03g032950|SORBIDRAFT_03g032950, Sb03g032950; hypothetical protein; K14156 choline/ethanolamine kinase [EC:2.7.1.32 2.7.1.82] (A)	[M]	Cell wall/membrane/envelope biogenesis	Choline/ethanolamine kinase;; Phosphotransferase enzyme family;; Choline kinase N terminus	Probable choline kinase 2 OS=Arabidopsis thaliana GN=At1g74320 PE=2 SV=1	Putative uncharacterized protein Sb03g032950 OS=Sorghum bicolor GN=Sb03g032950 PE=4 SV=1	hypothetical protein SORBIDRAFT_03g032950 [Sorghum bicolor]
Sspon.003C0006710		74	49	94	216	170	207	3.63	2.34	4.52	10.54	8.19	10.26	0.000124497	0.000528199	1.23209	up	--	--	Biological Process: pentose-phosphate shunt (GO:0006098);; Cellular Component: chloroplast (GO:0009507);; Biological Process: chloroplast relocation (GO:0009902);; Biological Process: thylakoid membrane organization (GO:0010027);; Biological Process: photosynthesis (GO:0015979);; Cellular Component: integral component of membrane (GO:0016021);; Biological Process: carotenoid biosynthetic process …	K15210|0|sbi:SORBI_03g043530|SORBIDRAFT_03g043530, Sb03g043530; hypothetical protein; K15210 snRNA-activating protein complex subunit 3 (A)	[K]	Transcription	snRNA-activating protein of 50kDa MW C terminal;; Uncharacterized conserved protein (DUF2358);; snRNA-activating protein of 50kDa MW C terminal;; PPR repeat;; PPR repeat;; PPR repeat family	snRNA-activating protein complex subunit OS=Arabidopsis thaliana GN=SRD2 PE=1 SV=1	Putative uncharacterized protein Sb03g043530 OS=Sorghum bicolor GN=Sb03g043530 PE=4 SV=1	hypothetical protein SORBIDRAFT_03g043530 [Sorghum bicolor]
Sspon.003D0011982		447	489	942	85	111	71	68.3	72.84	141.06	13.01	16.78	11.07	6.74731e-18	1.41347e-16	-2.98611	down	[M]	Cell wall/membrane/envelope biogenesis	Molecular Function: DNA binding (GO:0003677);; Molecular Function: sequence-specific DNA binding transcription factor activity (GO:0003700);; Biological Process: regulation of transcription, DNA-templated (GO:0006355);; Molecular Function: kinase activity (GO:0016301);; Biological Process: phosphorylation (GO:0016310);;	K14156|0|sbi:SORBI_03g032950|SORBIDRAFT_03g032950, Sb03g032950; hypothetical protein; K14156 choline/ethanolamine kinase [EC:2.7.1.32 2.7.1.82] (A)	[M]	Cell wall/membrane/envelope biogenesis	Choline/ethanolamine kinase;; Phosphotransferase enzyme family	Probable choline kinase 2 OS=Arabidopsis thaliana GN=At1g74320 PE=2 SV=1	Putative uncharacterized protein Sb03g032950 OS=Sorghum bicolor GN=Sb03g032950 PE=4 SV=1	hypothetical protein SORBIDRAFT_03g032950 [Sorghum bicolor]
Sspon.006A0012320		4	9	15	124	150	112	0.29	0.65	1.08	8.89	10.61	8.18	1.34226e-13	1.97451e-12	3.48862	up	--	--	Molecular Function: DNA binding (GO:0003677);; Molecular Function: sequence-specific DNA binding transcription factor activity (GO:0003700);; Cellular Component: nucleus (GO:0005634);; Biological Process: regulation of transcription, DNA-templated (GO:0006355);;	--	--	--	AP2 domain	--	Ethylene responsive transcription factor OS=Saccharum officinarum GN=ERF3 PE=2 SV=1	ethylene responsive transcription factor [Saccharum officinarum]
Sspon.007A0015940		67	49	96	5	24	9	5.07	3.65	7.14	0.41	1.85	0.76	2.86726e-05	0.000137784	-2.59048	down	[RTKL]	--	Molecular Function: protein serine/threonine kinase activity (GO:0004674);; Molecular Function: ATP binding (GO:0005524);; Cellular Component: mitochondrion (GO:0005739);; Biological Process: protein phosphorylation (GO:0006468);; Cellular Component: integral component of membrane (GO:0016021);; Cellular Component: cytoplasmic membrane-bounded vesicle (GO:0016023);;	--	[T]	Signal transduction mechanisms	Protein tyrosine kinase;; Protein kinase domain;; Carbohydrate-binding protein of the ER;; Di-glucose binding within endoplasmic reticulum	Receptor-like protein kinase HERK 1 OS=Arabidopsis thaliana GN=HERK1 PE=1 SV=1	Putative uncharacterized protein Sb09g004680 OS=Sorghum bicolor GN=Sb09g004680 PE=3 SV=1	hypothetical protein SORBIDRAFT_09g004680 [Sorghum bicolor]
Sspon.007B0016100		257	239	237	78	27	33	15.68	14.24	14.22	4.81	1.66	2.09	3.43096e-09	3.08812e-08	-2.55114	down	[RTKL]	--	Molecular Function: protein serine/threonine kinase activity (GO:0004674);; Molecular Function: ATP binding (GO:0005524);; Cellular Component: mitochondrion (GO:0005739);; Biological Process: protein phosphorylation (GO:0006468);; Cellular Component: integral component of membrane (GO:0016021);; Cellular Component: cytoplasmic membrane-bounded vesicle (GO:0016023);;	--	[T]	Signal transduction mechanisms	Protein tyrosine kinase;; Protein kinase domain;; Carbohydrate-binding protein of the ER;; Di-glucose binding within endoplasmic reticulum	Receptor-like protein kinase HERK 1 OS=Arabidopsis thaliana GN=HERK1 PE=1 SV=1	Putative uncharacterized protein Sb09g004680 OS=Sorghum bicolor GN=Sb09g004680 PE=3 SV=1	hypothetical protein SORBIDRAFT_09g004680 [Sorghum bicolor]
Sspon.007C0006290		6	8	20	0	0	0	1.2	1.51	3.7	0	0	0	0.00025733	0.00101196	-4.97437	down	--	--	Molecular Function: DNA binding (GO:0003677);; Cellular Component: nucleus (GO:0005634);; Biological Process: regulation of transcription, DNA-templated (GO:0006355);;	--	[O]	Posttranslational modification, protein turnover, chaperones	Myb-like DNA-binding domain;; Myb-like DNA-binding domain	Transcription factor DIVARICATA OS=Antirrhinum majus GN=DIVARICATA PE=2 SV=1	Putative uncharacterized protein Sb09g022060 OS=Sorghum bicolor GN=Sb09g022060 PE=4 SV=1	hypothetical protein SORBIDRAFT_09g022060 [Sorghum bicolor]
Sspon.007C0015330		352	243	293	52	61	44	21.83	14.69	17.84	3.26	3.78	2.8	3.12241e-24	1.00611e-22	-2.69034	down	[RTKL]	--	Molecular Function: protein serine/threonine kinase activity (GO:0004674);; Molecular Function: ATP binding (GO:0005524);; Cellular Component: mitochondrion (GO:0005739);; Biological Process: protein phosphorylation (GO:0006468);; Cellular Component: integral component of membrane (GO:0016021);; Cellular Component: cytoplasmic membrane-bounded vesicle (GO:0016023);;	--	[T]	Signal transduction mechanisms	Protein tyrosine kinase;; Protein kinase domain;; Carbohydrate-binding protein of the ER;; Di-glucose binding within endoplasmic reticulum	Receptor-like protein kinase HERK 1 OS=Arabidopsis thaliana GN=HERK1 PE=1 SV=1	Putative uncharacterized protein Sb09g004680 OS=Sorghum bicolor GN=Sb09g004680 PE=3 SV=1	hypothetical protein SORBIDRAFT_09g004680 [Sorghum bicolor]
Sspon.008D0014360	SsDREB105	64	56	43	156	153	110	11.02	9.35	7.23	26.53	25.69	19.08	0.000262804	0.00103157	1.14132	up	--	--	Molecular Function: DNA binding (GO:0003677);; Molecular Function: sequence-specific DNA binding transcription factor activity (GO:0003700);; Cellular Component: nucleus (GO:0005634);; Biological Process: regulation of transcription, DNA-templated (GO:0006355);; Cellular Component: plastid (GO:0009536);;	K09286|2.63728e-75|sbi:SORBI_10g007780|SORBIDRAFT_10g007780, Sb10g007780; hypothetical protein; K09286 EREBP-like factor (A)	--	--	AP2 domain	Ethylene-responsive transcription factor RAP2-4 OS=Arabidopsis thaliana GN=RAP2-4 PE=1 SV=1	Putative uncharacterized protein Sb10g007780 OS=Sorghum bicolor GN=Sb10g007780 PE=4 SV=1	hypothetical protein SORBIDRAFT_10g007780 [Sorghum bicolor]
Sspon.ctg0811000		50	97	66	16	22	12	10.22	19.26	13.16	3.24	4.39	2.66	1.67021e-06	1.01241e-05	-2.24703	down	--	--	Molecular Function: DNA binding (GO:0003677);; Cellular Component: nucleus (GO:0005634);; Biological Process: regulation of transcription, DNA-templated (GO:0006355);;	--	[O]	Posttranslational modification, protein turnover, chaperones	Myb-like DNA-binding domain	Transcription factor DIVARICATA OS=Antirrhinum majus GN=DIVARICATA PE=2 SV=1	Putative uncharacterized protein Sb09g022060 OS=Sorghum bicolor GN=Sb09g022060 PE=4 SV=1	hypothetical protein SORBIDRAFT_09g022060 [Sorghum bicolor]
